# Supplementary material for: Increasing the source/sink ratio in Vitis vinifera (cv Sangiovese) induces extensive transcriptome reprogramming and modifies berry ripening
Source: BMC Genomics. 2011 Dec 23;12:631. doi: 10.1186/1471-2164-12-631 (PMC3283566; doi:10.1186/1471-2164-12-631)
Supplement: Additional file 1 — Differentially expressed genes along berry development displaying a two-fold or greater change in transcript abundance between EV and BV or EV and H, in CT and C treatments. For each gene the annotation, the EV/BV and the H/BV Fold-change (FC) are indicated. Data obtained for CT and C are listed in two separate worksheets. [file 1471-2164-12-631-S1.XLS]

## Sheet: CT
Gene_ID	Annotation	FC EV/BV	FC H/BV
VIT_03s0038g04630	isoflavone reductase related protein	134.674	14.5819
VIT_00s0240g00050	Glutathione S-transferase 8 GSTU19	116.695	16.7842
VIT_04s0043g00260	no hit	111.248	16.3558
VIT_04s0008g03700	no hit	109.053	1.53094
VIT_19s0093g00110	Glutathione S-transferase 22 GSTU22	101.292	29.4553
VIT_00s0233g00170	flavin-containing monooxygenase 3	88.8603	27.2073
VIT_18s0076g00190	no hit	74.4811	5.35778
VIT_11s0037g00060	elongation factor 1-alpha-like protein	71.8697	11.2332
VIT_13s0147g00030	male germ cell-associated kinase	70.4838	11.8475
VIT_11s0037g01360	NADH dehydrogenase subunit 4	68.4564	17.0355
VIT_02s0025g02300	no hit	63.5367	1.10389
VIT_13s0064g00510	no hit	63.1954	15.3202
VIT_05s0049g00750	no hit	62.7146	12.682
VIT_07s0129g00770	CYP81D2	61.2469	8.73171
VIT_00s1869g00010	Polyprotein	58.9353	18.9532
VIT_14s0083g01230	heat shock protein 81-3	57.4389	16.347
VIT_13s0101g00010	ABC transporter F member 2	56.9088	23.4307
VIT_05s0094g00330	Chitinase, class IV [Vitis vinifera]	56.8961	10.9226
VIT_15s0024g00840	ABC transporter F member 2	55.7216	17.2188
VIT_19s0177g00370	ADP,ATP carrier protein	55.6604	20.1753
VIT_14s0006g02980	senescence-associated protein	53.5272	15.023
VIT_07s0104g00170	Glutamine synthetase	53.3021	16.4239
VIT_12s0121g00110	no hit	52.4008	28.6076
VIT_19s0093g00220	Glutathione S-transferase 8 GSTU19	51.4809	8.19415
VIT_14s0006g01510	no hit	49.5036	10.1219
VIT_10s0092g00420	no hit	49.2945	10.1018
VIT_19s0014g04110	Elongation factor 1-alpha (EF-1-alpha)	49.2506	4.60059
VIT_04s0008g00050	ribosomal protein L5-1 60S	48.7535	18.5475
VIT_00s0517g00010	unknown	47.5559	5.00244
VIT_09s0054g01660	no hit	47.3187	1.10897
VIT_07s0141g00010	unknown	46.1059	4.63049
VIT_05s0124g00490	oxalyl-CoA decarboxylase	45.7408	11.9223
VIT_00s1652g00010	no hit	44.393	12.2132
VIT_07s0005g06130	heat shock cognate 70 kDa protein 1 (HSC70-1) (HSP70-1)	43.4029	8.05095
VIT_00s0163g00040	no hit	43.2013	19.2952
VIT_01s0011g05140	Major latex-like protein ripening protein [grip61]	41.9532	6.52381
VIT_07s0205g00070	phosphoenolpyruvate carboxykinase	41.6836	17.3999
VIT_14s0030g00910	Superoxide dismutase [Cu-Zn]	41.219	22.9912
VIT_15s0045g00190	NADP dependent malic enzyme	40.7619	6.49539
VIT_06s0009g03700	V-type H+-transporting ATPase subunit B	40.4118	22.433
VIT_19s0093g00290	GLUTATHIONE S-TRANSFERASE TAU 25	39.277	2.24976
VIT_06s0004g03570	no hit	39.188	3.04772
VIT_10s0042g01410	no hit	37.9175	13.1257
VIT_07s0104g01660	HAK5 (High affinity K+ transporter 5)	37.5312	10.7644
VIT_15s0024g00680	no hit	36.6352	10.5726
VIT_13s0101g00400	no hit	36.6022	1.01327
VIT_19s0015g02610	Glutathione S-transferase 25 GSTU25	36.3385	8.63173
VIT_12s0034g01950	legumin	36.1242	19.6686
VIT_00s0208g00070	no hit	36.1018	3.3856
VIT_13s0106g00090	no hit	35.6597	23.9921
VIT_11s0016g01590	oligosaccharyl transferase STT3 protein [Vitis vinifera]	35.2524	47.3254
VIT_17s0000g06990	ribosomal protein L2	34.6001	17.4221
VIT_05s0077g00220	Expansin A4	34.5465	5.54714
VIT_13s0019g00930	heat shock cognate protein 2 70 kDa	34.4959	2.88284
VIT_16s0013g01670	6-phosphogluconate dehydrogenase, cytosolic	34.2547	27.3667
VIT_16s0050g01830	AAA-type ATPase	34.201	7.26029
VIT_16s0039g01050	NADP dependent malic enzyme	34.1786	9.62236
VIT_16s0022g00740	granule-bound starch synthase Ib precursor	34.105	36.3689
VIT_12s0055g01200	secretory carrier membrane protein (SCAMP4)	33.8866	26.1104
VIT_12s0034g00020	no hit	33.8087	10.0978
VIT_06s0061g00340	Cell division control protein 48 homolog E	33.6606	4.22894
VIT_02s0033g00440	myb VvMYBA1	33.4366	15.2062
VIT_15s0024g01090	dihydropyrimidinase	33.3397	14.2514
VIT_04s0008g04140	RD22 [Vitis vinifera]	33.3372	1.53517
VIT_14s0036g00710	no hit	33.14	2.76939
VIT_00s0188g00090	dicarboxylate/tricarboxylate carrier (DTC)	32.9584	15.3027
VIT_12s0055g01210	no hit	32.747	6.57926
VIT_05s0102g00140	no hit	32.661	11.1296
VIT_03s0017g00080	S-adenosylmethionine synthetase MAT3	32.5157	4.03664
VIT_03s0038g00190	Tubulin beta-8	32.4627	7.88137
VIT_17s0000g09950	heat shock cognate 70 kDa protein 1 (HSC70-1) (HSP70-1)	32.0003	4.05093
VIT_03s0017g00410	magnesium-dependent phosphatase 1	31.8084	17.0551
VIT_14s0036g00910	UDP-N-acetylglucosamine--peptide N-acetylglucosaminyltransferase	31.4452	14.8827
VIT_08s0032g00940	DnaJ homolog, subfamily A, member 2	30.5843	11.6591
VIT_05s0094g00700	ribosomal protein SA (p40) 40S	30.5017	6.88583
VIT_14s0083g01190	S-adenosylmethionine synthetase 1 (SAM1)	30.3898	15.2607
VIT_10s0042g01160	Elongation factor EF-2	30.3594	10.5009
VIT_12s0034g02490	unknown	30.1427	21.062
VIT_06s0004g05520	no hit	29.7938	1.92863
VIT_11s0118g00100	no hit	29.7581	8.62366
VIT_07s0005g06350	photosystem II 47 kDa protein	29.7549	1.83989
VIT_05s0020g03410	aspartate aminotransferase	29.6211	20.9146
VIT_15s0048g00140	H(+)-ATPASE AHA10 (AUTOINHIBITED H(+)-ATPASE ISOFORM 10)	29.4431	13.2563
VIT_13s0074g00250	no hit	29.357	3.91713
VIT_09s0002g00060	no hit	29.3367	1.0843
VIT_07s0130g00010	Peroxiredoxin-2B	29.0282	4.91867
VIT_00s1850g00010	no hit	28.8913	18.0213
VIT_14s0108g00550	no hit	28.5596	1.79399
VIT_18s0122g00540	no hit	28.4632	21.6006
VIT_09s0002g02180	Tubulin beta-5 chain	28.4105	3.08251
VIT_02s0025g00590	no hit	28.1238	15.2536
VIT_19s0015g02560	GLUTATHIONE S-TRANSFERASE TAU 25	28.0968	3.57593
VIT_08s0058g01080	no hit	27.9508	6.24048
VIT_19s0015g02100	CYP72A59	27.5446	6.24158
VIT_12s0034g01980	no hit	27.4838	9.11113
VIT_00s0239g00160	no hit	27.4165	2.28843
VIT_14s0171g00440	Glyceraldehyde-3-phosphate dehydrogenase GAPC3,cytosolic	27.4003	3.76183
VIT_19s0027g01930	no hit	27.2143	8.82796
VIT_11s0065g01050	no hit	27.0734	15.1054
VIT_12s0034g01300	TIR-NBS-LRR disease resistance	27.02	2.19869
VIT_19s0090g01830	no hit	26.9548	23.5607
VIT_13s0067g00560	Cinnamyl alcohol dehydrogenase	26.804	12.3836
VIT_01s0011g05070	no hit	26.7531	2.70113
VIT_08s0058g00430	ferritin	26.71	2.25019
VIT_16s0039g00600	ADP,ATP carrier protein	26.5468	7.5503
VIT_16s0013g00170	SAR1 (SECRETION-ASSOCIATED RAS)	26.4977	23.7011
VIT_09s0054g00030	Ribosomal protein L7 (RPL7D) 60S	26.4221	13.0826
VIT_00s0208g00020	COP9 signalosome complex subunit 4	26.41	16.8592
VIT_13s0019g03140	heat shock protein 17.3 kDa class I	26.2081	2.08269
VIT_08s0040g01100	S-adenosylmethionine synthetase 1 (SAM1)	26.1114	14.0198
VIT_11s0037g01200	unknown	26.003	3.39818
VIT_09s0002g08760	Ankyrin	25.9637	2.11319
VIT_13s0067g00540	no hit	25.8331	10.4405
VIT_13s0067g00350	U-box domain-containing protein 34	25.6768	13.0387
VIT_10s0042g00840	stilbene synthase [Vitis pseudoreticulata]	25.6319	38.3015
VIT_05s0029g00610	ER lumen protein retaining receptor family protein	25.6294	-1.18104
VIT_18s0075g00550	RuvB DNA helicase protein	25.5053	14.7919
VIT_02s0033g01220	no hit	25.4721	2.55353
VIT_16s0050g01820	no hit	25.257	2.72798
VIT_14s0036g00580	betaine aldehyde dehydrogenase	25.0858	11.4101
VIT_19s0027g00460	Glutathione S-transferase 25 GSTU25	25.0439	8.12605
VIT_12s0035g01010	ribosomal protein L23	24.7378	14.709
VIT_00s0267g00060	no hit	24.4847	12.5166
VIT_18s0086g00510	unknown	24.2015	-1.28475
VIT_10s0042g01080	no hit	24.1868	1.28251
VIT_01s0026g01410	inorganic pyrophosphatase	24.1572	18.276
VIT_05s0136g00090	no hit	24.1569	20.8568
VIT_05s0049g00660	no hit	24.1435	20.398
VIT_06s0004g01470	lipoxygenase LOX1	23.7487	2.61081
VIT_05s0165g00210	Unknown protein	23.5623	16.0923
VIT_08s0007g07940	no hit	23.4818	11.4183
VIT_08s0040g02720	CCT chaperonin beta subunit	23.4625	3.70082
VIT_18s0001g02360	diphenol oxidase	23.4531	1.3109
VIT_08s0040g02140	no hit	23.4119	6.56237
VIT_05s0094g00630	stearoyl-CoA 9-desaturase	23.3393	1.23132
VIT_10s0042g00310	MRP-like ABC transporter	23.2315	13.4074
VIT_08s0032g00820	no hit	23.1972	20.1418
VIT_03s0180g00300	ABC transporter F member 2	23.19	7.0095
VIT_14s0036g01300	no hit	23.1599	-1.12458
VIT_02s0025g04300	Thaumatin	23.0067	40.353
VIT_11s0016g01680	no hit	22.8939	1.44312
VIT_05s0049g00610	no hit	22.8349	1.98332
VIT_00s0361g00070	no hit	22.6402	2.24152
VIT_05s0165g00100	elongation factor 1-alpha	22.6197	1.84484
VIT_00s0187g00140	Photosystem II 44 kDa reaction center psbC	22.5702	7.14957
VIT_08s0007g08850	no hit	22.4795	1.0294
VIT_18s0041g01380	TIR-NBS disease resistance	22.3014	4.07829
VIT_09s0002g07760	NADPH quinone oxidoreductase	22.2855	12.0716
VIT_18s0076g00370	ribosomal protein P2 (RPP2A) acidic 60S	22.2156	4.27127
VIT_12s0034g02410	no hit	22.193	16.3212
VIT_00s0261g00050	no hit	22.1249	7.53885
VIT_04s0023g02240	S-adenosyl-L-methionine:salicylic acid carboxyl methyltransferase	22.0126	1.68853
VIT_09s0002g08010	vacuolar pyrophosphatase [Vitis vinifera]	22.0036	13.2699
VIT_13s0106g00450	RNA-binding protein 45 (RBP45)	21.965	1.92396
VIT_19s0085g00080	DEAD BOX RNA helicase RH5	21.916	12.0369
VIT_18s0041g00530	unknown	21.8589	12.4076
VIT_12s0034g02130	serine carboxypeptidase precursor	21.6532	10.4286
VIT_18s0075g00560	fatty acid multifunctional protein (MFP2)	21.5943	18.7062
VIT_05s0049g00810	no hit	21.5921	1.52672
VIT_05s0029g00800	Eukaryotic initiation factor 4A	21.5561	3.90879
VIT_03s0038g00040	NADP dependent malic enzyme	21.539	3.2076
VIT_07s0104g01720	HAK5 (High affinity K+ transporter 5)	21.4715	5.8583
VIT_09s0018g00870	ATP-binding cassette, sub-family F, member 2	21.3928	2.99406
VIT_00s0240g00020	Glutathione S-transferase 23 GSTU23	21.126	2.65311
VIT_10s0003g03580	aquaporin PIP3	20.9264	1.49365
VIT_18s0166g00270	Unknown protein	20.8756	12.7999
VIT_16s0100g01010	Stilbene synthase	20.7499	19.8956
VIT_13s0019g02500	no hit	20.6862	2.62066
VIT_14s0066g02650	unknown	20.6554	7.20449
VIT_01s0146g00010	Calreticulin	20.5273	17.2941
VIT_01s0011g01840	no hit	20.5208	1.90046
VIT_16s0100g00760	stilbene synthase 2 [Vitis sp. cv. 'Norton']	20.4091	25.498
VIT_16s0013g01650	calmodulin-6 (CAM6)	20.3352	8.23095
VIT_00s0239g00140	mei2 AML4	20.2959	20.1261
VIT_05s0029g00380	no hit	20.1989	2.49607
VIT_14s0036g00890	UDP-N-acetylglucosamine--peptide N-acetylglucosaminyltransferase	19.9586	13.9247
VIT_18s0075g00770	no hit	19.9583	-1.25226
VIT_00s1562g00010	Sucrose synthase 2	19.9472	3.22878
VIT_05s0029g01160	Elongation factor 1-alpha 1	19.8898	3.59877
VIT_18s0001g14200	no hit	19.8719	2.5798
VIT_01s0010g00140	no hit	19.7958	4.0826
VIT_16s0039g01760	no hit	19.5866	8.95479
VIT_18s0001g14810	lipase 3 (EXL3) family II extracellular	19.5648	4.91123
VIT_03s0097g00040	no hit	19.5343	1.46868
VIT_06s0009g03710	no hit	19.5044	7.25007
VIT_12s0028g02250	cysteine proteinase	19.43	2.51348
VIT_05s0020g03400	no hit	19.3593	1.1668
VIT_12s0055g00310	UDP-glucose glucosyltransferase	19.3513	8.13728
VIT_00s0269g00070	no hit	19.3493	2.30427
VIT_19s0090g00010	H(+)-ATPase 9 AHA9	19.3376	2.23662
VIT_14s0036g01320	superoxide dismutase, copper-zinc	19.3157	5.86984
VIT_04s0023g02320	jasmonate O-methyltransferase	19.2704	4.00802
VIT_09s0070g00340	Unknown protein	19.2694	2.07595
VIT_13s0101g00320	pseudo-response regulator 2 (APRR2) (TOC2)	19.0829	3.51101
VIT_18s0001g10910	patatin	19.0699	-1.71747
VIT_00s0230g00010	no hit	19.0597	2.03065
VIT_07s0031g02470	dicarboxylate/tricarboxylate carrier (DTC)	19.0257	2.68826
VIT_03s0132g00140	unknown	18.7876	1.49774
VIT_06s0009g02910	Flavonoid 3',5'-hydroxylase	18.6961	1.73292
VIT_02s0012g02640	aspartic-type endopeptidase	18.6345	5.9682
VIT_14s0036g00990	polyubiquitin (UBQ4)	18.5817	8.64347
VIT_05s0049g00800	Unknown protein	18.5524	9.21039
VIT_07s0005g05820	brassinosteroid biosynthetic protein DWARF1	18.5225	10.2552
VIT_00s2164g00010	Serine/threonine-protein phosphatase BSL3	18.5173	3.63885
VIT_18s0001g15250	no hit	18.4996	1.15168
VIT_04s0023g02270	S-adenosyl-L-methionine:salicylic acid carboxyl methyltransferase	18.4891	1.74428
VIT_18s0001g05760	no hit	18.4863	4.92569
VIT_00s0768g00020	Tubulin beta-6 chain	18.3323	3.14355
VIT_11s0016g01040	CYP92A2v4	18.2984	1.9596
VIT_16s0013g01600	LOB domain-containing protein 4	18.2773	1.61028
VIT_19s0015g02800	no hit	18.1654	6.84243
VIT_19s0085g00100	no hit	18.1048	1.92026
VIT_03s0017g00150	proteasome 26S regulatory subunit (RPN8)	18.0354	21.9824
VIT_10s0042g01190	ribosomal protein P2 (RPP2A) acidic 60S	18.0047	4.43461
VIT_00s0239g00010	CTV.22	17.9566	10.111
VIT_15s0048g01820	ACCLIMATION OF PHOTOSYNTHESIS TO ENVIRONMENT APE1	17.9265	6.97942
VIT_18s0072g00020	DNA-binding protein-related-like	17.8893	14.7528
VIT_14s0006g01290	myb domain protein 113	17.8529	3.07928
VIT_09s0096g00990	E3 ubiquitin-protein ligase HUWE1	17.8321	17.631
VIT_09s0002g07990	2-hydroxyacid dehydrogenases, D-isomer specific	17.8099	-1.09329
VIT_14s0108g00440	Tubulin alpha chain	17.7863	5.93966
VIT_12s0028g03710	no hit	17.6983	-1.59599
VIT_09s0054g00740	SAUR_C	17.6379	2.69755
VIT_07s0005g05190	Ribosomal protein L27A (RPL27aC) 60S	17.6095	2.92071
VIT_05s0062g00560	no hit	17.5861	4.37284
VIT_05s0049g02020	Unknown protein	17.5462	3.20597
VIT_03s0017g00600	calmodulin binding heat shock protein	17.4725	8.49485
VIT_05s0077g00190	no hit	17.4721	8.2442
VIT_02s0012g01970	no hit	17.4427	-1.42997
VIT_13s0064g01460	no hit	17.3421	3.8614
VIT_05s0077g01540	Bet v I allergen	17.2971	16.3277
VIT_13s0106g00460	NHL repeat-containing protein	17.2816	24.0042
VIT_02s0012g02580	no hit	17.1605	13.8529
VIT_06s0004g02540	Kiwellin Ripening-related protein grip22	17.1241	1.52595
VIT_06s0004g02570	Kiwellin Ripening-related protein grip22	17.0275	7.59605
VIT_16s0013g01580	no hit	16.9766	4.70475
VIT_01s0026g01810	squamosa promoter-binding protein 12 (SPL12)	16.8988	12.4734
VIT_07s0005g06650	molecular chaperone DnaK	16.8102	10.8448
VIT_16s0050g01410	unknown	16.7807	3.71695
VIT_12s0028g02990	fasciclin arabinogalactan-protein (FLA13)	16.6139	-1.11299
VIT_03s0088g00040	Concanavalin A lectin	16.5364	1.0381
VIT_07s0005g03820	Acyl-[acyl-carrier-protein] desaturase OS=Glycine max GN=SACPD A PE=3 SV=2	16.5054	12.8756
VIT_05s0049g00910	no hit	16.5028	9.61814
VIT_05s0049g00690	no hit	16.4844	3.11074
VIT_12s0034g02460	no hit	16.4118	7.21479
VIT_05s0029g01290	aspartic protease	16.4058	2.66521
VIT_10s0003g05550	carbohydrate oxidase	16.3223	-1.31095
VIT_16s0039g01230	VPS5A subunit of retromer complex	16.3033	7.42242
VIT_08s0007g03740	DEAD box RNA helicase (PRH75)	16.2955	8.08295
VIT_02s0033g00480	no hit	16.2606	1.80833
VIT_17s0000g01570	no hit	16.2528	-1.24772
VIT_08s0032g00390	Myosin-like protein	16.2381	-1.12541
VIT_00s1923g00010	Esterase/lipase/thioesterase; AB-hydrolase associated lipase region	16.1084	7.14723
VIT_13s0019g03030	chaperone	16.0669	1.7319
VIT_15s0045g00140	no hit	16.0143	1.16365
VIT_00s0357g00030	unknown	16.0137	11.0526
VIT_11s0016g01140	unknown	15.9533	-1.29618
VIT_15s0024g01210	no hit	15.8775	4.62968
VIT_19s0015g02630	no hit	15.8773	1.28358
VIT_15s0024g01050	Tubulin beta-8	15.8238	1.76421
VIT_06s0061g01460	ABC transporter G member 22	15.8176	2.00575
VIT_13s0019g05310	no hit	15.8167	1.14211
VIT_08s0032g00520	no hit	15.6807	12.3703
VIT_16s0098g00450	no hit	15.5437	1.52581
VIT_07s0129g00830	CYP81D2	15.4346	5.96955
VIT_07s0095g00720	heat shock protein 81-3	15.423	4.06914
VIT_04s0008g00980	translation initiation factor eIF-4A	15.3935	6.3412
VIT_10s0042g00920	Stilbene synthase	15.3131	19.2706
VIT_05s0165g00070	no hit	15.2623	2.45138
VIT_10s0003g02300	SRG1 (SENESCENCE-RELATED GENE 1) oxidoreductase	15.2373	-1.52352
VIT_15s0024g00370	ribosomal protein P0 (RPP0A) acidic 60S	15.2153	2.67037
VIT_03s0110g00340	Cinnamyl alcohol dehydrogenase	15.1692	1.31419
VIT_07s0005g04000	no hit	15.153	1.79832
VIT_02s0154g00290	Extensin	15.1509	1.1462
VIT_15s0107g00210	Cinnamyl alcohol dehydrogenase	15.1076	4.1612
VIT_02s0025g00060	no hit	15.0807	2.34164
VIT_14s0006g00440	NADH dehydrogenase subunit 4	14.9127	16.3344
VIT_01s0137g00110	no hit	14.8215	6.36417
VIT_07s0005g05810	ATP-dependent Clp protease ClpB protein	14.7772	1.77238
VIT_04s0023g02470	no hit	14.756	1.2413
VIT_05s0077g01560	pathogenesis protein 10.3 [Vitis quinquangularis]	14.6748	24.9272
VIT_03s0038g04620	isoflavone reductase	14.632	4.71368
VIT_15s0024g00710	gag-pol polyprotein	14.631	3.64986
VIT_15s0048g00570	no hit	14.6031	2.09374
VIT_00s0286g00110	S-locus protein kinase	14.5609	1.34315
VIT_07s0031g02730	Reticulon-like protein B1 RTNLB1	14.5235	4.95927
VIT_01s0010g02120	zinc finger (C3HC4-type RING finger)	14.4753	11.0619
VIT_11s0052g01540	MATE efflux family protein	14.46	1.83999
VIT_09s0096g00620	C2-HC type zinc finger protein C.e-MyT1	14.4465	-1.08003
VIT_19s0015g01530	heavy-metal-associated domain-containing protein / copper chaperone (CCH)	14.4105	1.44708
VIT_19s0015g00220	Unknown protein	14.3992	14.0275
VIT_17s0053g00250	translation initiation factor eIF-5A	14.3514	6.93696
VIT_03s0097g00370	no hit	14.3379	26.7025
VIT_03s0110g00220	Ribosomal RNA assembly protein mis3	14.3187	14.7956
VIT_19s0015g02180	unknown	14.2607	1.79134
VIT_05s0077g01590	Major allergen Mal d 1	14.2218	3.63789
VIT_01s0113g00440	midasin-related	14.1953	7.84348
VIT_12s0034g01680	disease resistance protein (NBS class)	14.0578	5.53255
VIT_01s0137g00080	aldehyde dehydrogenase (NAD+)	14.037	12.6575
VIT_04s0008g00180	NADP-dependent malic enzyme	14.0346	2.95861
VIT_01s0010g03260	alanine:glyoxylate aminotransferase 2	13.9652	12.7937
VIT_12s0035g01300	no hit	13.9573	1.34866
VIT_08s0007g00990	no hit	13.9204	8.80748
VIT_03s0132g00060	Unknown protein	13.8508	5.8333
VIT_05s0094g01700	no hit	13.8373	-1.49278
VIT_07s0031g01430	no hit	13.8108	2.0617
VIT_16s0100g00780	Stilbene synthase	13.7383	25.0935
VIT_05s0020g00990	no hit	13.7053	-1.13348
VIT_11s0065g00670	no hit	13.7016	13.9506
VIT_19s0015g02730	Glutathione S-transferase 25 GSTU25	13.6719	3.46727
VIT_11s0065g00440	no hit	13.6419	1.09846
VIT_04s0008g07060	eukaryotic translation initiation factor 3 subunit 9	13.5828	3.23303
VIT_03s0132g00300	disease resistance protein (CC-NBS class)	13.4793	18.042
VIT_13s0067g01810	no hit	13.4485	2.60602
VIT_04s0079g00560	protein binding / zinc ion binding	13.4268	24.7294
VIT_17s0000g01900	no hit	13.4222	-1.15152
VIT_15s0024g01300	no hit	13.3894	1.77353
VIT_10s0092g00410	no hit	13.3817	5.9187
VIT_05s0077g00230	Tubulin alpha 4	13.3008	5.14502
VIT_02s0012g03060	6-phosphogluconate dehydrogenase, decarboxylating	13.2452	12.8299
VIT_07s0031g02860	Elongation factor EF-2	13.2215	6.72539
VIT_14s0066g00690	no hit	13.2065	-1.03497
VIT_19s0177g00110	Unknown protein	13.1421	11.3869
VIT_07s0005g05310	no hit	13.1305	2.27729
VIT_00s0259g00020	Histone H2A	13.1301	18.036
VIT_07s0005g04540	POLY(A) BINDING PROTEIN 8	13.0977	3.52303
VIT_13s0047g00040	ZIFL1 (ZINC INDUCED FACILITATOR 1); tetracycline:hydrogen antiporter/ transporter	13.089	7.7936
VIT_18s0001g15170	S-adenosylmethionine sythetase 2	13.0884	5.17468
VIT_06s0004g05450	tropinone reductase	13.0786	1.39444
VIT_00s0768g00030	isopentenyl diphosphate isomerase 2	13.0779	7.60651
VIT_12s0057g00110	wound-induced	12.9518	1.67598
VIT_00s0371g00090	no hit	12.8914	1.87016
VIT_03s0180g00190	no hit	12.8892	1.15264
VIT_14s0006g02500	no hit	12.8605	3.03584
VIT_04s0044g01120	alcohol dehydrogenase 2 [Vitis vinifera]	12.8528	5.11902
VIT_12s0035g02100	Glutathione S-transferase Z1 GSTZ1	12.8481	3.62248
VIT_00s0532g00010	no hit	12.8328	1.75696
VIT_05s0077g00260	transducin protein	12.826	9.1888
VIT_15s0048g02790	no hit	12.8148	4.42538
VIT_01s0137g00120	Ribosomal protein S6 (RPS6B) 40S	12.8117	9.03456
VIT_11s0206g00020	isopentenyl diphosphate isomerase 2	12.7851	8.2151
VIT_07s0031g01720	RAB GTPase RABG3A	12.7538	1.91231
VIT_19s0014g02120	Metallothionein	12.6908	-1.44289
VIT_04s0008g01870	ATMYB66/WER/WER1 (WEREWOLF 1)	12.6785	1.58091
VIT_15s0048g02940	unknown	12.6772	1.13186
VIT_03s0017g01850	no hit	12.5813	1.21934
VIT_05s0077g00150	unknown	12.5787	19.3689
VIT_00s0230g00050	Auxilin protein	12.5626	8.54779
VIT_12s0035g01590	no hit	12.5381	3.6465
VIT_14s0068g01740	ABCNAP14	12.5253	7.11558
VIT_16s0100g00810	stilbene synthase [Vitis vinifera]	12.5245	12.737
VIT_01s0010g00490	heat shock protein 81-2	12.4528	5.45786
VIT_12s0121g00370	NADH dehydrogenase (ubiquinone) flavoprotein 1	12.4332	7.18573
VIT_18s0086g00580	DnaJ homolog, subfamily B, member 12	12.4268	11.0309
VIT_13s0047g00570	no hit	12.4208	1.78129
VIT_04s0069g00120	Cullin 3a	12.4111	9.3156
VIT_05s0051g01070	unknown	12.408	17.5102
VIT_19s0027g01470	phenylalanine-tRNA synthetase	12.406	10.7444
VIT_14s0060g01800	no hit	12.405	-1.09735
VIT_12s0055g00260	no hit	12.3979	22.5496
VIT_06s0004g01690	histone H3	12.3887	8.14596
VIT_18s0001g14800	lipase 3 (EXL3) family II extracellular	12.3766	11.0709
VIT_03s0088g01280	no hit	12.3693	5.84335
VIT_05s0077g00210	Unknown protein	12.3099	10.1675
VIT_14s0006g02770	proton-dependent oligopeptide transport (POT) family protein	12.2039	2.30972
VIT_18s0001g06480	aquaporin PIP PIP1;4	12.161	3.80627
VIT_16s0148g00270	no hit	12.1513	1.01907
VIT_14s0006g00810	no hit	12.1399	2.24356
VIT_16s0100g00920	stilbene synthase - grape	12.1071	7.20611
VIT_18s0001g01480	no hit	12.0969	1.60704
VIT_00s0173g00060	no hit	12.0608	1.90193
VIT_03s0017g01310	Ribosomal protein S17 (RPS17D) 40S	12.0372	4.98212
VIT_03s0038g03380	unknown	12.0356	1.37069
VIT_04s0023g02310	S-adenosyl-L-methionine:salicylic acid methyltransferase	11.9958	2.71202
VIT_02s0012g00860	no hit	11.9801	1.31153
VIT_05s0049g00790	no hit	11.9721	6.65834
VIT_07s0151g00580	UDP-GLUCOSYLTRANSFERASE 74F2	11.9503	8.78762
VIT_05s0051g00020	no hit	11.9126	1.91826
VIT_14s0083g01070	no hit	11.9004	-2.04899
VIT_15s0045g00480	unknown	11.8923	9.66362
VIT_19s0093g00160	Glutathione S-transferase 8 GSTU19	11.8916	3.469
VIT_16s0100g00750	Stilbene synthase	11.8469	12.5883
VIT_15s0024g00190	no hit	11.8466	2.8816
VIT_13s0019g00160	no hit	11.8417	-1.25075
VIT_02s0087g00310	no hit	11.8317	2.01745
VIT_02s0012g00820	unknown	11.8179	-1.06837
VIT_02s0012g01730	integrase core domain containing protein	11.7379	6.93042
VIT_05s0049g00740	no hit	11.732	2.77665
VIT_16s0013g00400	no hit	11.6898	-1.33985
VIT_04s0079g00350	tubulin, Beta	11.6675	2.40989
VIT_12s0034g00450	no hit	11.656	7.18085
VIT_01s0011g01170	no hit	11.6118	1.12383
VIT_00s1011g00020	KH domain-containing protein	11.6082	7.773
VIT_09s0070g00940	CTV.22	11.5934	6.73345
VIT_05s0165g00020	ankyrin repeat	11.5849	7.97787
VIT_00s0188g00220	no hit	11.5788	1.62586
VIT_12s0034g01890	Cupin region	11.5733	7.87226
VIT_16s0013g00990	Ethylene-responsive transcription factor ERF105	11.556	1.13674
VIT_05s0062g00370	no hit	11.5391	4.82168
VIT_03s0017g02020	unknown	11.5327	1.85496
VIT_07s0005g04320	no hit	11.5286	9.10252
VIT_08s0007g05850	no hit	11.5201	-1.36072
VIT_01s0011g02570	no hit	11.4907	1.20308
VIT_09s0002g02710	light repressible receptor protein kinase	11.4807	1.31259
VIT_03s0038g04690	Isoflavone reductase protein 6	11.456	8.58644
VIT_17s0000g03580	BEE3 (BR ENHANCED EXPRESSION 3)	11.4459	1.16163
VIT_05s0049g01450	no hit	11.3944	5.33992
VIT_18s0075g00330	sucrose-phosphate synthase	11.3787	8.22337
VIT_12s0034g00750	MEKK1	11.3742	3.52094
VIT_16s0013g00250	no hit	11.3527	1.25867
VIT_02s0012g01950	photosystem II protein D1	11.3418	8.40749
VIT_13s0064g01680	RNA polymerase beta''	11.338	-1.05947
VIT_17s0000g10440	no hit	11.3273	-1.85678
VIT_04s0008g02300	pyruvate dehydrogenase E1 beta subunit	11.3114	11.2135
VIT_06s0004g01500	lipoxygenase (LOX2)	11.2482	1.51108
VIT_18s0001g15160	S-adenosylmethionine sythetase 2	11.227	3.31542
VIT_08s0007g05150	cysteine proteinase A494	11.1816	1.62913
VIT_17s0000g10400	ribosomal protein S14 (Clone MCH1) 40S	11.1777	7.37204
VIT_12s0028g02310	no hit	11.1678	9.36843
VIT_13s0047g00020	ZIF1 (ZINC INDUCED FACILITATOR 1); carbohydrate transporter/ sugar porter	11.1534	4.60659
VIT_12s0028g01530	S-receptor kinase	11.1496	2.50929
VIT_00s0199g00100	Unknown protein	11.1216	1.67111
VIT_13s0064g00290	Cinnamyl alcohol dehydrogenase	11.12	4.94243
VIT_17s0000g10480	protein kinase beta-1 subunit 5'-AMP-activated	11.0568	15.1394
VIT_10s0071g00160	no hit	11.0235	-1.09015
VIT_18s0072g00540	unknown	10.9665	19.842
VIT_06s0009g01170	no hit	10.9621	7.92715
VIT_19s0015g02330	AP-2 complex subunit mu-1	10.9112	16.0534
VIT_17s0000g04530	TET8 (TETRASPANIN8)	10.8804	-1.95594
VIT_19s0015g01360	no hit	10.8571	1.06598
VIT_09s0002g06500	glycosyl hydrolase family 17 protein	10.8442	-1.35543
VIT_03s0091g00650	no hit	10.8276	1.23308
VIT_19s0015g02890	Glutathione S-transferase 25 GSTU25	10.8238	6.98217
VIT_11s0016g02030	cytochrome f [Vitis vinifera]	10.8219	6.88768
VIT_16s0022g00400	no hit	10.7991	-1.47901
VIT_00s0324g00060	UDP-glycosyltransferase 85A8	10.7711	30.0947
VIT_11s0078g00480	myb domain protein 93	10.7686	-2.91637
VIT_06s0004g05580	RNA polymerase beta subunit [Vitis vinifera]	10.7384	10.3269
VIT_05s0029g00600	S-adenosyl-L-methionine-dependent methyltransferase mraW	10.7081	6.78503
VIT_16s0100g00850	Stilbene synthase	10.7067	10.7292
VIT_10s0071g01210	no hit	10.7032	23.1017
VIT_08s0056g00530	diaminopimelate decarboxylase	10.6652	3.83158
VIT_19s0093g00310	Glutathione S-transferase 8 GSTU19	10.6595	6.3623
VIT_02s0033g00370	myb domain protein 113	10.6571	2.88752
VIT_15s0021g02670	expansin beta 1 precursor	10.6201	5.43408
VIT_06s0009g03730	V-type H+-transporting ATPase subunit B	10.6181	4.81962
VIT_08s0007g01010	aldo/keto reductase	10.6075	16.8337
VIT_16s0039g00810	no hit	10.5544	2.79275
VIT_07s0104g00450	no hit	10.5346	-1.17007
VIT_17s0000g06080	no hit	10.5138	-1.14692
VIT_18s0041g01610	no hit	10.4935	2.03353
VIT_06s0004g03780	WUSCHEL-related homeobox 3 PRESSED FLOWER	10.487	-1.17134
VIT_07s0197g00180	no hit	10.485	3.34065
VIT_16s0050g00290	no hit	10.4717	1.6312
VIT_16s0100g00150	COP9 signalosome complex subunit 5	10.449	6.11802
VIT_00s0225g00230	alliin lyase precursor	10.4486	15.4188
VIT_00s0240g00060	no hit	10.4429	8.68078
VIT_16s0115g00180	no hit	10.4085	5.90456
VIT_06s0004g05670	Glutathione S-transferase 25 GSTU7	10.3914	2.48624
VIT_03s0017g01560	Peptidyl-prolyl cis-trans isomerase	10.3642	9.39341
VIT_10s0003g04310	ATP synthase CF0 C chain	10.3591	5.89383
VIT_01s0011g03710	thioesterase family	10.3514	2.5287
VIT_10s0116g01710	galactosyltransferase family protein	10.3362	2.59189
VIT_14s0030g01080	no hit	10.3173	8.96963
VIT_09s0002g03330	disease resistance protein (NBS-LRR class)	10.3101	11.0632
VIT_16s0100g00930	Stilbene synthase 2	10.2957	11.4555
VIT_11s0052g01320	XYLOGLUCAN ENDOTRANSGLYCOSYLASE 6	10.2856	3.1783
VIT_00s0947g00020	no hit	10.28	1.20413
VIT_03s0063g01310	oxidoreductase, 2OG-Fe(II) oxygenase family	10.267	10.4574
VIT_12s0134g00620	anthocyanidin 3-O-glucoside-6''-O-malonyltransferase	10.2586	-1.82399
VIT_15s0024g01590	no hit	10.2361	-1.93654
VIT_07s0005g03770	Expansin-A7	10.2279	-1.78124
VIT_11s0016g01610	no hit	10.2054	8.19022
VIT_12s0034g00260	unknown	10.1803	10.04
VIT_14s0060g00730	galactinol synthase	10.1756	1.19751
VIT_12s0034g01940	no hit	10.1743	-1.19139
VIT_00s0251g00080	no hit	10.1653	11.2188
VIT_19s0090g01380	no hit	10.1582	8.81232
VIT_02s0025g03110	Cinnamyl alcohol dehydrogenase	10.1567	7.63369
VIT_04s0008g07380	no hit	10.154	13.0527
VIT_16s0050g01800	Major Facilitator Superfamily MFS	10.1503	-1.38049
VIT_01s0010g01690	no hit	10.0893	-1.03953
VIT_06s0004g00350	Hcr2-p4.1	10.077	-1.44089
VIT_15s0048g01240	MADS-box protein AGL20	10.0518	1.06811
VIT_19s0014g00770	no hit	10.0422	-1.54711
VIT_03s0038g04680	isoflavone reductase Bet v 6.0101	9.99507	6.85181
VIT_13s0064g00810	9,10[9',10']carotenoid cleavage dioxygenase [Vitis vinifera]	9.98661	7.18019
VIT_19s0015g00010	ABC transporter C member 9	9.9368	8.53734
VIT_19s0015g02700	Glutathione S-transferase 25 GSTU25	9.92571	4.0713
VIT_16s0098g00400	Receptor serine/threonine kinase PR5K-l	9.91591	-1.18729
VIT_13s0019g01440	no hit	9.90119	4.92341
VIT_13s0067g00480	no hit	9.89776	1.19086
VIT_08s0007g05590	tubulin beta-8 chain	9.88926	1.33604
VIT_10s0116g00610	Tubulin alpha	9.83841	7.64804
VIT_05s0094g00570	no hit	9.8181	-2.13623
VIT_19s0014g02510	no hit	9.78949	6.37746
VIT_16s0100g01020	stilbene synthase [Vitis pseudoreticulata]	9.7697	15.4354
VIT_12s0035g01550	no hit	9.73097	-2.18369
VIT_09s0002g05370	ABC transporter g family pleiotropic drug resistance 12 PDR12	9.69997	17.0392
VIT_16s0100g00960	stilbene synthase [Vitis pseudoreticulata]	9.6878	15.0019
VIT_05s0102g00660	no hit	9.63875	-2.60387
VIT_01s0010g02060	no hit	9.62309	8.40425
VIT_14s0006g00530	no hit	9.61667	5.55893
VIT_08s0032g00950	Unknown protein	9.60968	9.05581
VIT_12s0028g02270	cysteine proteinase	9.60716	1.92228
VIT_07s0095g00060	Cystathionine gamma-synthase isoform 1	9.551	3.44431
VIT_10s0003g01950	no hit	9.55081	-1.33932
VIT_09s0002g05400	ABC transporter g family pleiotropic drug resistance 12 PDR12	9.54579	15.3642
VIT_01s0010g01490	LYSINE HISTIDINE TRANSPORTER 1	9.52184	4.87905
VIT_13s0019g02170	Laccase	9.49776	1.86123
VIT_06s0009g02080	chloroplast envelope membrane protein	9.46676	5.19928
VIT_15s0046g00380	seven in absentia (SINA) family protein	9.45943	1.0537
VIT_18s0122g00570	MBD9 (METHYL-CPG-BINDING DOMAIN 9)	9.45097	2.45658
VIT_01s0146g00220	glutaredoxin-like	9.44059	-1.45412
VIT_02s0109g00430	nitrilase 4 (NIT4)	9.44001	10.7066
VIT_12s0035g01480	no hit	9.39137	-2.02174
VIT_03s0063g00550	Fw2.2 ORFX	9.37251	-1.21746
VIT_14s0036g01370	no hit	9.34762	2.33228
VIT_18s0117g00420	unknown	9.34706	10.8601
VIT_11s0078g00280	Pol polyprotein	9.33818	4.13119
VIT_17s0000g01660	WD40	9.32327	-1.54767
VIT_02s0025g01220	high mobility group HMG1/2	9.30887	2.38973
VIT_01s0026g00430	cytochrome c	9.29038	15.4764
VIT_15s0048g01970	CYP708A1	9.28839	-1.32677
VIT_06s0004g06400	anthocyanidin 3-O-glucosyltransferase	9.27003	1.19798
VIT_00s0131g00250	heat-shock protein 80	9.18869	7.14181
VIT_16s0100g01160	stilbene synthase [Vitis vinifera]	9.1774	13.3924
VIT_12s0057g00360	no hit	9.16312	-1.3161
VIT_00s0301g00040	glycine-rich protein	9.1394	8.73973
VIT_05s0029g00510	aquaporin PIP PIP1A	9.11312	2.49752
VIT_14s0006g00710	TIP41	9.09866	22.6771
VIT_15s0045g00520	no hit	9.077	-1.3959
VIT_08s0032g00350	no hit	9.03206	4.23568
VIT_05s0077g01570	pathogenesis protein 10 [Vitis vinifera]	9.02721	3.12811
VIT_10s0042g00970	methionine synthase	9.02259	6.94748
VIT_00s1584g00010	elongation factor 1-alpha	9.01417	3.37136
VIT_18s0089g00830	no hit	8.99447	3.78989
VIT_04s0008g01550	small molecular heat shock protein 17.5	8.9462	1.83628
VIT_16s0050g00330	no hit	8.94247	1.03883
VIT_09s0054g01110	cycloartenol synthase	8.92428	4.82565
VIT_00s0183g00040	importin alpha	8.90873	12.9935
VIT_09s0054g00660	SAUR_C	8.89687	-1.02772
VIT_18s0001g09440	no hit	8.84431	-2.03685
VIT_16s0100g01070	resveratrol synthase [Vitis vinifera]	8.82153	21.9965
VIT_15s0021g01050	no hit	8.80926	-1.17527
VIT_07s0005g05180	no hit	8.79877	-1.11677
VIT_14s0060g02560	BRASSINOSTEROID-RESPONSIVE RING-H2 (BRH1)	8.78947	-1.05368
VIT_01s0146g00430	no hit	8.78355	-2.04395
VIT_14s0066g02680	leucine-rich repeat protein kinase	8.76258	-1.22448
VIT_16s0022g01130	no hit	8.75258	1.93399
VIT_16s0100g00160	HMG-CoA synthase 2	8.73713	2.05085
VIT_19s0093g00150	Glutathione S-transferase 25 GSTU25	8.72591	5.8062
VIT_04s0008g01500	heat shock protein Cytosolic class II low molecular weight	8.72444	-1.07158
VIT_04s0079g00690	Glutathione S-transferase 26 GSTF12	8.71918	13.1737
VIT_15s0024g01330	no hit	8.71385	8.8439
VIT_14s0036g00810	HMG-CoA synthase 2	8.70927	7.14737
VIT_18s0001g15790	V-type H+-transporting ATPase 16kDa proteolipid subunit	8.68714	6.6255
VIT_00s0380g00030	Unknown protein	8.687	2.84372
VIT_15s0046g00730	auxin-responsive protein	8.68592	-1.3904
VIT_14s0030g00510	no hit	8.67447	-1.37039
VIT_01s0011g05240	no hit	8.67088	6.35102
VIT_14s0081g00470	no hit	8.66882	-2.73173
VIT_09s0002g04410	no hit	8.66573	1.56543
VIT_02s0012g02800	no hit	8.66241	-1.26978
VIT_01s0011g00510	Unknown protein	8.64756	4.8443
VIT_00s0233g00090	vacuolar protein sorting 41 (VPS41)	8.62375	4.13173
VIT_14s0006g00600	no hit	8.61959	-1.42205
VIT_05s0094g00620	Ribosomal protein S3A (RPS3aA) 40S	8.61394	5.43135
VIT_07s0031g00750	MATE efflux family protein	8.59988	-1.10562
VIT_01s0026g01360	unknown	8.59957	8.0422
VIT_15s0021g00600	no hit	8.59787	1.02017
VIT_03s0038g00130	no hit	8.55624	9.35908
VIT_06s0004g05400	tropinone reductase	8.55358	-1.91571
VIT_00s0265g00100	lectin-receptor like protein kinase 3	8.54333	1.41917
VIT_18s0001g04940	no hit	8.53353	-1.22784
VIT_12s0034g00330	no hit	8.5322	-1.48001
VIT_14s0006g01150	ATP-binding cassette, sub-family F, member 1	8.52787	6.3785
VIT_03s0063g01280	gibberellin 20 oxidase 2	8.49808	4.38903
VIT_05s0020g02550	dienelactone hydrolase	8.49538	1.07813
VIT_04s0008g00060	proteasome 26S regulatory subunit S5A (RPN10)	8.49335	17.3224
VIT_10s0071g01180	no hit	8.4838	5.72321
VIT_00s0153g00040	S-locus receptor kinase	8.47988	1.08016
VIT_16s0013g00230	caspase	8.47783	2.23268
VIT_06s0004g05440	tropinone reductase	8.46702	1.40972
VIT_18s0089g00300	pentatricopeptide (PPR) repeat-containing protein	8.46595	2.69212
VIT_04s0043g00940	MONOPTEROS	8.44057	20.549
VIT_11s0065g00060	ATP binding	8.42422	12.4567
VIT_02s0025g00810	cation/hydrogen exchanger (CHX18)	8.41308	27.2839
VIT_12s0034g02450	no hit	8.39282	6.5031
VIT_03s0088g00730	methionine sulfoxide reductase	8.38682	7.34354
VIT_10s0003g01180	ketol-acid reductoisomerase	8.36759	1.59415
VIT_10s0116g01300	no hit	8.35158	4.17531
VIT_08s0032g00580	no hit	8.32388	1.63176
VIT_03s0063g01330	nodulin 1A, senescence-associated	8.30396	5.91382
VIT_17s0053g00880	POLYAMINE OXIDASE 4	8.29002	11.8039
VIT_19s0014g02410	L-ascorbate peroxidase 1, cytosolic (APX1)	8.27476	4.34833
VIT_01s0011g06640	Beta-Ig-H3/fasciclin	8.27409	1.74493
VIT_15s0021g01700	no hit	8.27319	14.3428
VIT_01s0011g06450	deoxymugineic acid synthase	8.25744	22.14
VIT_11s0065g00020	unknown	8.2473	11.2176
VIT_17s0000g06170	pentatricopeptide (PPR) repeat-containing	8.24236	1.07459
VIT_12s0034g01910	Glutelin type-A 3	8.19524	6.82072
VIT_00s0230g00020	no hit	8.16441	3.09253
VIT_13s0019g04570	GCN5 N-acetyltransferase (GNAT)	8.16029	1.48326
VIT_11s0016g01050	ferulate 5-hydroxylase	8.15923	-1.38527
VIT_16s0100g00910	stilbene synthase - grape	8.15002	15.2874
VIT_11s0052g01310	XYLOGLUCAN ENDOTRANSGLYCOSYLASE 6	8.14699	-1.01448
VIT_01s0010g02990	Calcium-binding EF-hand	8.13269	-1.07506
VIT_05s0051g00010	beta-amylase 1	8.13068	5.38307
VIT_16s0039g00580	NADP dependent malic enzyme	8.12982	6.15892
VIT_18s0122g00720	no hit	8.12642	-1.6127
VIT_09s0002g09160	no hit	8.11641	-2.21096
VIT_02s0025g03910	VIP3 (VERNALIZATION INDEPENDENCE 3); nucleotide binding	8.09894	3.22727
VIT_01s0137g00550	CYP71B34	8.08738	18.2819
VIT_10s0042g01000	Glutamine synthetase	8.07016	8.5172
VIT_12s0034g01920	no hit	8.05875	3.30823
VIT_05s0124g00510	oxalyl-CoA decarboxylase [Vitis vinifera]	8.03175	8.20785
VIT_06s0009g02070	photosystem I assembly protein Ycf4	8.00871	5.81877
VIT_00s0160g00160	no hit	8.00005	12.5034
VIT_19s0015g00040	ABC transporter C member 9	7.98222	6.92869
VIT_15s0024g01550	no hit	7.95488	-1.22072
VIT_06s0004g07600	aspartyl-tRNA synthetase	7.94842	3.9443
VIT_04s0008g05250	expansin family protein (EXPR3)	7.93333	-1.70827
VIT_14s0030g01380	ribosomal protein S8 40S	7.9308	4.22937
VIT_19s0085g01240	gamma hydroxybutyrate dehydrogenase-like protein	7.928	5.56417
VIT_00s0220g00040	no hit	7.9244	1.1781
VIT_19s0015g00420	Phosphoenolpyruvate carboxylase.	7.87217	4.59864
VIT_09s0002g07580	NADPH quinone oxidoreductase-like protein	7.87155	7.94051
VIT_19s0014g01210	DELAY OF GERMINATION 1	7.86756	-1.84571
VIT_06s0009g03120	CYP79A2	7.86219	29.6794
VIT_14s0006g00360	no hit	7.85893	2.36276
VIT_18s0001g03440	no hit	7.85736	4.26117
VIT_10s0003g04150	no hit	7.84867	-3.15164
VIT_18s0086g00530	H(+)-ATPASE AHA10 (AUTOINHIBITED H(+)-ATPASE ISOFORM 10)	7.83977	0.99668
VIT_02s0033g00410	myb VvMYBA1	7.83954	2.88815
VIT_12s0059g00490	unknown	7.83845	1.48786
VIT_18s0089g00420	ATP synthase epsilon chain, mitochondrial	7.83724	2.85134
VIT_00s0188g00210	Auxilin	7.83472	7.33843
VIT_06s0009g01100	DegP1 protease	7.83232	2.38649
VIT_18s0001g09900	no hit	7.78193	1.43276
VIT_16s0039g00170	no hit	7.76982	-1.0686
VIT_05s0049g02150	no hit	7.76102	3.01065
VIT_18s0001g11670	Ras GTP-binding protein (RAN2)	7.7426	5.93198
VIT_12s0034g00940	proteasome 26S regulatory subunit (RPN6)	7.6957	7.28524
VIT_00s0188g00190	Auxilin	7.65445	7.62006
VIT_07s0005g03350	malate dehydrogenase, cytosolic	7.65307	2.7299
VIT_12s0028g03990	ankyrin repeat	7.64576	-2.13035
VIT_18s0122g00440	no hit	7.63578	4.77809
VIT_11s0065g00660	fasciclin arabinogalactan-protein (FLA12)	7.62592	1.22882
VIT_00s0125g00200	no hit	7.61788	9.43019
VIT_15s0046g00910	serine/threonine protein phosphatase 1; PP1	7.61374	2.99781
VIT_03s0017g02220	hydrolase, alpha/beta fold family protein	7.60923	4.01701
VIT_13s0019g03110	heat shock protein 18.2 kDa class I	7.59784	1.50922
VIT_06s0009g00060	no hit	7.59426	3.3535
VIT_03s0038g00070	no hit	7.57647	3.5119
VIT_09s0018g01120	zinc finger and C2 domain protein	7.56498	6.91827
VIT_18s0086g00560	DnaJ homolog, subfamily B, member 12	7.55429	6.44357
VIT_16s0100g01030	stilbene synthase [Vitis quinquangularis]	7.53121	16.4063
VIT_19s0014g03900	UBIQUITIN-SPECIFIC PROTEASE 14	7.51736	14.16
VIT_00s0259g00210	DNA-binding protein	7.50505	2.76966
VIT_07s0129g00580	snakin-1	7.48968	-1.28402
VIT_16s0022g02530	ZFWD1 (zinc finger WD40 repeat protein 1)	7.48825	7.39508
VIT_01s0010g00380	Receptor kinase TRKa	7.46039	1.48924
VIT_19s0015g02950	Secologanin synthase CYP72A1	7.44985	1.36848
VIT_11s0016g05680	RAB GTPase activator	7.43839	6.29767
VIT_17s0000g07140	Unknown protein	7.42975	1.42855
VIT_19s0014g01740	sodium/calcium exchanger family protein	7.40003	4.23147
VIT_02s0012g02020	GTP binding protein	7.38791	3.59071
VIT_10s0003g00400	no hit	7.36083	1.10611
VIT_13s0064g01670	no hit	7.31054	-1.19074
VIT_02s0033g00790	nitrilase 4B	7.30948	7.81829
VIT_00s0246g00220	F-type H+-transporting ATPase subunit 8	7.28812	3.98614
VIT_11s0065g00200	no hit	7.27495	-1.49621
VIT_10s0042g00380	kinesin family member 2/24	7.27452	5.87804
VIT_09s0002g07670	no hit	7.2667	-1.80756
VIT_07s0031g00070	no hit	7.2587	-1.59181
VIT_19s0014g02350	squamosa promoter-binding protein 4 (SPL4)	7.25689	-1.16422
VIT_09s0002g00030	KH domain-containing protein	7.25197	8.50915
VIT_01s0010g03520	no hit	7.2469	1.34233
VIT_11s0065g00530	no hit	7.24681	1.39676
VIT_02s0087g00580	nitrate transporter	7.23101	1.36038
VIT_04s0043g01000	OLIGOURIDYLATE BINDING PROTEIN 1B UBP1B	7.22548	3.07272
VIT_02s0241g00190	no hit	7.17757	1.02029
VIT_04s0079g00050	no hit	7.17693	-1.39998
VIT_08s0058g00210	chaperone	7.17245	-2.17915
VIT_12s0035g01560	no hit	7.16003	6.354
VIT_12s0055g00070	UDP-glycosyltransferase 71A13	7.15001	3.52903
VIT_19s0140g00240	unknown	7.14763	-1.86955
VIT_13s0019g02820	heat shock protein	7.14131	-6.47606
VIT_18s0041g02070	12-oxophytodienoate reductase 1	7.12046	1.46899
VIT_04s0044g01130	alcohol dehydrogenase 2 [Vitis vinifera]	7.11962	2.41445
VIT_01s0113g00550	no hit	7.11304	1.2244
VIT_00s0192g00100	no hit	7.10701	-1.89977
VIT_13s0019g03120	Glucosyltransferase-2	7.10363	1.47443
VIT_04s0079g00570	protein binding / zinc ion binding	7.07848	5.16882
VIT_02s0025g00790	cation/hydrogen exchanger (CHX18)	7.07672	29.5908
VIT_05s0124g00080	no hit	7.06918	6.92863
VIT_12s0028g03450	plastocyanin domain-containing protein	7.04432	1.23125
VIT_04s0210g00030	strictosidine synthase	7.01491	1.41516
VIT_03s0038g01760	disease resistance RPP8 protein 3	7.00884	7.71769
VIT_05s0029g00530	poly(A) binding protein	7.00558	9.82682
VIT_12s0178g00180	diacylglycerol kinase 1	7.00032	1.13501
VIT_03s0038g02060	Dirigent protein pDIR7	6.99327	-1.31449
VIT_12s0055g00040	VIP2 (VIRE2 INTERACTING PROTEIN2)	6.99015	7.40088
VIT_02s0025g04290	thaumatin	6.98636	29.7684
VIT_08s0056g00600	no hit	6.96746	-1.90043
VIT_15s0045g01040	KH domain-containing protein	6.96401	3.28934
VIT_13s0047g00910	molybdopterin biosynthesis MoaE	6.96095	2.21797
VIT_07s0005g00380	glycosyl hydrolase family 1 protein	6.95527	3.56399
VIT_08s0056g01060	NADH dehydrogenase subunit 1	6.95365	11.6828
VIT_19s0015g00410	Phosphoenolpyruvate carboxylase.	6.94804	4.97496
VIT_07s0005g00430	pyruvate kinase	6.94457	5.67918
VIT_18s0001g08760	no hit	6.93491	1.1916
VIT_02s0012g01290	no hit	6.93334	1.08513
VIT_04s0069g00110	Cullin 3	6.87141	4.12026
VIT_05s0077g00420	Unknown protein	6.86998	3.24717
VIT_19s0014g03800	RANGAP2 (RAN GTPASE ACTIVATING PROTEIN 2)	6.86588	1.17946
VIT_14s0006g01310	no hit	6.84179	-1.02161
VIT_16s0039g01620	Zinc knuckle	6.83457	9.36185
VIT_05s0020g00050	no hit	6.83439	4.08765
VIT_15s0046g03300	no hit	6.82855	-1.02147
VIT_18s0164g00120	no hit	6.8144	7.10612
VIT_09s0002g09230	unknown	6.80804	1.46193
VIT_13s0019g05200	MATE efflux family protein	6.8065	6.24162
VIT_13s0175g00110	unknown	6.80057	5.82131
VIT_05s0049g00780	no hit	6.79708	1.94017
VIT_08s0058g00380	no hit	6.79202	1.69365
VIT_15s0021g00860	protein phosphatase 2C 11	6.78402	-1.82828
VIT_13s0064g00690	no hit	6.77295	1.94551
VIT_18s0001g03030	no hit	6.77202	-1.2199
VIT_12s0055g00660	leucine-rich repeat protein kinase	6.7626	2.8543
VIT_08s0007g04620	no hit	6.75829	-1.45877
VIT_12s0055g00170	UDP-glucose glucosyltransferase	6.75561	3.13842
VIT_17s0000g02710	myb domain protein 4R1	6.75268	-1.13475
VIT_18s0001g02800	Expansin-A7	6.74717	1.68252
VIT_06s0004g01990	no hit	6.74248	7.48851
VIT_05s0077g01550	pathogenesis protein 10.3 [Vitis quinquangularis]	6.73635	10.4013
VIT_01s0010g01340	GTPase activating protein	6.71194	8.64354
VIT_02s0033g01320	amino acid permease	6.71104	7.4066
VIT_16s0013g01740	Nudix hydrolase 3	6.69848	-1.60094
VIT_12s0057g00070	wound-induced	6.68328	-1.27991
VIT_17s0000g00050	unknown	6.68156	2.55619
VIT_10s0116g01120	ADP/ATP CARRIER 3	6.65639	5.62484
VIT_01s0011g05870	RDR1 (RNA-DEPENDENT RNA POLYMERASE 1)	6.64428	11.5804
VIT_13s0019g00170	no hit	6.63983	-2.01527
VIT_18s0001g00830	unknown	6.62243	2.00756
VIT_05s0094g01440	no hit	6.60526	-1.03148
VIT_06s0004g07580	aspartyl-tRNA synthetase	6.60247	3.8888
VIT_15s0024g01340	Phosphatidylinositol 3- and 4-kinase, catalytic	6.59647	2.09418
VIT_14s0030g00950	Superoxide dismutase [Cu-Zn]	6.57549	7.99958
VIT_09s0018g00200	carnitine/acylcarnitine translocase	6.55382	4.02216
VIT_01s0011g05720	no hit	6.54254	1.68099
VIT_00s0347g00070	S-locus lectin protein kinase	6.53915	12.4813
VIT_14s0083g00570	PLANT ADHESION MOLECULE 1 (PAM1)	6.53434	15.4005
VIT_00s1322g00010	tubulin alpha-3 chain	6.52561	2.48223
VIT_14s0083g00390	calcium exchanger	6.51292	2.94225
VIT_18s0001g01100	KOW domain-containing factor family protein	6.51204	3.25576
VIT_18s0001g02770	alpha-L-fucosidase 2 precursor	6.50162	2.10546
VIT_15s0046g00800	S-locus lectin protein kinase	6.48768	3.12061
VIT_09s0002g03320	Unknown protein	6.48443	1.93409
VIT_00s0455g00010	RAB GTPase RAB2	6.47472	11.1798
VIT_17s0000g05060	Phytochelatin synthetase	6.46952	-1.30244
VIT_03s0063g00760	no hit	6.4547	-1.56788
VIT_16s0100g01170	stilbene synthase 1 [Vitis vinifera]	6.44912	6.82515
VIT_09s0054g00250	no hit	6.44374	2.65288
VIT_00s0131g00420	Isoamylase isoform 3	6.43871	3.18193
VIT_14s0066g00100	Unknown protein	6.43297	-1.55725
VIT_12s0057g00910	STERILE APETALA	6.42153	-1.9627
VIT_10s0116g00630	Unknown protein	6.41599	3.77574
VIT_10s0071g00970	D111/G-patch domain-containing protein	6.40571	1.34543
VIT_12s0034g01930	globulin-like protein	6.4032	4.1513
VIT_15s0024g01930	no hit	6.40198	-1.19619
VIT_10s0092g00330	cofilin	6.40076	4.36309
VIT_07s0005g01970	galactinol synthase	6.38639	-6.88561
VIT_09s0002g09100	no hit	6.36034	-1.46891
VIT_00s0574g00020	no hit	6.34521	-1.4846
VIT_19s0085g00710	POLY(A) BINDING PROTEIN 8	6.3239	5.2363
VIT_19s0090g01340	no hit	6.3209	4.4205
VIT_08s0007g03730	unknown	6.31664	6.98379
VIT_00s1963g00010	Serine/threonine-protein phosphatase BSL3	6.31581	2.31975
VIT_06s0009g03010	flavonoid 3',5'-hydroxylase [Vitis vinifera]	6.31395	1.15648
VIT_18s0086g00500	alpha-expansin 6 precursor	6.30753	13.9735
VIT_00s0198g00100	molecular chaperone DnaK	6.29984	7.23124
VIT_12s0057g00150	wound-induced	6.29841	-1.08257
VIT_16s0100g00870	no hit	6.2504	-1.48804
VIT_05s0049g00770	no hit	6.24869	2.51987
VIT_02s0033g00880	Ribosomal protein L8 (RPL8C) 60S	6.24632	5.40632
VIT_02s0025g02940	Caffeic acid O-3-methyltransferase	6.2389	3.4296
VIT_02s0033g00920	no hit	6.23497	-1.64121
VIT_14s0036g00320	no hit	6.23388	-3.06027
VIT_16s0100g01040	stilbene synthase - grape	6.23384	8.30962
VIT_02s0025g01560	UDP-glucose 4-epimerase GEPI48	6.23352	7.58154
VIT_16s0100g01120	Stilbene synthase	6.22947	9.72546
VIT_00s0231g00090	no hit	6.22546	2.29919
VIT_09s0018g01790	integral membrane Yip1 family protein	6.21578	2.03645
VIT_04s0069g00430	vacuolar protein sorting 4	6.19911	3.09904
VIT_12s0055g00250	UDP-glucose glucosyltransferase	6.19895	1.62184
VIT_02s0025g01880	cellulose synthase CSLG3	6.19754	1.53137
VIT_00s0230g00070	no hit	6.19743	-1.85002
VIT_02s0154g00270	no hit	6.18095	1.29632
VIT_11s0037g01390	acyl-CoA oxidase ACX3	6.17862	14.2209
VIT_00s1397g00020	no hit	6.16604	1.75567
VIT_06s0009g02850	CYP79A2	6.16386	1.96404
VIT_09s0054g01450	no hit	6.14803	5.30529
VIT_18s0086g00250	potassium transporter (KUP6)	6.13977	1.92508
VIT_18s0001g12150	no hit	6.1392	2.04872
VIT_12s0059g01490	unknown protein	6.12291	6.00479
VIT_15s0021g01190	no hit	6.11036	1.99939
VIT_16s0039g02870	no hit	6.0994	-1.43557
VIT_05s0049g02190	unknown	6.09478	3.01959
VIT_19s0014g01110	curculin (mannose-binding) lectin	6.08528	4.11745
VIT_02s0033g00710	no hit	6.07878	3.68473
VIT_18s0001g11000	no hit	6.06011	5.5031
VIT_00s0259g00050	no hit	6.05617	1.33613
VIT_19s0014g02520	ribosomal protein S8, Chloroplast 30S	6.05273	5.12211
VIT_00s0483g00050	EMB1674 (EMBRYO DEFECTIVE 1674) kinase interacting family protein	6.03694	1.5566
VIT_13s0175g00190	V-type H+-transporting ATPase subunit I	6.00844	9.67808
VIT_00s0186g00020	SUM2 (SMALL UBIQUITIN-LIKE MODIFIER 2)	5.99904	4.60831
VIT_14s0006g00880	protein phosphatase 2C	5.99262	-1.28947
VIT_08s0007g02340	Exocyst subunit EXO70 A2	5.98285	4.42781
VIT_08s0032g00240	CYP71A22	5.97406	17.9565
VIT_16s0115g00210	Inositol or phosphatidylinositol kinase	5.96066	1.88784
VIT_14s0006g02180	ATP synthase beta chain 2, mitochondrial	5.96006	-1.16181
VIT_16s0039g01000	ADP,ATP carrier protein	5.95558	5.22212
VIT_19s0027g00670	arsenite-transporting ATPase (ArsA)	5.95207	9.6284
VIT_08s0007g07270	dicarboxylate/tricarboxylate carrier (DTC)	5.95192	3.07363
VIT_12s0057g00060	no hit	5.94344	-1.46406
VIT_01s0137g00090	aldehyde dehydrogenase (NAD+)	5.94339	7.24541
VIT_19s0027g01150	phenylalanine-tRNA synthetase	5.93311	-1.05652
VIT_02s0012g02340	CYP76C4	5.9151	1.12222
VIT_09s0002g05430	ABC transporter g family pleiotropic drug resistance 12 PDR12	5.91271	4.38848
VIT_07s0031g01980	Ethylene-responsive transcription factor ABA REPRESSOR 1 ABR1/ERF111	5.91245	1.26545
VIT_03s0088g00920	unknown	5.89383	2.58483
VIT_12s0034g00340	no hit	5.87523	7.97896
VIT_07s0005g03590	NADH dehydrogenase subunit 7	5.8742	-2.49025
VIT_12s0035g01490	no hit	5.87161	4.76558
VIT_11s0052g00570	nodulin MtN21	5.85513	11.6492
VIT_17s0000g00440	NADP-dependent glyceraldehyde-3-phosphate dehydrogenase	5.84859	2.01211
VIT_12s0034g00010	no hit	5.84644	-1.65976
VIT_14s0060g02110	Ribosomal protein S21 (RPS21C) 40S	5.8412	2.96704
VIT_07s0005g03360	malate dehydrogenase, cytosolic	5.83402	4.29495
VIT_18s0041g01550	tubulin, Beta 2	5.83349	1.32139
VIT_01s0026g01370	glutathione S-transferase 29 GSTU18	5.83306	-1.5219
VIT_07s0031g00580	no hit	5.83028	-2.68706
VIT_14s0060g00010	ribosomal protein L21	5.82281	8.13591
VIT_19s0090g01620	CYP89H3	5.81118	-1.9123
VIT_04s0008g07390	conserved oligomeric Golgi complex 7	5.7995	9.33923
VIT_09s0002g02440	ABC transporter C member 12	5.79882	3.26196
VIT_02s0025g02380	no hit	5.78658	-2.14637
VIT_00s0186g00080	SUM2 (SMALL UBIQUITIN-LIKE MODIFIER 2)	5.78099	3.63981
VIT_01s0011g01250	no hit	5.76283	-1.87683
VIT_07s0005g00540	Ribosomal protein S12 (RPS12C) 40S	5.74751	1.8344
VIT_01s0026g01350	MAIGO 1 MAG1	5.74153	3.34132
VIT_04s0069g00380	glutamate receptor 2.8	5.73596	-1.11928
VIT_19s0014g00500	receptor kinase 2	5.73571	1.03765
VIT_07s0129g00810	CYP81E8	5.7172	1.51479
VIT_19s0027g00040	CYP72A59	5.70177	1.822
VIT_07s0005g00440	pyruvate kinase	5.69738	15.3003
VIT_08s0056g00590	chloroplast envelope membrane protein [Vitis vinifera]	5.68911	4.43997
VIT_18s0086g00540	no hit	5.67769	1.97687
VIT_10s0003g01190	ketol-acid reductoisomerase	5.66618	3.8557
VIT_00s2623g00010	nuclear transport factor 2 (NTF2)	5.66439	5.01934
VIT_05s0136g00080	no hit	5.65805	6.50161
VIT_03s0132g00050	ATHVA22A (Arabidopsis thaliana HVA22 homologue A)	5.65678	2.54507
VIT_13s0067g01520	transcription factor related	5.65275	1.38119
VIT_18s0041g01600	no hit	5.64064	-1.41725
VIT_19s0015g00560	no hit	5.63211	-2.83079
VIT_15s0024g01200	unknown	5.62754	6.84524
VIT_05s0029g00230	metal transporter Nramp2	5.61947	1.60702
VIT_06s0061g00490	Unknown protein	5.60224	1.07068
VIT_09s0054g00560	no hit	5.58912	1.81889
VIT_15s0024g01150	no hit	5.56217	-1.7789
VIT_11s0103g00330	proteasome 26S regulatory subunit (RPN8)	5.54987	6.12954
VIT_09s0070g00110	S-adenosyl-L-methionine Mg-protoporphyrin IX methyltranserase	5.54898	6.0174
VIT_11s0016g05550	plastocyanin domain-containing protein	5.54313	-2.99493
VIT_03s0180g00310	ATP-dependent Clp protease ClpB protein	5.54312	-1.12901
VIT_15s0107g00390	5'-adenylylsulfate reductase (APR3)	5.54031	7.63198
VIT_13s0067g00850	no hit	5.53949	-1.21864
VIT_08s0007g02070	no hit	5.53915	-1.41183
VIT_19s0014g02550	(-)-germacrene D synthase	5.53622	-1.81038
VIT_14s0068g01400	UPF0497 family	5.52879	28.627
VIT_09s0054g00420	translocon-associated protein beta TRAP complex	5.52498	4.91057
VIT_13s0067g02380	lateral organ boundaries DOMAIN 15	5.51843	-1.65011
VIT_10s0003g04800	dienelactone hydrolase	5.511	1.67285
VIT_05s0020g00320	ubiquitin-protein ligase E3 C	5.50631	4.85388
VIT_05s0094g01690	no hit	5.47244	9.53247
VIT_15s0048g01910	Unknown protein	5.47208	7.2386
VIT_16s0100g00940	stilbene synthase 3 [Vitis sp. cv. 'Norton']	5.47011	8.93703
VIT_10s0116g01110	no hit	5.46816	-1.6093
VIT_05s0077g02000	epoxide hydrolase	5.46412	-1.22691
VIT_15s0048g02930	unknown	5.46332	-1.12866
VIT_04s0023g02930	unknown protein	5.4626	7.98149
VIT_09s0054g01300	Myosin-like protein XIK	5.4561	3.25978
VIT_16s0022g01700	no hit	5.44772	-1.04778
VIT_01s0146g00260	nodulin MtN3	5.44554	7.69688
VIT_08s0007g05050	4-coumarate--CoA ligase	5.44447	-1.9379
VIT_05s0051g00900	no hit	5.44021	6.06571
VIT_05s0020g03040	unknown	5.43529	-1.59057
VIT_14s0060g02480	unknown	5.4161	1.70308
VIT_00s0294g00060	receptor serine/threonine kinase	5.41219	2.13817
VIT_01s0026g01220	no hit	5.40811	10.4209
VIT_12s0035g00360	AAA-type ATPase	5.40649	3.30966
VIT_14s0060g00040	Retrotransposon	5.40551	10.3215
VIT_03s0017g00760	E3 ubiquitin-protein ligase HUWE1	5.39983	9.42408
VIT_02s0087g00010	dynamin-2B	5.39518	8.27986
VIT_13s0019g00980	GTP binding protein	5.39246	8.96823
VIT_04s0044g02000	no hit	5.38909	3.27451
VIT_14s0030g02130	anthocyaninless2 (ANL2)	5.3823	1.3077
VIT_19s0090g01560	no hit	5.37733	-2.30591
VIT_18s0001g05010	no hit	5.37307	-1.67179
VIT_16s0013g00420	no hit	5.36788	-2.12001
VIT_00s0194g00360	histone H2A.4 HTA12	5.35535	5.89384
VIT_13s0067g02540	no hit	5.35295	1.37154
VIT_13s0047g00030	ZIFL1 (ZINC INDUCED FACILITATOR 1); tetracycline:hydrogen antiporter/ transporter	5.33083	-1.34709
VIT_12s0057g00180	wound-induced	5.31679	1.15535
VIT_06s0004g01000	Dirigent protein	5.31092	1.21519
VIT_00s0194g00230	no hit	5.29373	8.4509
VIT_14s0030g01970	Auxin-induced protein PCNT115	5.28827	6.29783
VIT_04s0044g01580	no hit	5.27973	-1.34716
VIT_19s0014g02400	Ribosomal protein L11 RPL11B	5.26381	3.73041
VIT_06s0004g04430	ubiquitin-conjugating enzyme E2 G1	5.26118	2.20477
VIT_07s0095g00230	no hit	5.24896	5.86328
VIT_18s0117g00200	myb domain protein 4	5.24724	-1.11099
VIT_14s0108g00760	MINI ZINC FINGER 2 MIF2	5.23133	2.76953
VIT_18s0001g05330	no hit	5.22893	1.63199
VIT_16s0022g00460	no hit	5.22475	-1.8828
VIT_09s0002g05360	ABC transporter g family pleiotropic drug resistance 12 PDR12	5.22296	16.0285
VIT_00s1707g00010	ribosomal protein S8, Chloroplast 30S	5.19238	3.90504
VIT_14s0068g00480	UDP-glucosyl transferase	5.18669	2.76283
VIT_18s0001g02870	no hit	5.18623	2.10962
VIT_18s0001g01530	no hit	5.17677	3.12223
VIT_04s0044g01800	RNA polymerase I specific transcription initiation factor RRN3	5.16958	4.45598
VIT_14s0108g00740	GASA4	5.15461	2.33395
VIT_15s0107g00030	no hit	5.15266	6.94335
VIT_19s0090g00740	no hit	5.14351	2.05698
VIT_09s0002g08220	no hit	5.14037	-2.27343
VIT_14s0006g00970	WD-40 repeat family protein / beige-related	5.13698	5.8496
VIT_00s0125g00090	leucine-rich repeat protein kinase	5.13453	3.12746
VIT_03s0038g01870	unknown	5.13254	-1.17016
VIT_04s0023g02280	S-adenosyl-L-methionine:salicylic acid carboxyl methyltransferase	5.12373	-1.44107
VIT_12s0034g01900	globulin-like protein	5.11146	2.94599
VIT_00s0259g00040	Histone H2A	5.10432	7.11821
VIT_07s0141g00100	myb domain protein 93	5.10335	-3.08501
VIT_18s0089g00590	Glyceraldehyde-3-phosphate dehydrogenase, cytosolic	5.09522	-1.58889
VIT_11s0016g05360	phospholipase D alpha [Vitis vinifera]	5.09222	1.40199
VIT_07s0191g00130	histone H3.2	5.09065	5.06459
VIT_00s0204g00010	no hit	5.08873	1.22607
VIT_02s0012g02590	Galacturonosyltransferase 1	5.08665	5.97373
VIT_18s0157g00160	unknown	5.07859	5.18607
VIT_02s0033g00420	Ribosomal protein S28 (RPS28C) 40S	5.07485	2.43321
VIT_04s0023g01700	no hit	5.07132	8.20015
VIT_13s0064g00280	no hit	5.06798	2.85368
VIT_00s0319g00010	no hit	5.05845	3.21479
VIT_16s0039g01170	phenylalanine ammonium lyase	5.05213	12.9235
VIT_14s0006g00840	no hit	5.04925	-1.77802
VIT_03s0038g00120	gibberellin-regulated protein 4 (GASA4)	5.04635	1.87596
VIT_11s0016g04280	KH domain and CCCH containing protein	5.04625	5.06254
VIT_02s0033g01390	no hit	5.04097	12.8601
VIT_09s0002g07840	NADPH quinone oxidoreductase-like protein	5.0405	3.77947
VIT_02s0012g02500	Acyl-[acyl-carrier-protein] desaturase OS=Glycine max GN=SACPD A PE=3 SV=2	5.03327	10.6881
VIT_19s0085g01170	Seed maturation protein PM41	5.006	3.93193
VIT_18s0041g00950	UDP-glucose: anthocyanidin 5,3-O-glucosyltransferase	4.99687	-2.53194
VIT_11s0016g01000	flavonoid 3-monooxygenase	4.99614	-1.72809
VIT_05s0094g01650	unknown	4.98731	5.06911
VIT_19s0093g00360	Unknown protein	4.97458	4.05045
VIT_18s0001g00270	no hit	4.95871	12.2215
VIT_08s0056g01030	membrane protein ycf1	4.94573	-3.50599
VIT_10s0003g02720	beta-1,3 glucanase	4.93638	3.14426
VIT_15s0024g01040	clathrin binding	4.93332	4.94515
VIT_00s0174g00230	no hit	4.9302	3.41932
VIT_04s0008g00930	alpha-expansin 6 precursor	4.9204	10.8763
VIT_08s0040g03040	Glutathione S-transferase GSTO1	4.90821	7.51943
VIT_10s0003g05340	germin-like protein	4.90373	-1.45085
VIT_05s0051g00520	no hit	4.90366	-1.28028
VIT_18s0001g08290	Poly(ADP-ribose) polymerase	4.89941	3.83655
VIT_06s0004g07590	Galacturonosyltransferase 1	4.89418	3.68756
VIT_18s0075g00860	unknown	4.88988	1.84353
VIT_00s0445g00040	no hit	4.8844	2.83831
VIT_07s0129g00820	CYP81E1 Isoflavone 2'-hydroxylase	4.87993	-1.25189
VIT_10s0042g00160	no hit	4.87704	1.10604
VIT_17s0000g00060	no hit	4.86949	5.42635
VIT_18s0001g12740	no hit	4.86657	2.45105
VIT_08s0007g03030	small subunit ribosomal protein S27Ae	4.86407	2.0659
VIT_15s0046g02410	Aquaporin TMP-C	4.85065	1.67586
VIT_13s0106g00470	RNA-binding protein 45 (RBP45)	4.84962	2.87691
VIT_09s0096g00130	pirin	4.84224	6.16029
VIT_13s0064g00230	no hit	4.82832	6.72456
VIT_09s0054g01890	no hit	4.81585	1.31506
VIT_14s0030g00900	MRP-like ABC transporter MRP6	4.81521	3.78346
VIT_04s0043g00200	PROTEIN PHOSPHATASE 2A SUBUNIT A3 PP2AA3	4.81378	3.12832
VIT_18s0041g00890	UDP-glucose: anthocyanidin 5,3-O-glucosyltransferase	4.80503	-1.20588
VIT_01s0010g03160	no hit	4.801	2.01425
VIT_12s0057g00140	wound-induced	4.77792	-1.58047
VIT_19s0015g02900	CYP72A1	4.77462	1.6127
VIT_05s0049g00530	no hit	4.76465	1.23694
VIT_18s0001g10990	unknown	4.76267	1.00584
VIT_04s0023g02540	peroxisomal biogenesis factor 11 (PEX11C)	4.75857	3.31457
VIT_05s0020g01050	no hit	4.75221	1.00087
VIT_17s0053g00180	ascorbate peroxidase	4.75028	2.86153
VIT_04s0023g03730	L-ascorbate peroxidase 3	4.74592	-1.94608
VIT_07s0005g03000	proteasome 26S regulatory subunit (RPN8)	4.72416	6.22319
VIT_16s0022g00300	sulfate transporter protein	4.72202	4.11291
VIT_07s0005g06370	no hit	4.71509	-2.66607
VIT_01s0010g03000	Calcium-binding EF-hand	4.70736	-1.12689
VIT_15s0024g01360	polyprotein	4.706	10.1675
VIT_17s0000g07660	betaine-aldehyde dehydrogenase	4.69816	5.37963
VIT_06s0004g02010	no hit	4.69079	4.26024
VIT_02s0025g03070	zinc finger (C3HC4-type RING finger)	4.68561	-2.67602
VIT_06s0004g04220	no hit	4.68126	1.894
VIT_03s0017g00730	no hit	4.66325	1.93475
VIT_19s0015g01410	no hit	4.64859	-1.49969
VIT_00s0346g00120	sinapyl alcohol dehydrogenase	4.64205	2.0653
VIT_16s0050g00920	MATE efflux family protein	4.64103	3.12173
VIT_19s0015g02000	CYP78A3p	4.63618	1.11016
VIT_00s0687g00030	no hit	4.6301	10.3307
VIT_14s0036g00560	no hit	4.62377	1.83282
VIT_13s0047g00760	Cinnamyl alcohol dehydrogenase	4.61977	1.93037
VIT_12s0134g00350	zinc finger (C3HC4-type RING finger)	4.61379	4.6754
VIT_12s0121g00400	no hit	4.59374	1.92258
VIT_07s0005g04680	ABC transporter C member 9	4.58229	6.68074
VIT_00s0262g00070	no hit	4.58027	-2.12899
VIT_10s0003g00200	Unknown protein	4.57623	-1.1282
VIT_18s0157g00120	no hit	4.56703	-1.66265
VIT_16s0039g01130	phenylalanin ammonia-lyase [Vitis vinifera]	4.56482	24.4004
VIT_12s0028g01210	DNA-directed RNA Polymerase II subunit F	4.56195	3.96269
VIT_00s0125g00230	no hit	4.5601	1.96535
VIT_00s0397g00030	chloride channel protein B	4.55701	1.4298
VIT_02s0012g02130	unknown	4.55061	1.82998
VIT_09s0070g00740	pfkB-type carbohydrate kinase	4.54697	4.03309
VIT_16s0050g00320	no hit	4.54602	2.25675
VIT_17s0000g08090	no hit	4.5312	1.33776
VIT_13s0156g00620	S-receptor kinase	4.51035	3.04606
VIT_03s0180g00250	Cinnamyl alcohol dehydrogenase	4.51012	3.99318
VIT_05s0094g00540	Acyl-[acyl-carrier-protein] desaturase OS=Glycine max GN=SACPD A PE=3 SV=2	4.50471	1.67494
VIT_03s0088g01090	zinc finger (C3HC4-type RING finger)	4.50376	4.41333
VIT_11s0052g01190	xyloglucan endotransglucosylase-hydrolase XTH3	4.50339	-2.14566
VIT_17s0000g08400	zinc finger (C3HC4-type RING finger)	4.50325	3.01942
VIT_06s0004g01460	lipoxygenase LOX2	4.50277	-1.13622
VIT_02s0025g02700	glutaredoxin family protein	4.50158	-1.18456
VIT_13s0064g01420	succinate dehydrogenase [ubiquinone] flavoprotein subunit	4.49441	6.95713
VIT_06s0080g00530	aspartyl-tRNA synthetase	4.48504	1.31667
VIT_03s0017g02050	no hit	4.46317	1.35817
VIT_14s0066g01330	no hit	4.46015	4.07297
VIT_15s0045g00050	protein phosphatase 2A 65 kDa regulatory subunit	4.45614	4.18107
VIT_11s0037g01250	dolichyl-phosphate-mannose--glycolipid alpha-mannosyltransferase	4.44321	1.92392
VIT_03s0063g00060	IMP dehydrogenase	4.42987	1.87378
VIT_06s0004g03480	no hit	4.41775	5.87032
VIT_05s0077g00530	Unknown protein	4.41655	-1.52
VIT_08s0032g01160	DNA helicase SNF2 domain-containing protein	4.41636	-1.10316
VIT_09s0002g07540	VQ motif-containing protein	4.41248	1.41797
VIT_14s0006g02550	Non-specific lipid-transfer protein 2 (LTP 2)	4.41229	1.12152
VIT_00s0225g00040	no hit	4.41165	3.69382
VIT_12s0057g00190	unknown	4.41049	-2.38561
VIT_07s0104g01540	no hit	4.40829	1.68286
VIT_18s0001g10220	PAB8 (POLY(A) BINDING PROTEIN 8)	4.40372	3.48932
VIT_13s0101g00170	no hit	4.4025	5.36043
VIT_09s0054g00140	Ribosomal protein L7 (RPL7D) 60S	4.39692	3.68564
VIT_13s0106g00690	no hit	4.39658	2.16177
VIT_05s0029g01570	CTV.20	4.38652	-2.05798
VIT_12s0059g01620	UPF0041	4.38214	-3.2185
VIT_00s1627g00010	acylamino-acid-releasing enzyme	4.37781	2.49546
VIT_14s0006g00720	no hit	4.37555	1.27674
VIT_06s0004g03410	Ribosomal protein S23 (RPS23B) 40S	4.3712	2.10379
VIT_02s0025g03820	POTASSIUM TRANSPORTER 2	4.37101	1.26271
VIT_18s0041g01180	no hit	4.36975	-1.68125
VIT_16s0039g00420	ADP,ATP carrier protein	4.36901	3.17254
VIT_12s0059g00850	phosphatidylinositol 3- and 4-kinase	4.36546	4.66461
VIT_02s0154g00190	flavin-containing monooxygenase 3	4.36275	4.46476
VIT_18s0001g11520	flavonoid 3-monooxygenase	4.3622	1.29882
VIT_04s0044g00250	beta-cyanoalanine synthase 1	4.35604	4.00753
VIT_19s0177g00120	Unknown protein	4.35301	1.31226
VIT_07s0005g05320	calcium-dependent protein kinase 13 CPK13	4.3475	7.2426
VIT_12s0034g00440	integrase	4.34593	1.55873
VIT_12s0035g00040	splicing factor 3B subunit 3	4.34001	5.10892
VIT_05s0020g02630	Isopentenyltransferase	4.32798	-1.45802
VIT_03s0017g01390	no hit	4.31741	1.52436
VIT_00s0371g00010	cinnamyl alcohol dehydrogenase	4.31719	2.1138
VIT_05s0062g00990	aldo/keto reductase AKR	4.31215	6.04718
VIT_01s0011g02500	no hit	4.30682	-1.846
VIT_02s0033g00450	myb VvMYBA3 [Vitis vinifera]	4.30371	1.75444
VIT_18s0075g00990	no hit	4.30272	2.96544
VIT_19s0177g00130	unknown	4.2954	2.90215
VIT_14s0030g00830	Superoxide dismutase	4.29441	5.26608
VIT_04s0043g00710	hypoxia up-regulated 1	4.28756	2.47866
VIT_17s0000g06780	dimethylaniline monooxygenase	4.27406	0.99863
VIT_01s0010g03870	Unknown protein	4.26969	-1.66706
VIT_05s0049g02240	AWPM-19	4.26085	2.3668
VIT_00s0254g00040	heat shock cognate 70 kDa protein 3 (HSC70-3) (HSP70-3)	4.26017	4.30288
VIT_02s0033g01000	Anthraniloyal-CoA: methanol anthraniloyal transferase	4.2559	8.99306
VIT_12s0034g01650	glutathione S-transferase Z2 GSTZ2	4.24948	7.5865
VIT_04s0008g01520	heat shock protein Cytosolic class II low molecular weight	4.24712	1.20932
VIT_00s0179g00170	INDETERMINATE(ID)-DOMAIN 12	4.24661	1.89218
VIT_10s0003g05360	germin-like protein	4.24594	-1.02526
VIT_08s0007g01230	lectin protein kinase	4.24484	1.31719
VIT_14s0108g00200	gag-pol polyprotein [Vitis vinifera]	4.24145	1.32526
VIT_09s0054g00710	ribosomal protein	4.22792	-1.72915
VIT_05s0165g00230	SAR1 (SECRETION-ASSOCIATED RAS)	4.22619	1.82709
VIT_18s0001g01440	no hit	4.22497	-2.08179
VIT_15s0045g00780	no hit	4.2204	1.33955
VIT_05s0049g00730	no hit	4.21929	1.49907
VIT_11s0118g00770	Unknown protein	4.21663	-3.54528
VIT_09s0002g08350	no hit	4.19553	3.89087
VIT_17s0053g00030	no hit	4.19358	4.03503
VIT_16s0098g01800	no hit	4.18984	-2.55642
VIT_09s0002g05590	ABC transporter g family pleiotropic drug resistance 12 PDR12	4.17977	36.231
VIT_01s0010g02930	calmodulin	4.16683	-2.74945
VIT_01s0026g02240	ANTR2 (anion transporter 2	4.15411	3.30047
VIT_13s0067g01580	anthocyaninless2 (ANL2)	4.1485	3.78438
VIT_03s0017g02070	unknown	4.13913	1.40789
VIT_00s0802g00010	no hit	4.131	-1.51536
VIT_19s0015g02540	CYP72A59	4.12346	1.34139
VIT_14s0060g00810	galactinol synthase	4.12313	-1.03748
VIT_12s0059g02430	chloroplast envelope membrane protein [Vitis vinifera]	4.116	3.09071
VIT_09s0002g05510	ABC transporter g family pleiotropic drug resistance 12 PDR12	4.1156	-1.14586
VIT_00s0347g00040	Avr9/Cf-9 rapidly elicited protein 20	4.11474	9.20876
VIT_06s0004g02780	unknown	4.11426	2.4506
VIT_05s0020g01900	no hit	4.11356	7.21234
VIT_11s0016g02410	MYB DIVARICATA	4.11285	2.29575
VIT_00s0347g00090	Curculin (mannose-binding) lectin	4.11089	5.09812
VIT_11s0149g00230	calcium ion binding	4.10602	-1.2914
VIT_12s0034g00060	UDP-glucose glucosyltransferase	4.10073	2.37989
VIT_09s0002g04970	inorganic pyrophosphatase	4.09206	5.03122
VIT_15s0046g00010	no hit	4.08857	1.75307
VIT_07s0141g00130	protein phosphatase 2C	4.08437	2.92452
VIT_08s0007g02810	Regulator of the ATPase vacuolar RAV2	4.07639	1.70599
VIT_10s0092g00760	Unknown protein	4.07488	2.30409
VIT_13s0084g00380	flavonol sulfotransferase	4.07403	-2.7435
VIT_00s0316g00050	chloride channel protein B	4.06404	1.09868
VIT_14s0060g02270	Translationally-controlled tumor protein	4.06041	3.00128
VIT_09s0070g00320	male germ cell-associated kinase	4.05793	6.6754
VIT_02s0033g00380	myb VvMYBA1	4.0579	2.09589
VIT_13s0147g00090	PAB8 (POLY(A) BINDING PROTEIN 8)	4.05782	3.45066
VIT_14s0060g01880	Unknown protein	4.05781	15.8744
VIT_16s0050g02310	no hit	4.05708	1.03597
VIT_19s0027g01050	no hit	4.05601	-1.79499
VIT_19s0014g00390	nuclear transcription factor, X-box binding 1	4.04314	16.5089
VIT_18s0164g00150	no hit	4.04192	-1.93693
VIT_18s0041g00840	UDP-glucose: anthocyanidin 5,3-O-glucosyltransferase	4.02673	-3.48021
VIT_08s0056g00820	cysteine synthase, chloroplast precursor	4.02426	-2.01882
VIT_09s0002g00950	nucleoside diphosphate kinase family protein	4.02031	1.42436
VIT_13s0019g03160	heat shock protein 18.1 kDa class I	4.01803	-3.84453
VIT_07s0005g01350	universal stress protein (USP) family protein	4.01575	1.85942
VIT_09s0002g05440	ABC transporter g family pleiotropic drug resistance 12 PDR12	4.00388	10.5837
VIT_13s0067g01610	no hit	4.0024	-1.22642
VIT_06s0004g00320	no hit	4.00019	1.2194
VIT_12s0055g00510	NAC domain containing protein 104	3.98007	-1.26402
VIT_06s0009g03390	no hit	3.97961	1.07635
VIT_01s0026g00420	Bromo adjacent homology (BAH) domain-containing protein	3.97817	7.67396
VIT_14s0006g01590	no hit	3.97798	4.11297
VIT_04s0043g00180	Unknown protein	3.97615	2.71763
VIT_04s0044g00180	Calmodulin-binding protein [Angelica dahurica]	3.96714	-1.53092
VIT_05s0020g02620	RNA recognition motif (RRM)-containing	3.95902	1.62175
VIT_13s0067g02040	CTV.22	3.95812	2.95053
VIT_05s0165g00050	no hit	3.95691	1.87458
VIT_09s0002g00630	no hit	3.9569	-15.0354
VIT_00s0256g00130	no hit	3.95586	-3.57781
VIT_18s0001g08990	no hit	3.94732	-1.16319
VIT_06s0009g03130	CYP79A2	3.94716	10.8756
VIT_00s0283g00090	no hit	3.94636	-2.67189
VIT_02s0025g00800	cation/hydrogen exchanger (CHX18)	3.94355	6.69479
VIT_06s0004g05710	GLUTATHIONE S-TRANSFERASE TAU 7	3.94332	1.65546
VIT_19s0015g01520	no hit	3.9403	9.10441
VIT_06s0004g05290	no hit	3.9392	-3.49384
VIT_06s0004g08470	BLH7 (BELL1-LIKE HOMEODOMAIN 7)	3.92997	4.10038
VIT_12s0028g01910	Eukaryotic translation initiation factor 3 subunit	3.9258	5.52373
VIT_13s0019g02770	heat shock protein 16.9 kDa class I	3.91212	-13.8737
VIT_05s0020g00490	ADP-RIBOSYLATION FACTOR A1E	3.9064	3.54147
VIT_00s0252g00080	ribosomal protein S4	3.89969	2.81041
VIT_07s0104g01270	kinase interacting family protein	3.89725	1.49781
VIT_09s0054g00090	ribosomal protein L7 60S	3.89461	2.73382
VIT_08s0056g01240	no hit	3.89308	4.18954
VIT_14s0066g01710	Leaf senescence protein	3.89153	7.37249
VIT_13s0064g00090	disease resistance protein RGA2	3.89129	-2.1152
VIT_02s0033g00390	myb domain protein 113	3.88859	1.8413
VIT_18s0089g00290	no hit	3.88453	-1.37305
VIT_09s0002g04520	no hit	3.87774	1.49308
VIT_02s0087g00590	ribosomal protein L30	3.86226	4.20819
VIT_13s0064g00330	notchless-like protein	3.86089	6.59823
VIT_00s0246g00180	NADH-plastoquinone oxidoreductase subunit 4 [Vitis vinifera]	3.85938	2.05069
VIT_06s0004g02560	Kiwellin Ripening-related protein grip22	3.85544	2.07847
VIT_13s0019g03000	heat shock protein 18.5 kDa class I	3.85249	-1.37331
VIT_08s0032g01120	pentatricopeptide repeat-containing protein	3.85212	11.2564
VIT_12s0034g00650	no hit	3.85118	3.473
VIT_14s0081g00030	Pathogenesis-related protein-4 (Chitinase )	3.84301	1.3044
VIT_03s0132g00330	no hit	3.84084	-1.01697
VIT_01s0010g02950	Calcium-binding EF-hand	3.83787	-2.23291
VIT_12s0059g02200	no hit	3.83116	-1.40464
VIT_13s0074g00680	ABC transporter G member 22	3.82873	1.32495
VIT_15s0045g00950	no hit	3.8255	-3.58488
VIT_16s0098g01380	yippee	3.82145	-1.13915
VIT_09s0002g04920	no hit	3.81939	2.82634
VIT_12s0034g01870	cupin	3.81158	3.07501
VIT_14s0060g02360	histone H2A.4 HTA12	3.80644	8.89053
VIT_12s0057g01610	WD-40 repeat family protein / beige-related	3.80573	3.05911
VIT_04s0008g04900	WD-40 repeat protein (LEUNIG)	3.78843	7.21512
VIT_13s0019g02760	heat shock protein 16.9 kDa class I	3.78264	-10.5772
VIT_09s0054g00230	mannosyl-oligosaccharide 1,2-alpha-mannosidase IA	3.78258	4.16332
VIT_00s0753g00020	histone H2A.4 HTA12	3.77901	6.66306
VIT_12s0034g01970	cupin	3.77564	4.36654
VIT_16s0098g01230	cytochrome b5	3.76992	3.19393
VIT_09s0002g05210	F-box family protein	3.76969	2.42739
VIT_15s0107g00370	unknown	3.76612	2.02994
VIT_02s0012g02360	CYP76J1	3.75596	-1.80487
VIT_18s0041g00600	proton-dependent oligopeptide transport (POT) family protein	3.75163	4.69897
VIT_09s0002g03290	peroxiredoxin (alkyl hydroperoxide reductase subunit C)	3.75047	3.83552
VIT_04s0069g01130	no hit	3.74841	4.80811
VIT_00s0317g00040	Dehydroascorbate reductase	3.74573	5.60554
VIT_07s0005g05580	no hit	3.74229	2.61293
VIT_04s0069g00180	no hit	3.73166	-2.3419
VIT_07s0031g02050	ribosomal protein L3A	3.7241	-1.46603
VIT_16s0022g01880	no hit	3.71912	2.4416
VIT_00s2424g00010	unknown	3.71742	2.3382
VIT_06s0009g03100	RAB GTPase SMG1	3.71616	1.98864
VIT_01s0010g01990	D8-sphingolipid desaturase	3.71211	3.52157
VIT_10s0092g00280	ATP synthase epsilon chain, mitochondrial	3.71196	1.40406
VIT_11s0016g01630	PHD finger protein alfin	3.69648	2.68201
VIT_01s0010g00360	Unknown protein	3.69373	3.397
VIT_11s0016g02220	transducin family protein / WD-40 repeat	3.69361	5.28908
VIT_02s0012g01990	4-hydroxyphenylpyruvate dioxygenase	3.69257	3.34761
VIT_03s0017g02150	WD repeat-containing protein LWD1	3.68665	5.75825
VIT_10s0071g00470	GRAM domain-containing protein / ABA-responsive	3.68349	1.5987
VIT_11s0052g00580	no hit	3.68301	41.4263
VIT_03s0097g00580	no hit	3.68093	1.29306
VIT_17s0000g04300	Isopenicillin N synthetase; KH, type 1	3.6775	2.4483
VIT_12s0034g00200	sulfite reductase	3.67736	3.40639
VIT_12s0059g01990	no hit	3.67288	-1.84195
VIT_18s0001g06120	cytokinin-O-glucosyltransferase 2	3.67207	-1.21285
VIT_05s0049g00840	no hit	3.6716	2.16175
VIT_04s0079g00660	SET DOMAIN GROUP 40	3.67054	1.15746
VIT_01s0010g03170	no hit	3.66287	2.30186
VIT_13s0064g00340	Cinnamyl alcohol dehydrogenase	3.6617	-1.12282
VIT_03s0017g01050	MBD9 (METHYL-CPG-BINDING DOMAIN 9)	3.66047	3.33657
VIT_19s0015g00210	zinc transporter ZIP11	3.65781	4.5127
VIT_10s0116g00570	NUCLEAR TRANSPORT FACTOR 2B	3.65683	5.16414
VIT_04s0023g01800	Maf, septum formation protein	3.65222	2.81054
VIT_05s0094g00210	no hit	3.6373	4.73884
VIT_14s0006g00700	TGA6 (TGA1a-related gene 6)	3.63102	-2.12062
VIT_04s0008g01560	small molecular heat shock protein 17.5	3.62646	1.56688
VIT_16s0100g01200	stilbene synthase	3.61938	12.8825
VIT_01s0011g00330	PROTEIN PHOSPHATASE 2A SUBUNIT A3 PP2AA3	3.61552	2.51462
VIT_16s0098g00700	no hit	3.61483	-1.53959
VIT_19s0014g03970	Calcium-binding EF-hand	3.60481	-2.19016
VIT_11s0052g01680	photosystem II protein D1	3.59624	3.07986
VIT_09s0054g00320	mannosyl-oligosaccharide 1,2-alpha-mannosidase	3.59453	3.62114
VIT_10s0092g00220	integral membrane family protein UPF0497	3.59301	-1.38808
VIT_04s0008g00040	no hit	3.5836	-3.25108
VIT_00s2504g00010	elongation factor 1-alpha 1	3.58071	1.90389
VIT_13s0019g01240	actin beta/gamma 1	3.5747	2.63166
VIT_06s0004g03500	no hit	3.57194	-1.18675
VIT_00s0639g00010	no hit	3.56846	3.19731
VIT_18s0075g01070	no hit	3.56692	6.17709
VIT_13s0067g01820	Ribosomal protein S4 (RPS4D) 40S	3.55784	3.16493
VIT_04s0023g00700	serine carboxypeptidase S10	3.55049	-2.00981
VIT_05s0020g03810	disease resistance protein (NBS-LRR class)	3.54729	4.8443
VIT_04s0044g00580	actin 7 (ACT7) / actin 2	3.54323	2.50109
VIT_00s2849g00010	Phenylalanine ammonia-lyase	3.53794	10.7877
VIT_04s0008g01800	myb domain protein 7	3.53005	1.37735
VIT_18s0001g14260	no hit	3.52996	1.02013
VIT_13s0139g00390	POTASSIUM TRANSPORTER 2	3.52949	4.6955
VIT_18s0001g13380	Papain cysteine proteinase isoform I	3.52545	-1.1081
VIT_05s0094g00940	small nuclear ribonucleoprotein F	3.52533	5.11592
VIT_10s0003g02510	SRG1 (SENESCENCE-RELATED GENE 1) oxidoreductase	3.52441	5.949
VIT_18s0001g11910	1-acyl-sn-glycerol-3-phosphate acyltransferase 4	3.51856	14.1744
VIT_13s0064g01770	no hit	3.51763	2.7937
VIT_14s0006g00780	no hit	3.51706	4.16074
VIT_00s2761g00010	Ribosomal protein L7 (RPL7B) 60S	3.50891	2.40696
VIT_16s0039g01120	phenylalanin ammonia-lyase [Vitis vinifera]	3.50811	10.639
VIT_02s0012g03190	CTV.22	3.50393	4.20005
VIT_16s0039g01830	no hit	3.49958	1.63628
VIT_13s0047g00790	no hit	3.49816	8.22131
VIT_04s0043g00510	Ethylene-responsive transcription factor ERF003	3.4981	3.42463
VIT_16s0050g01590	UDP-glucose: anthocyanidin 5,3-O-glucosyltransferase	3.49025	5.99082
VIT_13s0064g00210	no hit	3.48868	1.66147
VIT_00s0841g00010	GTP binding protein	3.48507	4.53389
VIT_07s0005g02160	UBQ5 (UBIQUITIN 5)	3.48168	1.49912
VIT_15s0046g02070	zinc finger (C3HC4-type RING finger)	3.47866	-1.31653
VIT_18s0001g01380	oxidoreductase N-terminal domain-containing	3.47174	3.26263
VIT_13s0106g00770	SEC13	3.46806	8.80538
VIT_13s0019g01650	alpha-expansin 6 precursor	3.4615	1.34111
VIT_04s0008g03470	myb domain protein 109	3.46098	1.64688
VIT_09s0002g02950	no hit	3.45424	-1.44606
VIT_05s0062g00470	UDP-glucose:flavonoid 7-O-glucosyltransferase	3.45278	-1.59875
VIT_09s0002g02640	Ribosomal protein S30 (RPS30C) 40S	3.44205	-1.64155
VIT_00s0203g00120	jumonji (jmjC)	3.43938	-1.93565
VIT_07s0151g00400	Unknown protein	3.42647	14.2517
VIT_00s0220g00050	unknown	3.42451	3.29752
VIT_09s0002g01840	Tassel serine threonine kinase 1	3.41792	-1.82077
VIT_16s0050g00900	MATE efflux family protein	3.40825	1.52752
VIT_18s0001g07410	basic helix-loop-helix (bHLH) family	3.40313	-1.0262
VIT_04s0008g03930	RD22	3.40033	2.3405
VIT_15s0046g00050	arginine/serine-rich splicing factor RSP31 (RSP31)	3.40012	5.94238
VIT_18s0001g10050	LRX1 (LEUCINE-RICH REPEAT/EXTENSIN 1)	3.39606	-2.50234
VIT_01s0011g05110	major latex protein 22	3.38459	2.55287
VIT_14s0108g00990	no hit	3.3816	17.365
VIT_14s0060g01170	cytochrome c oxidase subunit Vc	3.37829	3.32327
VIT_02s0025g04340	osmotin	3.37621	3.0887
VIT_10s0003g05430	reticuline oxidase precursor	3.37322	8.22645
VIT_19s0014g02870	Cellulase	3.37284	5.50354
VIT_00s0214g00020	WD40-repeat protein	3.35646	-4.68777
VIT_13s0106g00370	myb family	3.35576	1.60751
VIT_04s0023g00070	FLAVODOXIN-LIKE QUINONE REDUCTASE 1	3.35436	2.86239
VIT_08s0040g01390	auxin-responsive family protein	3.35221	5.14931
VIT_09s0002g05410	ABC transporter g family pleiotropic drug resistance 12 PDR12	3.34957	8.40815
VIT_16s0100g00830	Stilbene synthase	3.34101	5.65163
VIT_07s0005g06360	E3 ubiquitin-protein ligase PRT1	3.33975	4.32338
VIT_14s0066g01190	Unknown protein	3.33889	12.2477
VIT_07s0289g00040	calmodulin	3.33552	2.65736
VIT_19s0085g00700	CASEIN KINASE I-LIKE 6	3.33385	4.41199
VIT_13s0019g02740	heat shock protein 16.9 kDa class I	3.33287	-6.50494
VIT_09s0002g07690	NADPH quinone oxidoreductase-like protein	3.3325	2.99914
VIT_14s0006g02040	phagocytosis and cell motility protein ELMO1	3.32608	3.46572
VIT_00s0302g00060	no hit	3.32542	2.89415
VIT_07s0031g02540	emb2170 (embryo defective 2170)	3.30122	1.58174
VIT_00s0252g00100	ribosomal protein S4	3.30072	2.96317
VIT_19s0015g02520	CYP72A1	3.30007	1.51703
VIT_15s0021g00160	no hit	3.29903	1.05745
VIT_00s0254g00010	unknown	3.29826	4.80726
VIT_00s0199g00010	no hit	3.29209	-2.25897
VIT_07s0031g01160	hyperosmotically inducible periplasmic protein	3.28919	2.75954
VIT_19s0135g00080	no hit	3.27795	-2.23314
VIT_11s0016g04920	early nodulin 93	3.27728	3.40857
VIT_02s0025g02110	no hit	3.27589	-1.42491
VIT_08s0058g00440	ferritin	3.27545	3.73841
VIT_09s0018g00610	no hit	3.27144	3.79515
VIT_18s0001g05690	protein phosphatase 2C	3.27138	1.42712
VIT_14s0060g01390	no hit	3.27121	4.04833
VIT_16s0039g02880	ribosomal protein P0 (RPP0A) acidic 60S	3.26663	2.3468
VIT_09s0054g00060	Ribosomal protein L7 (RPL7D) 60S	3.26517	2.42677
VIT_15s0021g00540	invertase/pectin methylesterase inhibitor	3.26393	4.72916
VIT_10s0003g05050	RNA polymerase beta''	3.26258	17.6699
VIT_13s0067g00410	no hit	3.25628	-1.42572
VIT_02s0012g02220	xyloglucan endotransglucosylase/hydrolase 30	3.25619	5.33391
VIT_10s0003g02140	Unknown protein	3.25446	1.37067
VIT_00s0144g00290	no hit	3.25274	3.15422
VIT_01s0011g00860	no hit	3.24864	-2.58447
VIT_14s0060g01500	somatic embryogenesis receptor kinase 2 SERK2	3.24154	3.61005
VIT_04s0023g00060	FtsH protease	3.23896	3.77621
VIT_13s0067g02770	transcription factor related	3.23326	-1.34686
VIT_00s0790g00020	CYP81D2	3.23309	2.41799
VIT_04s0008g01580	heat shock protein Cytosolic class II low molecular weight	3.23161	-1.12383
VIT_15s0048g00830	LOB domain-containing protein 18 (ASYMMETRIC LEAVES 2-like protein 20)	3.22896	29.0528
VIT_09s0002g07620	NADPH quinone oxidoreductase	3.22313	2.46282
VIT_05s0020g04470	ADP-ribosylation factor C1	3.21091	-1.69994
VIT_14s0006g02480	phosphatidic acid phosphatase alpha	3.20768	1.08135
VIT_05s0020g00190	Auxin response factor 2	3.20475	1.82975
VIT_17s0000g05300	Pre-mRNA cleavage complex II protein Clp1	3.19853	5.38006
VIT_18s0122g00210	unknown	3.19573	-2.40809
VIT_14s0066g01090	myb domain protein 24	3.19246	32.4215
VIT_15s0046g02770	no hit	3.18798	-2.21458
VIT_03s0132g00110	Reverse transcriptase	3.18549	1.27912
VIT_16s0039g01360	phenylalanin ammonia-lyase [Vitis vinifera]	3.16392	9.39295
VIT_00s0279g00100	no hit	3.1623	-1.16912
VIT_12s0028g01500	no hit	3.15901	2.07297
VIT_11s0065g00650	no hit	3.15373	2.25755
VIT_01s0011g03700	acyl-CoA thioesterase	3.15252	-1.29517
VIT_14s0060g01870	Unknown protein	3.15007	5.84702
VIT_04s0008g04410	hypoxia up-regulated 1	3.14285	1.49899
VIT_13s0019g03520	no hit	3.13757	-2.01378
VIT_19s0015g02590	Glutathione S-transferase 25 GSTU25	3.13259	2.47269
VIT_01s0026g00450	D8-sphingolipid desaturase	3.12955	3.39925
VIT_17s0000g09550	CYP71A26	3.1292	9.25234
VIT_05s0020g00550	Unknown protein	3.12641	4.17303
VIT_17s0000g01910	Glutamine synthetase cytosolic isozyme 1	3.12545	3.22714
VIT_00s1818g00010	AMMONIUM TRANSPORTER 2	3.1209	1.10249
VIT_04s0044g00660	S-receptor kinase	3.11885	-1.73988
VIT_09s0002g01670	myb domain protein 26	3.11456	-1.82524
VIT_17s0000g01580	no hit	3.10964	7.96379
VIT_02s0012g00500	invertase/pectin methylesterase inhibitor	3.10528	3.87175
VIT_05s0049g00600	no hit	3.10203	-3.83191
VIT_18s0075g00050	no hit	3.09642	-4.3744
VIT_03s0063g01370	leucine-rich repeat family protein / extensin	3.08731	-1.6843
VIT_11s0016g05030	no hit	3.08429	3.30388
VIT_05s0124g00210	Peptidase S26A, signal peptidase I	3.08323	-3.0556
VIT_02s0033g01250	no hit	3.08277	5.04581
VIT_06s0004g01030	dirigent protein	3.07566	16.6727
VIT_10s0071g00060	no hit	3.07317	2.95458
VIT_16s0098g00890	harpin-induced protein	3.07317	14.2356
VIT_06s0004g02760	SAR1 (SECRETION-ASSOCIATED RAS)	3.05494	1.32075
VIT_19s0014g04820	V-type H+-transporting ATPase 21kDa proteolipid subunit	3.05427	1.23382
VIT_13s0019g00120	no hit	3.05317	-2.24104
VIT_19s0135g00180	CYP72A59	3.04959	1.27821
VIT_19s0015g01300	amino acid permease 7	3.04233	2.93179
VIT_00s0214g00010	DnaJ homolog, subfamily C, member 13	3.03475	3.74667
VIT_01s0011g00750	glycosyl hydrolase family 1	3.03308	15.028
VIT_09s0054g00290	no hit	3.02332	-2.61615
VIT_14s0006g00140	no hit	3.02062	12.103
VIT_14s0219g00260	no hit	3.01609	-1.01602
VIT_15s0107g00010	no hit	3.01456	5.35958
VIT_02s0025g04890	CYP76B1	3.0138	2.55013
VIT_08s0058g00410	ferritin 1 (FER1)	3.01334	3.74204
VIT_15s0048g01480	geraniol 10-hydroxylase	3.01231	12.7271
VIT_12s0035g00330	AAA-type ATPase	3.01167	1.16398
VIT_00s0788g00010	proteasome 20S alpha subunit B	3.00402	3.87581
VIT_19s0085g00360	no hit	3.00298	3.2698
VIT_03s0110g00230	seed maturation protein PM23	2.99969	20.3522
VIT_04s0008g00110	Jasmonate ZIM domain-containing protein 8	2.99612	7.13371
VIT_16s0050g00910	MATE efflux family protein	2.99046	2.21583
VIT_05s0049g00550	no hit	2.98796	1.65772
VIT_05s0049g00160	no hit	2.98594	2.20354
VIT_18s0001g01430	oxidoreductase N-terminal domain-containing	2.98237	-1.05208
VIT_15s0024g01120	vacuolar protein sorting 41 (VPS41)	2.96889	4.45635
VIT_07s0005g06550	Unknown protein	2.96373	4.55114
VIT_12s0142g00600	kinetochore protein NDC80	2.96096	12.3964
VIT_03s0097g00560	no hit	2.95805	2.39976
VIT_19s0015g02780	CYP72A59	2.95445	-1.20011
VIT_16s0050g02410	ubiquitin-conjugating enzyme E2 D/E	2.94826	2.05176
VIT_13s0073g00410	no hit	2.94631	5.12196
VIT_01s0011g04370	phosphatidylserine synthase 2	2.9406	6.68699
VIT_18s0072g00800	histone H3	2.93919	4.58769
VIT_14s0066g00770	no hit	2.93835	-1.17899
VIT_02s0033g01070	anthraniloyal-CoA: methanol anthraniloyal transferase [Vitis labrusca]	2.93607	19.5731
VIT_19s0085g00970	syntaxin binding protein 5 (tomosyn)	2.92813	4.86087
VIT_18s0072g00280	no hit	2.92703	3.10547
VIT_14s0066g01880	Zinc finger AN1 domain-containing stress-associated protein 12 (SAP12)	2.92685	1.40323
VIT_15s0048g02270	No apical meristem CUP-SHAPED COTYLEDON2	2.91964	5.49082
VIT_10s0042g01310	no hit	2.91957	-2.79372
VIT_09s0002g05940	Ras GTP-binding protein (RAN3)	2.90711	3.03717
VIT_07s0005g06520	no hit	2.89851	-2.16231
VIT_04s0044g01820	no hit	2.89077	2.03994
VIT_08s0058g00730	iron transporter	2.88431	1.14296
VIT_16s0013g01610	ribosomal protein P1 acidic 60S	2.88352	4.53895
VIT_05s0029g01150	Elongation factor 1-alpha 1	2.8826	1.90405
VIT_05s0029g00010	type 1 membrane protein	2.8763	2.85897
VIT_06s0004g04570	actin beta/gamma 1	2.875	3.10561
VIT_18s0001g09350	no hit	2.8709	1.10819
VIT_05s0102g00620	no hit	2.86997	-3.6596
VIT_01s0011g01740	Lectin	2.86773	2.84965
VIT_19s0135g00050	Calcineurin phosphoesterase	2.86636	3.13313
VIT_06s0004g05800	phosphatidic acid phosphatase / PAP2	2.86576	1.44464
VIT_04s0008g01570	heat shock protein Cytosolic class II low molecular weight	2.86051	-6.24249
VIT_07s0005g04820	PAPA-1	2.8585	2.66615
VIT_11s0037g00890	glutamine amidotransferase class-I domain-containing protein	2.85797	1.14056
VIT_17s0000g04210	Oleosin OLE-5	2.85754	-2.21378
VIT_14s0083g00940	auxin-independent growth promoter	2.85554	11.1919
VIT_08s0058g00840	U4/U6 small nuclear ribonucleoprotein PRP4	2.84915	6.74302
VIT_19s0135g00010	Ureide permease 2 (AtUPS2)	2.84857	12.3287
VIT_15s0046g02660	Sas10/U3 ribonucleoprotein	2.84717	-1.31798
VIT_11s0016g05560	glucan endo-1,3-beta-glucosidase 7 precursor	2.84258	2.47282
VIT_18s0072g00260	Ethylene-responsive transcription factor RELATED TO APETALA2 6	2.83947	3.61716
VIT_07s0005g02000	ADP-RIBOSYLATION FACTOR A1B	2.83847	1.65808
VIT_04s0023g02290	S-adenosyl-L-methionine:salicylic acid carboxyl methyltransferase	2.81573	1.13435
VIT_06s0004g03390	TET3 (TETRASPANIN3)	2.81323	3.66792
VIT_05s0062g00480	Xyloglucan endo-transglycosylase, C-terminal	2.80564	3.62649
VIT_08s0007g06040	beta-1,3-glucanase	2.80197	4.10657
VIT_14s0030g00560	Copine BON3 (BONZAI 3)	2.7985	-2.05236
VIT_13s0019g03100	cytokinin-O-glucosyltransferase 2	2.79646	-2.05451
VIT_09s0070g00760	glycerol kinase	2.78535	11.8498
VIT_14s0030g01220	no hit	2.77647	1.08479
VIT_06s0004g04650	Metallothionein	2.77298	3.14278
VIT_04s0008g06220	Ribosomal protein S11 (RPS11C) 40S	2.77013	1.28175
VIT_09s0002g01800	dihydrolipoamide S-acetyltransferase	2.76051	3.70401
VIT_13s0047g00080	ZIFL1 (ZINC INDUCED FACILITATOR 1); tetracycline:hydrogen antiporter/ transporter	2.75031	1.86943
VIT_19s0014g03390	Unknown protein	2.74962	-1.43593
VIT_15s0024g01540	Glutathione S-transferase 8 GSTU8	2.74876	1.53961
VIT_03s0038g00540	DYNAMIN-LIKE PROTEIN 6	2.74739	4.3437
VIT_18s0041g01050	no hit	2.74331	2.97253
VIT_05s0020g01840	3,8-divinyl protochlorophyllide a 8-vinyl reductase	2.7382	-2.15831
VIT_17s0000g10470	protein kinase beta-1 subunit 5'-AMP-activated	2.73758	6.85103
VIT_03s0091g00990	Heat shock protein 70	2.73415	2.62797
VIT_00s0183g00030	TIP41	2.73063	3.13908
VIT_16s0039g01240	phenylalanin ammonia-lyase [Vitis vinifera]	2.73024	6.53145
VIT_04s0069g00660	unknown	2.72866	5.6083
VIT_16s0013g00480	Unknown protein	2.72413	4.16841
VIT_00s0184g00230	no hit	2.7237	5.38625
VIT_16s0098g01580	heat shock cognate 70 kDa protein 1	2.71707	1.32308
VIT_16s0050g01940	S-locus lectin protein kinase	2.71484	-2.92696
VIT_00s1569g00020	Calcineurin B protein 3	2.71083	2.85821
VIT_06s0004g07550	Wound-induced protein WI12	2.70491	9.60428
VIT_13s0067g01290	Clathrin heavy chain	2.7024	2.62987
VIT_15s0045g00200	CTV.22	2.70131	5.30954
VIT_18s0086g00680	no hit	2.70016	11.2243
VIT_04s0069g00420	vacuolar protein sorting 4	2.69367	4.95402
VIT_00s2436g00010	PROTEIN PHOSPHATASE 2A SUBUNIT A3 PP2AA3	2.69218	1.9855
VIT_18s0166g00220	no hit	2.68734	-2.14073
VIT_17s0053g00990	alpha-expansin 1 precursor	2.6847	-1.00854
VIT_00s1569g00010	Heat shock protein 90-2	2.68304	2.34298
VIT_00s0652g00020	Unknown protein	2.67858	3.0277
VIT_00s0986g00010	no hit	2.67561	4.11271
VIT_04s0079g00720	no hit	2.67227	-2.3339
VIT_08s0032g00840	Sucrose-phosphatase.	2.66014	2.93868
VIT_18s0001g03120	Ethylene-responsive transcription factor ERF003	2.65842	2.62492
VIT_07s0005g03310	cofilin	2.65696	2.27798
VIT_00s0279g00050	Auxilin protein	2.64631	-1.66177
VIT_02s0154g00390	autophagy 8f (APG8f)	2.6439	4.22331
VIT_12s0057g01000	Unknown protein	2.6345	8.64728
VIT_06s0004g08010	ribonucleotide reductase small subunit	2.62871	12.8321
VIT_19s0090g01350	aspartyl protease	2.62828	3.71028
VIT_16s0100g00040	no hit	2.61188	3.28298
VIT_04s0069g00730	glutamate receptor protein	2.60586	-4.46395
VIT_13s0106g00280	CYP79A2	2.59298	23.8998
VIT_14s0108g00810	MINI ZINC FINGER 2 MIF2	2.59189	2.00591
VIT_06s0004g07790	lateral organ boundaries DOMAIN 15	2.5912	8.03345
VIT_16s0039g01320	phenylalanin ammonia-lyase [Vitis vinifera]	2.58999	10.1774
VIT_15s0024g01940	no hit	2.58999	-2.49171
VIT_02s0025g02420	major Facilitator Super	2.58322	2.27395
VIT_15s0045g00260	no hit	2.58271	3.5454
VIT_15s0046g01060	pentatricopeptide (PPR) repeat	2.58199	-2.11357
VIT_00s0173g00220	CTV.22	2.57408	3.99331
VIT_16s0039g01100	phenylalanin ammonia-lyase [Vitis vinifera]	2.57201	6.9624
VIT_14s0060g00310	no hit	2.56526	5.55665
VIT_00s0469g00050	cellulose synthase CSLE1	2.56354	1.17534
VIT_00s0287g00030	no hit	2.56338	12.6776
VIT_03s0091g00030	no hit	2.55977	5.35825
VIT_18s0001g12240	eukaryotic peptide chain release factor subunit 1-3	2.55293	2.60104
VIT_03s0091g00540	Prolyl 4-hydroxylase	2.55031	7.22649
VIT_01s0026g01900	no hit	2.54703	-1.24717
VIT_12s0057g00310	GAMETE EXPRESSED1 (GEX1)	2.5464	41.6903
VIT_17s0000g10000	nitrate-responsive NOI protein	2.54232	3.20154
VIT_06s0004g02650	no hit	2.53745	-1.59323
VIT_07s0141g00880	Unknown protein	2.52508	3.39981
VIT_06s0004g05320	tropinone reductase	2.51787	-5.35698
VIT_08s0040g00510	ZIFL2 (ZINC INDUCED FACILITATOR-LIKE 2)	2.51491	9.77703
VIT_13s0019g02840	heat shock protein	2.51438	-17.3602
VIT_14s0036g01270	F-type H+-transporting ATPase subunit a	2.51346	4.96009
VIT_09s0070g00610	importin beta-3	2.51341	3.05846
VIT_16s0022g02520	ZFWD1 (zinc finger WD40 repeat protein 1)	2.50952	2.59035
VIT_08s0032g01100	Acyl-CoA oxidase	2.50083	8.23605
VIT_14s0083g00580	S-adenosyl-L-methionine decarboxylase	2.4994	4.18545
VIT_16s0039g01300	phenylalanine ammonia-lyase [Vitis vinifera]	2.49753	9.67594
VIT_02s0154g00050	glycosyl hydrolase family 5	2.49126	-1.21941
VIT_05s0020g00060	unknown	2.48856	2.69979
VIT_11s0016g01660	phenylalanine ammonia-lyase	2.48653	-3.33502
VIT_06s0009g01340	ascorbate oxidase precursor	2.48393	-2.02488
VIT_14s0219g00210	ubiquitin family	2.48291	3.5406
VIT_18s0041g00730	eukaryotic peptide chain release factor subunit 1-3	2.47928	3.92765
VIT_08s0007g06090	beta 1-3 glucanase [Vitis vinifera]	2.47657	-1.82029
VIT_16s0039g02730	TIR1 (TRANSPORT INHIBITOR RESPONSE 1)	2.47648	3.90322
VIT_16s0098g01150	Auxin-responsive SAUR29	2.47451	2.71962
VIT_05s0094g01670	PP1/PP2A phosphatases pleiotropic regulator PRL1	2.47431	6.36714
VIT_16s0039g00550	F-type H+-transporting ATPase oligomycin sensitivity	2.46999	3.16135
VIT_17s0000g07540	ribosomal RNA 16S	2.46723	8.17919
VIT_16s0050g00860	ribosomal protein L31	2.46362	4.29962
VIT_02s0025g04310	Thaumatin	2.4599	3.20088
VIT_11s0016g04120	no hit	2.45978	5.26307
VIT_05s0049g01980	3-isopropylmalate dehydratase large subunit 2	2.45893	7.35793
VIT_14s0030g01520	cysteine synthase [Vitis pseudoreticulata]	2.45674	5.29991
VIT_03s0038g02490	SKP1	2.45212	3.87441
VIT_15s0048g02920	unknown	2.45129	-2.78287
VIT_08s0040g00440	Unknown protein	2.44799	6.12161
VIT_12s0034g01800	T-complex protein 1 epsilon subunit	2.44216	3.8288
VIT_16s0013g02180	unknown	2.43695	3.20608
VIT_00s2508g00010	Phenylalanine ammonia-lyase	2.42983	7.65945
VIT_13s0067g00890	phosphoinositide-specific phospholipase C	2.42964	13.0741
VIT_12s0035g00460	no hit	2.42919	-2.14308
VIT_00s0467g00040	no hit	2.425	13.2907
VIT_04s0008g01850	Trihelix DNA-binding protein (GT2)	2.42113	-2.54031
VIT_03s0132g00210	methylmalonate semi-aldehyde dehydrogenase	2.41504	2.16971
VIT_06s0004g01140	GRIK1 (GEMINIVIRUS REP INTERACTING KINASE 1)	2.41304	6.36885
VIT_13s0019g01140	disease resistance protein RGA2	2.4111	2.80092
VIT_00s0198g00010	unknown	2.40431	6.1529
VIT_19s0093g00100	Clp protease proteolytic subunit 5	2.40396	4.03215
VIT_09s0002g05250	aminotransferase class I and II	2.40235	6.89355
VIT_04s0023g01200	Transcription initiation factor TFIIE beta subunit	2.39784	7.44992
VIT_00s1945g00010	Subtilisin-like protease	2.39456	-2.47102
VIT_00s0258g00050	receptor serine/threonine kinase	2.39342	5.38872
VIT_16s0013g00900	Ethylene-responsive transcription factor ERF105	2.39221	-2.85759
VIT_18s0001g01330	TOM3	2.39081	3.72707
VIT_15s0048g00340	GAE3 (UDP-D-GLUCURONATE 4-EPIMERASE 3)	2.39062	4.79246
VIT_13s0101g00020	MBD9 (METHYL-CPG-BINDING DOMAIN 9)	2.38947	3.01572
VIT_00s0184g00220	no hit	2.37985	2.79255
VIT_10s0071g00180	phosphatidylinositol 3- and 4-kinase family	2.37288	3.03341
VIT_06s0004g05680	Glutathione S-transferase 25 GSTU7	2.37035	-1.41196
VIT_14s0036g01000	peroxisomal 2,4-dienoyl-CoA reductase	2.36802	3.37332
VIT_13s0019g05320	no hit	2.36562	-2.09836
VIT_03s0038g03940	TONOPLAST MONOSACCHARIDE TRANSPORTER2	2.36402	2.03374
VIT_09s0018g01320	no hit	2.35905	5.17963
VIT_18s0086g00490	unknown	2.35685	-1.65888
VIT_14s0006g01990	Eukaryotic translation initiation factor 5	2.35615	2.94305
VIT_04s0044g00710	UTP--glucose-1-phosphate uridylyltransferase	2.35516	1.90486
VIT_06s0004g06490	serine/threonine-protein kinase RLCKVII	2.35042	2.30605
VIT_11s0118g00520	no hit	2.35039	-3.28808
VIT_06s0004g02060	aldehyde dehydrogenase 3B1	2.34969	7.19885
VIT_19s0014g01020	protein transport protein Sec61 subunit alpha	2.34617	2.87642
VIT_03s0091g00190	WD40	2.3432	4.57316
VIT_19s0015g01030	no hit	2.34276	-2.5375
VIT_00s0215g00050	proteasome 26S regulatory subunit (RPN2)	2.34271	3.32789
VIT_05s0094g00340	Chitinase class IV	2.33313	2.76252
VIT_07s0005g01340	ribosomal protein L29e	2.32623	-1.66098
VIT_10s0003g00500	vascular plant one zinc finger protein	2.32322	3.79113
VIT_08s0056g01110	intron-binding protein aquarius	2.31827	5.89489
VIT_05s0020g01080	unknown	2.3162	2.58707
VIT_04s0008g01380	Unknown protein	2.31477	3.32905
VIT_00s2262g00010	Low expression of osmotically responsive genes 1	2.31471	2.68738
VIT_16s0013g00410	no hit	2.31377	4.43162
VIT_00s0467g00020	TIR-NBS-LRR disease resistance	2.30961	3.23839
VIT_14s0060g00340	Unknown protein	2.30627	3.23759
VIT_13s0067g03350	Ribosomal protein L4/L1 (RPL4A) 60S	2.30296	2.80891
VIT_17s0000g03630	no hit	2.29476	3.01163
VIT_00s1506g00010	RAB GTPase RAB2	2.28962	3.03655
VIT_04s0023g02510	glycosyl transferase family 1 protein	2.28875	10.0076
VIT_00s0153g00020	no hit	2.28739	5.66597
VIT_04s0043g00960	tetratricopeptide repeat (TPR)-containing	2.28655	7.22795
VIT_14s0066g01080	ADP-RIBOSYLATION FACTOR A1B	2.28119	3.39244
VIT_06s0004g04300	Histone H2B	2.27667	3.79693
VIT_05s0077g01580	pathogenesis protein 10 [Vitis vinifera]	2.27122	3.39008
VIT_15s0024g00600	Aminoacyl-tRNA synthetase, class Ia	2.26964	6.49449
VIT_16s0039g01280	phenylalanin ammonia-lyase [Vitis vinifera]	2.26694	8.69706
VIT_09s0018g00740	CTV.12	2.26162	3.47788
VIT_00s0743g00020	S-locus lectin protein kinase	2.25994	7.176
VIT_13s0019g05370	Histone H2B	2.25639	4.31228
VIT_14s0030g01680	RNA recognition motif (RRM)-containing protein	2.25032	2.73462
VIT_04s0008g01590	heat shock protein Cytosolic class II low molecular weight	2.24233	-5.12177
VIT_15s0046g00590	wax synthase	2.24031	-1.69989
VIT_08s0007g00710	no hit	2.23439	-1.48205
VIT_09s0002g08690	no hit	2.22956	-2.29907
VIT_15s0048g02350	Prohibitin 1	2.22906	2.87958
VIT_03s0097g00460	Geraniol 10-hydroxylase	2.22548	2.47875
VIT_19s0085g00600	glyceraldehyde-3-phosphate dehydrogenase, cytosolic	2.21736	3.59496
VIT_01s0026g00060	no hit	2.2144	3.3894
VIT_18s0001g06790	ripening regulated protein DDTFR18	2.21414	-1.96704
VIT_17s0000g09570	CYP71A26	2.21183	3.92346
VIT_00s0294g00010	receptor serine/threonine kinase	2.21009	3.68963
VIT_04s0008g01490	heat shock protein Cytosolic class II low molecular weight	2.20624	-2.12649
VIT_10s0116g01350	Auxilin protein	2.20605	3.10377
VIT_06s0004g02090	nucleolar GTP-binding protein	2.20353	2.48547
VIT_11s0016g04720	blight-associated protein p12 precursor	2.20255	-1.55491
VIT_06s0004g08300	zinc finger (C3HC4-type RING finger)	2.20251	2.45022
VIT_10s0003g00270	homeobox-1	2.19875	2.77657
VIT_11s0016g04670	no hit	2.19797	-1.87961
VIT_19s0027g01950	CPL4 (C-TERMINAL DOMAIN PHOSPHATASE-LIKE 4)	2.19669	2.76837
VIT_00s0285g00010	CBL-interacting protein kinase 9 (CIPK9)	2.19573	2.85499
VIT_01s0026g00740	Nucleobase-ascorbate transporter 6 (NAT6)	2.18187	3.9587
VIT_15s0046g03580	Salutaridine reductase	2.17774	-1.25847
VIT_11s0016g00930	Unknown protein	2.17673	8.61064
VIT_15s0107g00050	no hit	2.17601	4.07472
VIT_12s0035g02200	Unknown protein	2.17575	7.32669
VIT_12s0034g00620	MEKK1	2.17433	5.47826
VIT_16s0098g01840	EMB1796 (EMBRYO DEFECTIVE 1796)	2.17219	2.99691
VIT_19s0015g02940	CYP72A59	2.17211	-1.90057
VIT_13s0067g02180	CTV.12	2.1697	2.82347
VIT_19s0014g01870	transcription elongation factor 1	2.1626	4.9938
VIT_00s0233g00030	trehalose-6-phosphate phosphatase	2.15873	7.85754
VIT_01s0026g01650	Porin II, 36kDa	2.1564	2.67944
VIT_18s0072g00580	Taxadiene 5-alpha-hydroxylase	2.15209	-4.43724
VIT_11s0037g01380	no hit	2.15174	20.5276
VIT_04s0008g04590	CXE carboxylesterase	2.14625	2.79038
VIT_12s0034g00190	Acyl-[acyl-carrier-protein] desaturase OS=Glycine max GN=SACPD A PE=3 SV=2	2.14542	5.06688
VIT_13s0156g00100	Unknown protein	2.14327	-2.39016
VIT_08s0040g00770	cysteine protease inhibitor	2.1375	3.63139
VIT_14s0068g02150	kelch repeat-containing F-box family protein	2.12778	5.3723
VIT_17s0000g06960	UDP-glucose 6-dehydrogenase	2.1274	2.56391
VIT_17s0053g00480	no hit	2.12724	-3.10003
VIT_07s0005g06570	glycine hydroxymethyltransferase	2.12586	3.23873
VIT_14s0006g02000	no hit	2.12469	3.5838
VIT_00s0357g00070	beta-hydroxyacyl-ACP dehydratase	2.12142	3.17493
VIT_14s0083g00470	2,3-biphosphoglycerate-independent phosphoglycerate mutase	2.12004	2.67053
VIT_19s0015g02090	CYP72A59	2.1104	-1.83755
VIT_13s0019g02850	heat shock protein 17.4 kDa class I	2.10562	-28.6683
VIT_00s0347g00030	zinc finger (B-box type)	2.0984	2.67433
VIT_12s0028g03860	zinc finger (C3HC4-type RING finger) protein (RMA1)	2.09725	7.8445
VIT_07s0141g00790	Unknown protein	2.08914	2.96574
VIT_08s0056g01640	3-isopropylmalate dehydratase large subunit 2	2.08536	2.94063
VIT_06s0061g00760	zinc finger (C2H2 type) family	2.07448	13.4475
VIT_16s0013g02160	no hit	2.06911	2.6775
VIT_07s0005g03810	Unknown protein	2.06492	6.40812
VIT_08s0058g00030	no hit	2.06343	8.21669
VIT_17s0000g03900	no hit	2.05465	5.84864
VIT_00s0192g00030	TOR signalling pathway regulator TIP41	2.05208	2.92563
VIT_08s0007g08020	no hit	2.05197	-15.8196
VIT_09s0002g04540	RNA polymerase beta''	2.04724	2.97668
VIT_14s0060g00760	galactinol synthase	2.04706	-3.35534
VIT_01s0011g03670	bifunctional nuclease	2.04637	3.98722
VIT_16s0050g01920	Curculin (mannose-binding) lectin	2.03613	-4.75094
VIT_00s0817g00010	hydrolase	2.0287	-2.99222
VIT_14s0006g00350	Glutamine synthetase cytosolic isozyme 2	2.02302	3.65144
VIT_05s0029g01450	no hit	2.02001	-2.9297
VIT_00s0415g00040	glycine-rich protein	2.01691	4.47203
VIT_01s0011g00920	Pentatricopeptide repeat	2.01404	-1.65056
VIT_12s0028g03170	no hit	2.00685	-1.33531
VIT_16s0039g00030	AAA-type ATPase	2.00308	7.65861
VIT_11s0016g04790	no hit	2.00273	14.6707
VIT_16s0013g00450	no hit	2.00205	4.38535
VIT_14s0066g01500	UDP-glucoronosyl and UDP-glucosyl transferase	1.9996	-2.019
VIT_16s0039g00870	CYP89A5	1.98622	2.69415
VIT_18s0001g11750	ribosomal protein S9	1.98579	-2.08302
VIT_15s0046g01820	RING-H2 finger B1A	1.98151	4.37869
VIT_13s0019g01880	disease resistance protein	1.97936	19.3433
VIT_13s0067g00330	AUX1 auxin influx carrier protein	1.97505	6.28332
VIT_01s0011g03540	lateral organ boundaries protein 41	1.96925	3.28153
VIT_06s0004g04230	histone H2B1	1.96818	3.16228
VIT_07s0141g01080	digalactosyldiacylglycerol synthase 2, chloroplastic	1.96705	2.99419
VIT_17s0000g06400	NAC domain containing protein 100	1.9544	2.58163
VIT_00s0273g00020	calcium-dependent protein kinase 13 CPK13	1.95286	4.08035
VIT_10s0116g01660	lactoylglutathione lyase	1.95017	4.83124
VIT_09s0002g07640	glycerol kinase	1.94713	6.71233
VIT_13s0106g00110	separase	1.94325	3.8872
VIT_12s0035g02010	ribosomal RNA 23S	1.93922	3.60426
VIT_15s0046g03360	Unknown protein	1.93766	7.15375
VIT_00s0391g00070	3-deoxy-D-arabino-heptulosonate 7-phosphate synthase	1.93381	4.14191
VIT_18s0041g00420	patellin-5	1.929	3.83555
VIT_14s0006g03000	Dolichyl pyrophosphate Man9GlcNAc2 alpha-1,3-glucosyltransferase	1.92863	2.79677
VIT_02s0025g00230	no hit	1.91942	-2.74144
VIT_17s0000g01280	WRKY DNA-binding protein 75	1.8966	3.27717
VIT_08s0040g02980	Unknown protein	1.88796	3.17471
VIT_05s0049g01020	myb domain protein 14	1.88358	3.89206
VIT_09s0002g07920	vacuolar proton-inorganic pyrophosphatase	1.8826	2.48257
VIT_06s0004g00430	Unknown protein	1.87882	2.86027
VIT_18s0001g06200	phosphotyrosyl phosphatase activator (PTPA)	1.87133	3.30513
VIT_11s0037g01420	calcium-dependent protein kinase 13 CPK13	1.8688	4.08456
VIT_09s0002g05490	ABC transporter g family pleiotropic drug resistance 12 PDR12	1.84791	15.5634
VIT_05s0020g02890	GPI-anchored protein-like protein II	1.82928	-4.40581
VIT_19s0014g04780	no hit	1.82352	4.22
VIT_02s0033g01400	alternative oxidase 1a, (AOX1A)	1.82329	5.41534
VIT_00s0207g00300	no hit	1.82155	3.67141
VIT_08s0007g08010	no hit	1.81808	-7.83312
VIT_00s1360g00010	Pentatricopeptide repeat	1.81412	3.51583
VIT_18s0001g08420	no hit	1.80735	-2.28925
VIT_08s0007g04240	late embryogenesis abundant protein	1.80718	-3.80175
VIT_11s0065g00160	Splicing factor YT521-B	1.79386	4.34129
VIT_00s0367g00010	no hit	1.79162	5.31288
VIT_19s0090g00140	5-alpha-taxadienol-10-beta-hydroxylase	1.79067	10.0654
VIT_04s0069g01010	harpin-induced protein	1.78582	6.4517
VIT_18s0041g00580	proton-dependent oligopeptide transport (POT) family protein	1.78413	8.71121
VIT_02s0025g01230	Amino acid permease	1.78293	27.6715
VIT_18s0001g01060	zinc finger (C3HC4-type RING finger)	1.78174	4.62084
VIT_10s0003g04810	Acyl-[acyl-carrier-protein] desaturase, chloroplastic	1.78139	3.03525
VIT_04s0023g00120	unknown	1.7811	3.01173
VIT_06s0004g02180	histidinol-phosphate aminotransferase	1.77957	3.13359
VIT_11s0118g00560	nodulin	1.77892	5.40489
VIT_08s0040g00140	Unknown protein	1.77861	3.69497
VIT_18s0072g01010	Eukaryotic peptide chain release factor subunit 1-3	1.77027	3.44305
VIT_12s0028g00980	myb family	1.76715	14.947
VIT_08s0058g00620	kelch repeat-containing protein	1.76582	3.42319
VIT_07s0031g01550	no hit	1.76509	-2.52749
VIT_19s0176g00150	phosphoglucomutase/phosphomannomutase	1.76343	4.95615
VIT_18s0001g13780	CYP71AT2v2	1.76306	7.42647
VIT_14s0006g01600	no hit	1.76023	-4.87721
VIT_19s0015g01650	phenylalanine-tRNA ligase	1.75567	-4.2986
VIT_00s0555g00020	flavonoid 3-monooxygenase	1.75032	-3.29994
VIT_19s0014g02490	VQ motif-containing protein	1.7487	7.27461
VIT_13s0019g05360	KH domain-containing protein NOVA	1.74122	2.63612
VIT_14s0171g00150	Avr9/Cf-9 rapidly elicited protein 57	1.74039	8.4233
VIT_08s0007g07330	no hit	1.73874	-3.51026
VIT_07s0191g00210	helicase domain-containing protein	1.73439	4.42545
VIT_09s0054g00990	no hit	1.72564	-2.57549
VIT_00s0207g00050	no hit	1.72553	3.17722
VIT_09s0002g04870	glycine-rich protein-like	1.71886	3.05342
VIT_18s0001g07060	Phosphoribosylaminoimidazole-succinocarboxamide synthase.	1.71755	2.48841
VIT_05s0062g01000	aldo/keto reductase	1.71336	2.4722
VIT_13s0019g02780	Heat shock protein Hsp20	1.71029	-37.0311
VIT_11s0016g05700	RabGAP/TBC domain-containing protein	1.70894	2.88899
VIT_07s0005g05590	unknown	1.69401	3.9526
VIT_02s0033g00900	unc51-like kinase	1.69369	5.10272
VIT_13s0067g03800	cytochrome c oxidase subunit VIb	1.68926	3.01452
VIT_15s0021g02070	Unknown protein	1.68796	3.53471
VIT_09s0018g00190	glycerol kinase	1.68438	10.8117
VIT_17s0000g00460	V-type H+-transporting ATPase subunit C	1.67914	-2.02693
VIT_16s0013g00390	no hit	1.67395	2.9959
VIT_13s0067g01300	AP2-associated kinase	1.67393	2.77191
VIT_06s0061g01110	lecithine cholesterol acyltransferase	1.66965	6.48649
VIT_08s0040g00130	copper-binding family protein	1.66684	17.9771
VIT_01s0011g05180	Bet v I allergen	1.65807	-3.30135
VIT_17s0000g07210	flavonoid 3'-hydroxylase [Vitis vinifera]	1.65386	7.35646
VIT_10s0116g00090	pentatricopeptide repeat-containing protein	1.65168	4.49163
VIT_12s0057g01440	heavy-metal-associated domain-containing protein / copper chaperone (CCH)	1.65142	-3.08278
VIT_00s0341g00050	ATMYB66/WER/WER1 (WEREWOLF 1)	1.64934	2.46778
VIT_11s0118g00660	Unknown protein	1.64895	3.49677
VIT_13s0074g00520	ATP-dependent RNA helicase	1.64715	5.52585
VIT_05s0020g04490	no hit	1.6404	-3.91149
VIT_15s0024g00770	no hit	1.63439	5.35416
VIT_13s0019g04370	phosphoglucomutase/phosphomannomutase	1.62469	9.58264
VIT_07s0255g00160	Unknown protein	1.61987	4.10084
VIT_19s0027g01200	phenylalanyl-tRNA synthetase class IIc	1.61095	3.38851
VIT_00s0762g00010	S-locus lectin protein kinase family	1.60904	5.35085
VIT_08s0040g00270	splicing factor 3b, subunit 1	1.60676	2.6482
VIT_12s0034g01810	2OG-Fe(II) oxygenase	1.60676	3.94146
VIT_15s0046g00150	DOF AFFECTING GERMINATION 1	1.60652	3.06159
VIT_11s0065g00040	CYP706A12	1.6044	-4.48929
VIT_01s0127g00260	ATP-citrate synthase	1.60386	4.70759
VIT_11s0016g04330	no hit	1.60366	3.96507
VIT_19s0015g01160	SEC14 cytosolic factor	1.60265	2.73356
VIT_12s0028g00470	component of oligomeric golgi complex 5	1.59636	2.78945
VIT_00s0214g00170	ACTIN-RELATED PROTEIN 7	1.59403	4.90545
VIT_15s0107g00060	acylamino-acid-releasing enzyme	1.59288	3.774
VIT_06s0004g05120	ARR1 typeB	1.58893	3.65754
VIT_18s0001g05110	DNA2-NAM7 helicase	1.58427	4.45457
VIT_04s0023g02200	S-adenosyl-L-methionine:salicylic acid carboxyl methyltransferase	1.58251	65.2838
VIT_19s0015g02910	CYP72A1	1.5794	-2.93711
VIT_04s0159g00040	glutathione transferase microsomal	1.57562	3.32649
VIT_09s0002g06900	NtEIG-A1	1.57466	3.81126
VIT_12s0057g01110	Nudix hydrolase 2	1.57239	3.61188
VIT_15s0046g02300	Beta-cyanoalanine synthase	1.56868	3.15384
VIT_18s0086g00630	unknown	1.56533	8.04079
VIT_04s0008g05770	CBL-interacting protein kinase 25 (CIPK25)	1.56037	4.00441
VIT_12s0059g02030	unknown	1.56029	4.49834
VIT_09s0002g06430	lactoylglutathione lyase	1.55914	-3.75907
VIT_12s0028g02120	no hit	1.55703	-2.26388
VIT_16s0100g01280	cytochrome b5 domain-containing protein	1.55669	4.13131
VIT_08s0007g05040	Unknown protein	1.55447	-2.19099
VIT_15s0046g01370	Carrier protein, Mitochondrial	1.55415	5.98946
VIT_08s0007g00130	heat shock cognate 70 kDa protein 1	1.55414	-2.00491
VIT_14s0068g00890	mitochondrial substrate carrier family protein	1.55255	4.04533
VIT_01s0137g00430	Cellulase	1.54943	2.95308
VIT_19s0090g01420	Wax synthase isoform 1	1.547	3.49961
VIT_00s0230g00080	copper-binding family protein	1.54689	-2.10682
VIT_15s0045g00670	aminopeptidase	1.54682	7.14077
VIT_16s0022g01160	acyl-CoA oxidase ACX3	1.54283	6.52307
VIT_08s0007g06520	actin beta/gamma 1	1.53977	-2.7262
VIT_01s0127g00320	CRS2-associated factor 2	1.53877	3.0761
VIT_04s0023g03370	Flavonone- 3-hydroxylase	1.5337	3.69568
VIT_12s0035g01510	ATP-dependent RNA helicase DDX18	1.5318	2.80672
VIT_18s0001g11470	CyP82A3	1.53155	-4.24052
VIT_04s0023g03520	cold-shock DNA-binding	1.53099	4.76187
VIT_06s0004g05380	tropinone reductase	1.52231	-20.7104
VIT_15s0046g00850	unknown	1.51719	3.7765
VIT_05s0062g00010	PUMILIO 5 (APUM5)	1.5169	3.48758
VIT_15s0024g01650	Glutathione S-transferase 8 GSTU8	1.51486	-2.33741
VIT_00s0335g00090	disease resistance protein (NBS class)	1.50846	5.44638
VIT_09s0002g01190	scarecrow transcription factor 29 (SCL29)	1.50726	3.62884
VIT_06s0004g05310	tropinone reductase	1.50162	-9.48287
VIT_18s0001g00990	CALMODULIN-DOMAIN PROTEIN KINASE 9 CPK9	1.50079	6.55084
VIT_18s0001g06050	Phosphotyrosyl phosphatase activator PTPA (GB:X73478)	1.49954	3.54652
VIT_01s0011g01160	haloacid dehalogenase hydrolase	1.4889	7.33706
VIT_07s0104g01340	nodulin MtN3 family	1.48712	11.2482
VIT_03s0038g00250	purple acid phosphatase 10 ATPAP10/PAP10	1.48694	-2.72605
VIT_17s0000g04230	eukaryotic translation initiation factor 2B	1.48556	3.05128
VIT_01s0011g04820	molecular chaperone DnaJ	1.48441	-7.9232
VIT_04s0023g03830	HECT ubiquitin-protein ligase 3 (KAKTUS protein)	1.48392	2.57249
VIT_09s0002g03670	no hit	1.48041	9.99578
VIT_09s0070g00160	CBL-interacting protein kinase 6 (CIPK6)	1.47943	-4.53628
VIT_17s0000g08370	SIMILAR TO RCD ONE 2 (SRO2)	1.47865	3.96319
VIT_00s0322g00040	RuvB DNA helicase protein	1.47428	3.70704
VIT_10s0116g01340	copper-binding family protein	1.46962	-2.49145
VIT_08s0007g05940	no hit	1.46485	4.11847
VIT_07s0129g00420	Unknown protein	1.45728	-3.44625
VIT_13s0019g04590	arsenite-transporting ATPase (ArsA)	1.45532	2.59689
VIT_15s0046g00170	MYBPA1 protein [Vitis vinifera]	1.45381	5.1014
VIT_06s0004g05350	tropinone reductase	1.45244	-7.77472
VIT_01s0011g01700	no hit	1.44955	2.71209
VIT_11s0052g01780	1-deoxy-D-xylulose-5-phosphate synthase	1.44923	3.40586
VIT_15s0046g01360	no hit	1.4484	-3.2015
VIT_17s0000g09660	no hit	1.44293	4.02108
VIT_16s0098g01250	metal-nicotianamine transporter YSL3	1.4429	4.06543
VIT_11s0037g00710	trehalose-phosphate phosphatase	1.44134	13.8953
VIT_18s0001g02550	delta-aminolevulinic acid dehydratase, chloroplast precursor	1.44067	-2.19292
VIT_06s0004g04510	heat shock cognate 70 kDa protein 1	1.43778	-2.18758
VIT_00s0173g00110	Trehalose-phosphatase	1.42819	8.17025
VIT_03s0088g01200	Unknown protein	1.42686	-3.44108
VIT_03s0063g01770	no hit	1.42567	-6.71757
VIT_04s0023g03120	Histone H3	1.42483	2.7665
VIT_07s0005g04430	no hit	1.42421	4.79511
VIT_05s0020g02170	Sugar transporter ERD6-like 16	1.42401	3.27924
VIT_12s0057g00690	histidine kinase (AHK2)	1.42225	3.80515
VIT_10s0116g00010	Derlin-2.	1.41937	3.2573
VIT_16s0050g00870	acyltransferase	1.41926	-2.92322
VIT_01s0026g01870	Avr9/Cf-9 induced kinase 1	1.41832	17.9838
VIT_18s0001g11070	no hit	1.41148	-3.14728
VIT_02s0025g01410	acyl-CoA synthetase	1.39948	2.99471
VIT_02s0241g00180	UDP-D-GLUCURONATE 4-EPIMERASE 5 GAE5	1.39241	13.7788
VIT_17s0000g08800	no hit	1.38861	14.7234
VIT_10s0042g00530	no hit	1.38718	6.76262
VIT_18s0001g07200	SUPPRESSOR OF ACAULIS 51	1.38079	3.79618
VIT_14s0108g00800	no hit	1.37623	5.50813
VIT_01s0011g01760	lectin	1.37568	2.96142
VIT_04s0023g01010	no hit	1.37405	5.26818
VIT_15s0046g00660	wax synthase	1.37358	-2.40577
VIT_14s0083g00880	Phosphatidylinositol 3- and 4-kinase, catalytic	1.36951	2.97323
VIT_11s0052g01730	1-deoxy-D-xylulose-5-phosphate synthase	1.36666	5.7707
VIT_10s0003g03450	ABC transporter C member 5	1.36608	4.9423
VIT_13s0067g00700	hydrolase, alpha/beta fold	1.36528	-2.80679
VIT_00s0174g00240	ATP-dependent RNA helicase DDX18	1.36493	4.78981
VIT_10s0003g02900	LHCII type I CAB-1	1.35434	-11.383
VIT_17s0053g00200	no hit	1.34658	4.07756
VIT_10s0003g00350	NAC domain-containing protein 73	1.34582	4.88198
VIT_11s0016g03000	Phosphoinositide 3-kinase regulatory subunit 4	1.34415	4.02915
VIT_05s0077g01270	ACYL-ACTIVATING ENZYME 7	1.34273	4.70535
VIT_10s0042g00630	SET domain-containing protein	1.34128	3.12484
VIT_12s0028g00920	Glutathione S-transferase 9 GSTF9	1.32461	5.59491
VIT_12s0028g01150	transparent testa 12 protein	1.32414	3.10455
VIT_12s0057g01160	aarF domain containing kinase	1.32303	4.26324
VIT_14s0030g01600	DNA-binding storekeeper protein	1.32168	2.66485
VIT_05s0062g00200	pentatricopeptide repeat-containing protein	1.32163	2.86989
VIT_03s0091g00040	limonoid UDP-glucosyltransferase	1.32084	5.56953
VIT_08s0040g01710	Phenylalanine ammonia-lyase	1.31997	3.80681
VIT_18s0001g09490	metal transporter Nramp2	1.31917	3.17797
VIT_11s0016g05600	zinc finger (ubiquitin-hydrolase) domain-containing	1.31808	4.94237
VIT_18s0001g10480	Unknown protein	1.31788	6.30081
VIT_12s0028g02330	no hit	1.31647	4.55563
VIT_02s0025g02170	trehalase precursor	1.31294	6.32731
VIT_16s0022g01150	acyl-CoA oxidase ACX3	1.31233	2.76723
VIT_00s0198g00130	no hit	1.3074	3.84422
VIT_17s0000g07850	Nucleobase-ascorbate transporter 6 (NAT6)	1.30662	-2.36274
VIT_02s0087g00330	glycosyl transferase family 1 protein	1.30614	4.22446
VIT_11s0052g01300	XYLOGLUCAN ENDOTRANSGLYCOSYLASE 6	1.30051	-2.8108
VIT_17s0000g09810	pectate lyase	1.29819	-3.55642
VIT_17s0000g02740	no hit	1.29514	3.11563
VIT_03s0088g00370	Unknown protein	1.29481	4.27774
VIT_15s0021g00330	proton-dependent oligopeptide transport (POT) family protein	1.29464	12.0503
VIT_18s0001g15560	Unknown protein	1.28872	3.02516
VIT_18s0001g06030	erg-1	1.28677	-5.45919
VIT_06s0004g02620	Phenylalanine ammonia-lyase	1.28366	3.88675
VIT_14s0068g01360	GEM-like protein 5	1.28216	3.82018
VIT_02s0154g00480	heat shock protein MTSHP	1.28124	-22.2118
VIT_09s0096g01000	unknown	1.28118	15.0521
VIT_17s0000g09420	unknown	1.27802	3.14503
VIT_07s0141g01020	no hit	1.27643	-2.94672
VIT_18s0089g01270	Heat shock protein precursor 22.0 kDa class IV	1.27308	-7.95822
VIT_06s0004g08150	trans-cinnamate 4-monooxygenase	1.27097	4.24657
VIT_10s0003g02620	AWPM19	1.26995	4.46356
VIT_15s0046g01590	acidic chitinase III	1.26846	3.6432
VIT_14s0060g00160	nucleoporin	1.26758	2.60988
VIT_18s0001g07210	unknown	1.26364	3.80428
VIT_14s0171g00100	Blue (type 1) copper domain	1.26115	37.2938
VIT_08s0007g06450	omega-6 fatty acid desaturase, endoplasmic reticulum (FAD2)	1.26111	-2.10565
VIT_16s0013g01690	glycosylasparaginase	1.25888	3.33366
VIT_00s0304g00010	Unknown protein	1.25621	-2.97361
VIT_03s0038g02400	protein kinase	1.25353	-4.57554
VIT_01s0026g00850	ZINC FINGER PROTEIN 5	1.25216	11.2716
VIT_01s0010g03750	Unknown protein	1.25026	-3.17494
VIT_17s0000g07190	Heat shock protein 101	1.24675	-3.65079
VIT_14s0066g00250	lipase GDSL	1.24644	-4.29408
VIT_13s0064g01190	RNA recognition motif (RRM)-containing protein	1.24437	2.89445
VIT_12s0028g00670	Zinc knuckle	1.24426	14.5984
VIT_02s0025g01380	Endo-1,4-beta-glucanase	1.24387	-9.00778
VIT_12s0035g00190	metallo-beta-lactamase	1.24315	4.28696
VIT_14s0006g01650	Calcium-binding EF-hand	1.23744	4.47209
VIT_14s0108g00970	pentatricopeptide (PPR) repeat	1.23267	4.47969
VIT_00s0230g00090	no hit	1.23238	-2.8035
VIT_12s0055g01220	Tubulin folding cofactor TITAN 1	1.2313	6.78076
VIT_06s0004g03440	Ulp1 protease	1.22736	5.09456
VIT_06s0004g04700	OUTER ENVELOPE PROTEIN 16	1.22577	-2.33811
VIT_03s0017g01290	ABC transporter G member 7	1.22408	3.60547
VIT_08s0007g07960	DnaJ homolog, subfamily C, member 9	1.22332	3.1878
VIT_00s2785g00010	calmodulin-binding protein	1.22269	3.43225
VIT_01s0011g00160	alpha-1,4-glucan-protein synthase	1.21821	3.99418
VIT_08s0105g00390	calcium-dependent protein kinase 13 CPK13	1.21692	2.7018
VIT_15s0048g00500	pectinesterase family	1.21346	11.8913
VIT_18s0001g03270	zinc finger (C3HC4-type RING finger)	1.21286	2.67059
VIT_02s0012g01240	PHD finger transcription factor	1.20626	2.73116
VIT_13s0047g00490	no hit	1.20241	2.93183
VIT_15s0045g00040	copper-binding family protein	1.20052	-2.83315
VIT_19s0090g01660	Heterogeneous nuclear ribonucleoprotein	1.19892	2.46118
VIT_00s0471g00040	BSD domain-containing protein	1.19775	5.04743
VIT_09s0002g07250	no hit	1.19663	2.80598
VIT_12s0057g01100	Nudix hydrolase 2	1.19561	6.79645
VIT_08s0007g07280	Superoxide dismutase [Cu-Zn] 2	1.19478	-3.70593
VIT_00s0188g00030	copper-binding family protein	1.19072	-2.51707
VIT_09s0002g02940	Myo-inositol oxygenase 1	1.18985	3.61874
VIT_00s0615g00030	mannitol dehydrogenase (ELI3-1)	1.18969	-3.94048
VIT_08s0040g03270	E3 ubiquitin-protein ligase TRIP12	1.1877	3.40355
VIT_03s0063g00410	Alpha-amylase	1.1809	7.5118
VIT_04s0008g03950	RD22	1.17877	-4.47243
VIT_13s0019g02000	PUMILIO 1 (APUM1)	1.17484	2.46303
VIT_10s0003g05450	reticuline oxidase precursor	1.17031	4.91989
VIT_12s0142g00160	Unknown protein	1.16996	-3.54864
VIT_18s0072g00090	no hit	1.1673	2.9293
VIT_17s0000g03460	Unknown protein	1.16616	5.94347
VIT_07s0005g02400	Unknown protein	1.16461	2.83574
VIT_08s0040g00980	tubulin beta-1 chain	1.16455	-2.34453
VIT_14s0036g00730	serine/threonine-protein phosphatase 2A 72/130 kDa regulatory subunitB	1.16206	4.33973
VIT_03s0088g00240	Replication protein A 70b	1.15234	3.58428
VIT_18s0001g13680	Histone H3	1.15123	2.92374
VIT_09s0002g00640	Small heat stress protein class CIII	1.14965	-26.4536
VIT_00s0373g00010	tubulin alpha-3 chain	1.14941	-5.77124
VIT_11s0037g00510	Heat shock protein 70	1.14774	-4.98077
VIT_13s0067g01850	RNA polymerase beta''	1.14759	3.48613
VIT_06s0061g00280	2-phosphoglycerate kinase	1.14693	4.77786
VIT_19s0015g01900	dimethylmenaquinone methyltransferase	1.14661	13.5586
VIT_18s0001g12510	5' nucleotidase	1.14432	-2.49184
VIT_04s0023g00280	Unknown protein	1.14013	4.15456
VIT_10s0003g03790	Jasmonate ZIM domain-containing protein 8	1.13239	8.81827
VIT_01s0011g03740	glutaminyl-tRNA synthetase	1.13176	3.38228
VIT_17s0000g09800	no hit	1.13157	-4.00457
VIT_15s0021g02730	SEC16 homolog B	1.12928	3.70533
VIT_07s0005g00820	AP2-like ethylene-responsive transcription factor	1.12883	-3.08645
VIT_11s0016g02660	aspartate aminotransferase	1.12858	6.82667
VIT_06s0004g05430	tropinone reductase	1.12843	-4.74467
VIT_17s0000g01350	unknown	1.12768	2.67361
VIT_19s0014g01800	Homogentisate 1,2-dioxygenase	1.12629	3.6346
VIT_18s0001g10300	basic helix-loop-helix (bHLH) family	1.11838	9.95559
VIT_07s0104g01280	Na+/H+ antiporter	1.11627	5.92387
VIT_00s0333g00030	coiled-coil domain-containing protein 94	1.11302	4.21456
VIT_06s0004g02900	hydroxymethylbutenyl 4-diphosphate synthase	1.11293	2.41466
VIT_07s0129g00130	unknown	1.11267	-2.86099
VIT_12s0034g00100	no hit	1.11189	4.84831
VIT_01s0011g01020	disease resistance protein RPS2 (CC-NBS-LRR class)	1.10654	4.34658
VIT_16s0022g01690	band 7 family	1.10531	2.76631
VIT_08s0040g02440	PWWP domain-containing protein	1.10516	6.68959
VIT_13s0073g00200	TIR-NBS-LRR type R protein 7	1.10364	3.08321
VIT_18s0001g14360	tubulin beta-1 chain	1.10189	-3.15915
VIT_11s0016g05430	Unknown protein	1.10116	4.06156
VIT_07s0129g00730	CYP81E1 Isoflavone 2'-hydroxylase	1.09863	-4.44989
VIT_01s0011g06460	deoxymugineic acid synthase	1.09844	3.54627
VIT_05s0020g01100	myb domain protein 61	1.0981	-3.52295
VIT_17s0119g00070	Unknown protein	1.09749	2.9274
VIT_00s0399g00020	protease inhibitor/seed storage/lipid transfer protein (LTP)	1.09722	-4.93564
VIT_16s0050g00480	CYP715A1	1.09262	12.9578
VIT_06s0004g00440	no hit	1.08959	-2.57034
VIT_06s0009g01140	Amino acid permease	1.08666	24.763
VIT_00s0198g00120	no hit	1.08324	3.21723
VIT_01s0146g00060	glucose-6-phosphate 1-dehydrogenase 2, chloroplast precursor	1.08073	2.9775
VIT_08s0007g07440	PUMILIO 12 (APUM12)	1.0801	6.34245
VIT_00s1566g00010	UDP-rhamnose/rhamnosyltransferase	1.07814	3.12516
VIT_01s0010g00020	DNA-3-methyladenine glycosidase I	1.07767	-15.3011
VIT_07s0005g01980	glycosyl transferase family 8 protein	1.07719	-15.1117
VIT_00s0483g00020	SGT1	1.07651	3.43166
VIT_12s0057g00990	Beta 1,2 N-acetylglucosaminyltransferase	1.0718	3.44391
VIT_16s0039g02250	cytochrome c oxidase subunit XI assembly protein	1.06918	2.64308
VIT_08s0007g08520	Unknown protein	1.0681	-5.34163
[truncated: 4,034 more rows]

## Sheet: C
Gene_ID	Annotation	FC EV/BV	FC H/BV
VIT_00s0225g00230	alliin lyase precursor	8.91625	37.7698
VIT_18s0075g00050	no hit	8.57074	-1.41044
VIT_19s0015g00630	phosphoprotein NtEPc	7.41165	1.24932
VIT_16s0039g00880	CYP89H3	7.34394	18.0375
VIT_18s0001g09440	no hit	6.82098	-2.69565
VIT_01s0011g02560	no hit	6.53605	1.03759
VIT_02s0033g01400	alternative oxidase 1a, (AOX1A)	6.4797	11.0646
VIT_09s0002g07540	VQ motif-containing protein	6.07619	2.01401
VIT_14s0006g00700	TGA6 (TGA1a-related gene 6)	5.85978	-2.493
VIT_06s0004g07550	Wound-induced protein WI12	5.74471	9.5963
VIT_15s0048g00830	LOB domain-containing protein 18 (ASYMMETRIC LEAVES 2-like protein 20)	5.68949	37.7117
VIT_05s0029g00190	glucan endo-1,3-beta-glucosidase 4 precursor	5.4009	4.47502
VIT_18s0164g00150	no hit	5.30114	-2.03102
VIT_14s0060g01870	Unknown protein	5.13869	7.97813
VIT_03s0038g00220	purple acid phosphatase 10 ATPAP10/PAP10	5.13618	11.2132
VIT_04s0079g00690	Glutathione S-transferase 26 GSTF12	5.10213	4.89517
VIT_05s0077g01300	Aldo-keto reductase	5.0658	5.01302
VIT_04s0008g01500	heat shock protein Cytosolic class II low molecular weight	4.97899	1.15919
VIT_06s0004g06770	no hit	4.96985	4.89131
VIT_14s0081g00470	no hit	4.93551	-1.81342
VIT_04s0079g00720	no hit	4.83173	-1.63695
VIT_10s0042g00160	no hit	4.76402	-1.0488
VIT_00s0347g00040	Avr9/Cf-9 rapidly elicited protein 20	4.73937	11.9198
VIT_09s0002g01190	scarecrow transcription factor 29 (SCL29)	4.5962	9.65042
VIT_10s0116g01110	no hit	4.57585	-2.636
VIT_14s0066g01140	Unknown protein	4.49232	15.3241
VIT_04s0023g02480	Dehydrin 1b	4.47747	3.32343
VIT_03s0097g00580	no hit	4.43114	1.93555
VIT_14s0066g01880	Zinc finger AN1 domain-containing stress-associated protein 12 (SAP12)	4.42674	1.43298
VIT_18s0075g00300	no hit	4.41081	-1.1419
VIT_00s0516g00010	no hit	4.38802	-1.14878
VIT_16s0022g01380	no hit	4.37538	-1.54375
VIT_04s0023g02030	no hit	4.33283	-1.92522
VIT_10s0003g01020	Unknown protein	4.27426	14.3533
VIT_13s0064g01750	vicianin hydrolase	4.247	11.5613
VIT_00s0230g00070	no hit	4.23022	-1.79195
VIT_02s0033g01390	no hit	4.22048	9.58939
VIT_14s0066g01190	Unknown protein	4.21531	9.36268
VIT_13s0019g03910	unknown	4.19129	6.63899
VIT_17s0000g10090	xanthine/uracil/vitamin C permease	4.18809	20.2353
VIT_09s0002g08220	no hit	4.03942	-1.73449
VIT_11s0206g00200	no hit	3.93544	1.44493
VIT_15s0045g00950	no hit	3.91397	-2.87641
VIT_04s0023g01800	Maf, septum formation protein	3.84398	2.57359
VIT_13s0019g00120	no hit	3.81094	-2.08959
VIT_08s0056g01030	membrane protein ycf1	3.78602	-2.92611
VIT_11s0052g01310	XYLOGLUCAN ENDOTRANSGLYCOSYLASE 6	3.77981	-2.29867
VIT_09s0002g05510	ABC transporter g family pleiotropic drug resistance 12 PDR12	3.77629	-1.59677
VIT_14s0006g02180	ATP synthase beta chain 2, mitochondrial	3.74949	-2.14132
VIT_16s0022g00400	no hit	3.74477	-2.72111
VIT_14s0171g00100	Blue (type 1) copper domain	3.73558	24.1372
VIT_11s0052g01300	XYLOGLUCAN ENDOTRANSGLYCOSYLASE 6	3.73365	-1.59239
VIT_18s0166g00220	no hit	3.6767	-1.50049
VIT_00s0301g00080	no hit	3.66239	-1.41744
VIT_02s0025g00680	TINY ROOT HAIR 1	3.66212	8.32903
VIT_04s0023g02510	glycosyl transferase family 1 protein	3.65454	10.7665
VIT_01s0127g00670	PROLINE EXTENSIN-LIKE RECEPTOR KINASE 1 (PERK1)	3.64713	19.4639
VIT_00s0347g00050	Ser/Thr receptor-like kinase1	3.57237	14.2737
VIT_03s0017g01650	Major Facilitator Superfamily	3.56989	-1.37748
VIT_04s0008g05440	Ethylene-responsive transcription factor SHINE 3	3.4799	-1.14261
VIT_01s0026g02680	oxygen evolving enhancer 3 (PsbQ)	3.47438	-1.61532
VIT_08s0032g00240	CYP71A22	3.42331	28.1584
VIT_00s0338g00010	F-box family protein	3.38493	8.39164
VIT_03s0038g02140	Auxin transporter protein 2	3.30953	35.7078
VIT_02s0025g04290	thaumatin	3.30759	50.6575
VIT_06s0004g07790	lateral organ boundaries DOMAIN 15	3.302	6.59177
VIT_08s0007g08040	no hit	3.29986	-1.55733
VIT_02s0241g00190	no hit	3.25779	-1.62912
VIT_14s0171g00150	Avr9/Cf-9 rapidly elicited protein 57	3.24951	8.16114
VIT_05s0077g01460	no hit	3.12483	-1.15134
VIT_10s0003g04150	no hit	3.11671	-3.47798
VIT_18s0001g06030	erg-1	3.1149	-2.52433
VIT_03s0017g01370	UDP-glycosyltransferase 85A8	3.08532	-2.62404
VIT_02s0025g03320	CYP86A2	3.07569	10.3593
VIT_17s0000g08370	SIMILAR TO RCD ONE 2 (SRO2)	3.0496	5.50947
VIT_13s0067g00330	AUX1 auxin influx carrier protein	3.03589	8.74506
VIT_18s0001g11580	CYP82A3	3.00133	7.03553
VIT_19s0014g03480	Unknown protein	2.97436	-1.2268
VIT_07s0005g01340	ribosomal protein L29e	2.96373	-1.58734
VIT_14s0108g00990	no hit	2.95929	11.9941
VIT_14s0066g01330	no hit	2.92229	3.01604
VIT_08s0007g04770	zinc finger (C2H2 type) family	2.90789	5.33908
VIT_12s0057g01110	Nudix hydrolase 2	2.86634	3.81283
VIT_04s0044g01760	unknown	2.85115	5.86204
VIT_19s0014g04780	no hit	2.83838	4.95947
VIT_09s0018g01290	Unknown protein	2.80071	1.67404
VIT_06s0004g06780	translation initiation factor IF-2	2.794	-1.54793
VIT_06s0004g03890	histone H4	2.79304	3.66632
VIT_03s0091g00430	SWIB complex BAF60b domain-containing protein	2.78146	-1.33919
VIT_13s0019g05370	Histone H2B	2.77916	4.43918
VIT_13s0064g00090	disease resistance protein RGA2	2.77781	-3.45943
VIT_10s0003g05450	reticuline oxidase precursor	2.77504	10.1182
VIT_03s0063g00760	no hit	2.77501	-2.97615
VIT_07s0005g01080	Unknown protein	2.75644	-2.49068
VIT_07s0031g01710	WRKY DNA-binding protein 51	2.72974	-1.67452
VIT_15s0046g01050	CAPIP1	2.72403	5.09728
VIT_13s0074g00570	gamma-aminobutyric acid transporter	2.70105	7.35151
VIT_17s0000g07670	betaine-aldehyde dehydrogenase	2.6986	-1.44738
VIT_07s0005g05590	unknown	2.69303	5.4998
VIT_15s0048g02920	unknown	2.68048	-2.32209
VIT_14s0066g00770	no hit	2.65991	-1.98247
VIT_11s0065g00530	no hit	2.6164	-2.90985
VIT_05s0020g05040	Proteinase inhibitor 1 PPI3B2	2.58958	44.5602
VIT_01s0011g04610	repressor of RNA polymerase III transcription MAF1	2.57195	-2.12903
VIT_04s0069g01010	harpin-induced protein	2.57176	4.96834
VIT_02s0012g02220	xyloglucan endotransglucosylase/hydrolase 30	2.55746	3.83642
VIT_07s0005g02700	KCO5 (Ca2+ activated outward rectifying K+ channel 5)	2.53962	8.99666
VIT_03s0063g00460	Ethylene-responsive transcription factor ERF109	2.52071	-5.75276
VIT_19s0015g00560	no hit	2.51925	-4.16223
VIT_19s0014g03720	Unknown protein	2.50565	2.67038
VIT_10s0116g00570	NUCLEAR TRANSPORT FACTOR 2B	2.50274	4.03613
VIT_01s0011g04870	homeobox-leucine zipper protein 17 (HB-17)	2.49838	5.04554
VIT_14s0066g01710	Leaf senescence protein	2.49772	8.28354
VIT_13s0074g00470	OTU cysteine protease	2.49163	5.27259
VIT_14s0006g00250	Cysteine-rich repeat secretory protein 60	2.48844	5.55456
VIT_12s0028g03580	lectin-receptor like protein kinase 3	2.48118	11.8989
VIT_06s0061g01110	lecithine cholesterol acyltransferase	2.48115	6.3273
VIT_07s0005g01950	myb domain protein 78	2.46565	-2.1013
VIT_13s0019g00160	no hit	2.46564	-2.92526
VIT_18s0001g03270	zinc finger (C3HC4-type RING finger)	2.4644	5.3508
VIT_02s0087g00330	glycosyl transferase family 1 protein	2.46328	4.90484
VIT_14s0068g01360	GEM-like protein 5	2.46027	4.70584
VIT_04s0008g01570	heat shock protein Cytosolic class II low molecular weight	2.44752	-2.70012
VIT_01s0150g00380	Unknown protein	2.43962	5.75516
VIT_17s0000g03750	peptidoglycan-binding LysM domain-containing protein	2.43	5.90209
VIT_11s0016g04800	no hit	2.42536	5.54645
VIT_04s0008g03210	Lachrymatory factor synthase	2.40878	-2.96602
VIT_09s0070g00800	no hit	2.34793	3.88235
VIT_19s0015g01890	BRL3 (BRI1-LIKE 3)	2.30823	5.47297
VIT_04s0023g02280	S-adenosyl-L-methionine:salicylic acid carboxyl methyltransferase	2.3016	-2.4395
VIT_01s0011g04680	glycosyltransferase family 14	2.30062	4.38127
VIT_13s0067g01610	no hit	2.2868	-2.89928
VIT_19s0015g01370	molecular chaperone DnaJ	2.28301	4.85164
VIT_13s0019g05220	no hit	2.28119	4.43285
VIT_16s0098g01380	yippee	2.26713	-1.49401
VIT_04s0008g01050	no hit	2.26423	-1.43896
VIT_14s0068g02120	CYP94B3	2.26163	6.6202
VIT_13s0067g02690	N2, N2-dimethylguanosine tRNA methyltransferases-like protein	2.25363	4.05026
VIT_05s0094g00200	Chitinase class IV	2.25299	3.44753
VIT_07s0005g00140	peripheral-type benzodiazepine receptor	2.24778	3.0931
VIT_19s0014g00410	alpha galactosidase	2.21616	13.4267
VIT_07s0031g00630	Unknown protein	2.21111	4.23987
VIT_15s0046g01340	Unknown protein	2.19723	-3.77062
VIT_07s0104g01340	nodulin MtN3 family	2.18478	11.0313
VIT_18s0001g11320	ent-kaurene oxidase	2.17606	-3.94903
VIT_19s0090g01420	Wax synthase isoform 1	2.17494	6.43377
VIT_15s0048g00500	pectinesterase family	2.1591	11.9565
VIT_12s0057g00310	GAMETE EXPRESSED1 (GEX1)	2.14924	30.6981
VIT_08s0007g08020	no hit	2.14432	-2.75497
VIT_00s0598g00040	Unknown protein	2.14243	-1.83073
VIT_10s0003g01190	ketol-acid reductoisomerase	2.14103	5.10197
VIT_01s0011g00060	no hit	2.12365	-1.82304
VIT_04s0008g01230	harpin-induced protein	2.12074	3.6662
VIT_16s0039g01360	phenylalanin ammonia-lyase [Vitis vinifera]	2.11995	6.63625
VIT_09s0002g06430	lactoylglutathione lyase	2.11337	-3.7941
VIT_12s0134g00170	no hit	2.1093	-2.52792
VIT_16s0100g00700	TFL1 (TERMINAL FLOWER 1)	2.1077	3.33964
VIT_07s0289g00040	calmodulin	2.10716	3.61598
VIT_04s0008g00110	Jasmonate ZIM domain-containing protein 8	2.10382	7.99336
VIT_12s0028g00580	Unknown protein	2.08555	3.51563
VIT_14s0060g01880	Unknown protein	2.08439	5.7937
VIT_01s0146g00440	Unknown protein	2.08312	6.44768
VIT_03s0063g01910	integral membrane protein	2.08225	-2.22635
VIT_14s0068g02150	kelch repeat-containing F-box family protein	2.08022	6.63475
VIT_19s0027g01150	phenylalanine-tRNA synthetase	2.07959	-2.11269
VIT_12s0134g00620	anthocyanidin 3-O-glucoside-6''-O-malonyltransferase	2.07832	-3.2452
VIT_08s0007g07640	NAC domain-containing protein 87	2.0712	3.86075
VIT_12s0059g01400	tyrosine specific protein phosphatase	2.06048	3.87114
VIT_10s0042g00440	pentatricopeptide (PPR) repeat-containing protein	2.0595	4.23722
VIT_12s0035g01050	octicosapeptide/Phox/Bem1p (PB1) domain-containing protein	2.0547	4.61994
VIT_18s0001g12690	Isoflavone reductase protein 4	2.04603	6.18357
VIT_12s0057g00060	no hit	2.02074	-2.69272
VIT_05s0020g02500	Unknown protein	2.01894	22.6251
VIT_18s0041g00580	proton-dependent oligopeptide transport (POT) family protein	2.0179	6.87646
VIT_06s0004g05940	UNCOUPLING PROTEIN 1	2.00425	-1.92013
VIT_00s0340g00050	endo-1,4-beta-glucanase KORRIGAN (KOR)	1.99775	5.22617
VIT_18s0072g00260	Ethylene-responsive transcription factor RELATED TO APETALA2 6	1.98379	8.85026
VIT_15s0021g02070	Unknown protein	1.97133	2.9023
VIT_08s0007g07330	no hit	1.94514	-2.09462
VIT_08s0007g08520	Unknown protein	1.94233	-3.55262
VIT_01s0010g02910	ATP binding protein	1.9421	6.55621
VIT_01s0026g01870	Avr9/Cf-9 induced kinase 1	1.94139	10.859
VIT_14s0128g00160	Protein kinase CDG1	1.93998	2.77926
VIT_08s0040g00800	nodulin MtN21	1.93328	3.72262
VIT_18s0001g15460	stearyl acyl carrier protein desaturase	1.9317	4.32481
VIT_18s0001g01060	zinc finger (C3HC4-type RING finger)	1.93014	4.37158
VIT_19s0014g01370	curculin (mannose-binding) lectin	1.9298	10.1514
VIT_07s0129g00210	BT4 (BTB AND TAZ DOMAIN PROTEIN 4)	1.92296	3.00156
VIT_01s0010g02850	no hit	1.91739	-4.41542
VIT_12s0034g01970	cupin	1.90839	3.84966
VIT_01s0026g00670	Unknown protein	1.88971	-2.38519
VIT_01s0026g00850	ZINC FINGER PROTEIN 5	1.88748	9.0889
VIT_14s0083g00880	Phosphatidylinositol 3- and 4-kinase, catalytic	1.882	3.71189
VIT_05s0049g00070	PhSUP1 SUPERMAN	1.87931	5.98462
VIT_01s0011g05810	adagio protein 1	1.87568	4.1841
VIT_10s0071g00760	no hit	1.87397	2.68159
VIT_03s0180g00210	myb domain protein R1	1.8685	3.79123
VIT_06s0004g05920	Proliferating cell nuclear antigen (PCNA)	1.86363	2.4914
VIT_01s0146g00150	BCL-2-ASSOCIATED ATHANOGENE 5	1.85192	-4.70652
VIT_00s0432g00010	no hit	1.84978	5.87109
VIT_01s0011g04380	acyl-(acyl carrier protein) thioesterase	1.84917	16.6799
VIT_12s0057g01440	heavy-metal-associated domain-containing protein / copper chaperone (CCH)	1.84835	-2.43951
VIT_14s0066g01950	metalloendoproteinase 1 precursor	1.8154	3.49075
VIT_14s0068g01400	UPF0497 family	1.80742	19.2635
VIT_04s0023g01290	Anthocyanidin 3-O-glucosyltransferase	1.80627	18.8621
VIT_11s0016g04760	Unknown protein	1.80169	-2.83801
VIT_15s0024g01170	no hit	1.79974	-4.81616
VIT_16s0100g00940	stilbene synthase 3 [Vitis sp. cv. 'Norton']	1.79557	8.22956
VIT_15s0046g02400	glycerol-3-phosphate acyltransferase 8	1.79517	3.52212
VIT_00s0198g00180	no hit	1.79491	2.83146
VIT_18s0001g08420	no hit	1.79102	-2.55591
VIT_12s0059g01430	Argonaute (AGO1)	1.78846	5.57956
VIT_08s0040g02820	Unknown protein	1.77833	-2.2082
VIT_16s0039g01170	phenylalanine ammonium lyase	1.77516	8.61218
VIT_11s0103g00380	Cd2+-exporting ATPase HMA2 (Heavy metal ATPase 2)	1.76247	3.75865
VIT_16s0100g00380	DREB sub A-1 of ERF/AP2 transcription factor (CBF4)	1.75952	-3.76117
VIT_18s0001g06020	Phosphate-induced protein 1	1.75713	-4.29439
VIT_18s0001g09110	photosystem II PsbC protein	1.74843	3.46032
VIT_13s0067g00890	phosphoinositide-specific phospholipase C	1.74757	9.0981
VIT_07s0005g00060	no hit	1.74663	-2.06667
VIT_00s0324g00060	UDP-glycosyltransferase 85A8	1.74588	28.4743
VIT_18s0001g08870	no hit	1.73887	-4.05422
VIT_02s0025g02380	no hit	1.73538	-5.45574
VIT_04s0023g01480	Dimethylaniline monooxygenase, N-oxide-forming	1.72629	7.51547
VIT_04s0008g05620	adenine phosphoribosyltransferase	1.72492	2.95059
VIT_15s0046g00980	cyclic nucleotide-regulated ion channel 1	1.72096	5.58978
VIT_02s0012g00820	unknown	1.70757	-2.63502
VIT_06s0004g06830	Asparagine synthetase	1.70426	7.77951
VIT_15s0021g01280	Cyclin-U4-1 (CycU4;1) CYCP4;1	1.69754	-3.88279
VIT_07s0031g02840	Diacylglycerol kinase 2	1.68962	2.43191
VIT_09s0002g06400	no hit	1.68797	-2.1106
VIT_14s0030g02200	bZIP transcription factor BZO2H1	1.67696	4.81834
VIT_17s0000g07540	ribosomal RNA 16S	1.67351	7.09336
VIT_11s0016g04680	no hit	1.66288	-2.7779
VIT_02s0154g00110	trehalose-6-phosphate phosphatase (AtTPPA)	1.66244	9.38289
VIT_03s0038g00940	auxin-responsive	1.6609	-6.70001
VIT_18s0001g02490	PAB3 (POLY(A) BINDING PROTEIN 3)	1.66081	3.32977
VIT_00s0189g00050	no hit	1.65918	-2.97647
VIT_03s0063g00030	Unknown protein	1.65562	-3.63874
VIT_10s0116g01810	Unknown protein	1.65488	-3.78623
VIT_06s0009g02920	flavonoid 3',5'-hydroxylase [Vitis vinifera]	1.6529	-2.43433
VIT_08s0007g08030	no hit	1.64999	-5.77329
VIT_15s0046g01140	WRKY DNA-binding protein 53	1.64158	-4.59525
VIT_18s0001g09480	PUMILIO 8 (APUM8)	1.62564	3.83676
VIT_02s0033g01170	replication protein RPA 70kDa subunit	1.62443	7.0674
VIT_13s0019g03150	membrane protein	1.62396	-2.27317
VIT_10s0071g01060	pyruvate kinase	1.61313	3.02698
VIT_06s0004g05120	ARR1 typeB	1.61278	5.11851
VIT_07s0005g01140	Unknown protein	1.61099	-2.17411
VIT_01s0127g00470	galactinol synthase	1.60701	7.87929
VIT_05s0020g03550	lactoylglutathione lyase	1.60172	-2.10886
VIT_18s0001g09750	S-domain receptor kinase	1.59713	-5.19272
VIT_17s0000g09030	disease resistance protein (NBS-LRR class)	1.59679	8.22297
VIT_18s0001g07150	serine/threonine-protein kinase	1.59235	-2.6507
VIT_00s0324g00050	UDP-glucose glucosyltransferase	1.58987	3.3101
VIT_00s0199g00010	no hit	1.58976	-4.28275
VIT_12s0028g01410	heat shock transcription factor A4A	1.5891	3.30322
VIT_09s0018g01490	Anthraniloyal-CoA: methanol anthraniloyal transferase	1.58857	13.9173
VIT_10s0116g00410	gibberellin 2-beta-dioxygenase 7	1.58827	-4.71941
VIT_18s0001g07660	hydroxyproline-rich glycoprotein	1.5853	3.13677
VIT_07s0005g02730	myb RADIALIS	1.58415	3.47547
VIT_08s0007g01650	auxin-independent growth promoter	1.58295	4.08044
VIT_08s0007g00830	lectin protein kinase	1.58139	6.02324
VIT_08s0007g01810	ANTR2 (anion transporter 2	1.57975	12.7719
VIT_01s0011g03660	IMP dehydrogenase/GMP reductase	1.57583	4.09727
VIT_07s0005g03810	Unknown protein	1.57328	5.44489
VIT_08s0056g00250	Harpin-induced 1	1.5661	2.85676
VIT_05s0020g04570	CBL-interacting protein kinase 7 (CIPK7)	1.56596	5.57205
VIT_08s0007g06700	Thioredoxin 5	1.55345	-2.0826
VIT_14s0083g00940	auxin-independent growth promoter	1.54981	7.40155
VIT_13s0019g02850	heat shock protein 17.4 kDa class I	1.5478	-6.35178
VIT_10s0003g05640	UDP-arabinose 4-epimerase 3	1.54719	2.86044
VIT_09s0002g02640	Ribosomal protein S30 (RPS30C) 40S	1.54508	-2.38832
VIT_01s0011g05060	Major latex-like protein 34	1.54393	-2.47577
VIT_09s0018g01370	STE20/SPS1 proline-alanine-rich protein kinase	1.53905	3.16053
VIT_01s0026g00290	no hit	1.53899	-6.65918
VIT_13s0019g03060	Glucosyltransferase-2	1.53625	-3.34882
VIT_09s0002g00910	Exocyst subunit EXO70 D1	1.53623	3.14818
VIT_05s0094g00300	Chitinase class IV	1.53312	-4.20734
VIT_18s0001g02160	switching protein 3C ATSWI3C	1.52925	3.2936
VIT_06s0004g07930	Nucleotidyltransferase family	1.52888	2.83098
VIT_14s0006g00140	no hit	1.52435	9.8575
VIT_14s0066g01090	myb domain protein 24	1.51668	14.2771
VIT_17s0000g02740	no hit	1.50661	2.76424
VIT_08s0007g03240	carbonic anhydrase precursor	1.50587	-3.45702
VIT_11s0052g00050	no hit	1.50392	-2.4804
VIT_02s0025g00810	cation/hydrogen exchanger (CHX18)	1.49874	19.9979
VIT_03s0038g00430	enhanced disease susceptibility 5 EDS5	1.4975	2.603
VIT_19s0014g04650	Avr9/Cf-9 rapidly elicited protein 20	1.49549	-2.66743
VIT_18s0122g01290	RWP-RK domain-containing protein	1.49542	2.77741
VIT_04s0043g00840	armadillo/beta-catenin repeat protein / U-box domain-containing protein	1.49413	21.5026
VIT_19s0014g02490	VQ motif-containing protein	1.49003	4.87237
VIT_19s0014g05430	NDR1 (NON RACE-SPECIFIC DISEASE RESISTAnce)	1.48811	-4.8494
VIT_05s0102g00450	calcium-binding protein	1.48422	-2.08996
VIT_06s0009g03120	CYP79A2	1.4823	28.733
VIT_00s0211g00050	Protein BRICK1 (AtBRK1)	1.48212	-3.77384
VIT_08s0007g05250	cig3	1.47832	2.65687
VIT_08s0040g01390	auxin-responsive family protein	1.47763	3.02257
VIT_12s0028g03860	zinc finger (C3HC4-type RING finger) protein (RMA1)	1.47702	7.06808
VIT_06s0080g01090	CCR4-NOT transcription complex protein	1.47555	-4.13292
VIT_01s0011g02320	Unknown protein	1.47276	3.30023
VIT_11s0065g00440	no hit	1.47046	-3.37639
VIT_04s0008g01590	heat shock protein Cytosolic class II low molecular weight	1.46953	-4.65131
VIT_11s0016g02760	no hit	1.4649	-2.10884
VIT_11s0016g04200	MEE55 (maternal effect embryo arrest 55)	1.46226	4.82401
VIT_14s0108g00850	Ribosomal protein L34 (RPL34A) 60S	1.45913	-3.6541
VIT_07s0129g00420	Unknown protein	1.45908	-3.05298
VIT_05s0029g01510	no hit	1.45481	-4.09313
VIT_09s0002g06770	Unknown protein	1.45416	-4.67585
VIT_05s0049g00120	Unknown protein	1.45359	3.43777
VIT_01s0010g02480	ankyrin repeat	1.45035	4.11215
VIT_10s0003g03790	Jasmonate ZIM domain-containing protein 8	1.4469	10.3482
VIT_07s0005g01980	glycosyl transferase family 8 protein	1.44687	-7.06895
VIT_12s0057g00190	unknown	1.44587	-2.89768
VIT_11s0118g00570	Tristeza Virus Resistance Gene (Ctv)	1.43245	-2.13749
VIT_18s0072g01010	Eukaryotic peptide chain release factor subunit 1-3	1.4322	3.67167
VIT_10s0003g01280	Ribulose bisphosphate carboxylase, large chain	1.43212	-2.87652
VIT_19s0177g00340	Unknown protein	1.43142	-4.45358
VIT_00s0262g00070	no hit	1.43072	-5.00695
VIT_12s0028g03620	Unknown protein	1.42829	9.03347
VIT_01s0137g00740	Unknown protein	1.42785	-2.45396
VIT_02s0025g02410	plastocyanin domain-containing protein	1.4249	-2.12289
VIT_17s0000g02560	no hit	1.42428	-4.21755
VIT_04s0008g00030	unknown	1.42332	-3.65326
VIT_08s0007g04020	AT-hook protein 1 (AHP1)	1.42282	3.76235
VIT_08s0040g02700	heavy-metal-associated domain-containing protein / copper chaperone (CCH)	1.42266	-4.40684
VIT_08s0007g07280	Superoxide dismutase [Cu-Zn] 2	1.41955	-2.03736
VIT_16s0050g00280	Tubulin beta-8	1.41744	-2.82093
VIT_00s1488g00020	glycogen (starch) synthase	1.41738	2.80573
VIT_15s0021g02720	zinc finger (C2H2 type) family	1.41653	3.61459
VIT_04s0008g01070	calmodulin-binding region IQD6	1.41398	-3.02603
VIT_16s0050g00480	CYP715A1	1.41336	14.3695
VIT_03s0063g00940	CRK (CDPK-related kinase)	1.40926	4.88142
VIT_11s0016g05430	Unknown protein	1.40544	3.38707
VIT_19s0014g02230	ribosomal protein S20, Chloroplast 30S	1.40013	-2.0673
VIT_07s0031g01530	stress enhanced protein 2 (SEP2)	1.39948	-3.69561
VIT_06s0004g06390	UDP-glucose glucosyltransferase	1.39525	3.05283
VIT_12s0059g01100	PRLI-interacting factor K	1.39262	3.22906
VIT_05s0020g00640	methyltransferase	1.38369	-3.43651
VIT_04s0008g01110	heat shock transcription factor A6B	1.38322	-4.46534
VIT_13s0019g02840	heat shock protein	1.38309	-4.20899
VIT_19s0015g01060	Unknown protein	1.38232	3.4444
VIT_14s0006g01580	Unknown protein	1.3802	-4.65703
VIT_18s0001g05840	RNA recognition motif (RRM)-containing protein	1.38003	-4.66326
VIT_09s0002g06810	binding	1.37882	2.55242
VIT_02s0154g00070	ABNORMAL FLORAL ORGANS	1.37869	-5.03628
VIT_12s0059g00880	WRKY DNA-binding protein 6	1.37858	4.93622
VIT_14s0128g00220	signal peptidase complex subunit 3	1.3758	-2.4357
VIT_10s0003g03800	Jasmonate ZIM domain-containing protein 8	1.37485	3.02541
VIT_18s0122g00180	Calmodulin	1.37476	-6.59893
VIT_04s0008g01120	Glutaredoxin	1.37371	-3.20412
VIT_17s0000g04750	UDP-glycosyltransferase 89B2	1.37092	3.31128
VIT_17s0000g01430	CHLORORESPIRATORY REDUCTION 2 (CRR2)	1.37058	4.0084
VIT_13s0067g03820	Chalcone--flavonone isomerase (Chalcone isomerase)	1.36774	2.8021
VIT_00s0479g00010	protein kinase 6	1.36743	3.63115
VIT_13s0019g05070	nodulin family protein	1.3665	9.23801
VIT_14s0060g02150	Rapid ALkalinization Factor RALFL33	1.36524	-2.97211
VIT_13s0019g01140	disease resistance protein RGA2	1.36354	3.11358
VIT_09s0002g02100	DEAD box RNA helicase (RH20)	1.36329	2.3172
VIT_19s0138g00090	DWARF AND DELAYED FLOWERING 1	1.3632	-6.30737
VIT_16s0098g00890	harpin-induced protein	1.36173	5.33299
VIT_15s0021g01810	armadillo/beta-catenin repeat family protein	1.36077	2.87389
VIT_16s0039g01100	phenylalanin ammonia-lyase [Vitis vinifera]	1.35805	4.87164
VIT_10s0003g05430	reticuline oxidase precursor	1.35312	8.58069
VIT_17s0000g03460	Unknown protein	1.35233	5.13108
VIT_08s0007g03670	lipase GDSL	1.35185	-2.32628
VIT_02s0087g00160	no hit	1.34917	-2.82504
VIT_06s0004g05950	Unknown protein	1.34463	-5.22794
VIT_05s0020g02170	Sugar transporter ERD6-like 16	1.34112	4.89851
VIT_19s0085g00600	glyceraldehyde-3-phosphate dehydrogenase, cytosolic	1.3352	2.85625
VIT_00s0231g00070	auxin-responsive protein	1.33288	2.35748
VIT_14s0068g00840	RBR1 (RETINOBLASTOMA-RELATED 1)	1.33086	2.34986
VIT_12s0059g02290	Unknown protein	1.32922	-4.64207
VIT_12s0134g00240	Avr9/Cf-9 rapidly elicited protein 20	1.32899	-2.79379
VIT_02s0025g03250	protein kinase	1.32721	-3.05807
VIT_04s0023g01000	PRLI-interacting factor G-like protein	1.32712	4.03699
VIT_18s0001g10100	ubiquitin-conjugating enzyme E2 I	1.32632	-2.36785
VIT_11s0016g02910	acid phosphatase class B	1.32583	-3.35696
VIT_06s0004g01640	UDP-glucoronosyl and UDP-glucosyl transferase	1.31617	2.83679
VIT_10s0003g00620	lipase GDSL	1.31351	-2.74421
VIT_09s0054g00960	no hit	1.31335	-2.33577
VIT_00s0282g00010	methionine sulfoxide reductase	1.31241	-2.36871
VIT_18s0001g06070	Unknown protein	1.31214	2.84769
VIT_05s0102g00250	Unknown protein	1.31094	4.60377
VIT_19s0090g01660	Heterogeneous nuclear ribonucleoprotein	1.3108	2.33245
VIT_05s0020g03870	MLK/Raf-related protein kinase 1	1.31023	4.34399
VIT_19s0014g03170	WD-40 repeat protein	1.30947	2.56054
VIT_16s0050g00570	Pectinacetylesterase	1.30942	5.64066
VIT_02s0025g04460	DWARF AND DELAYED FLOWERING 2	1.30852	-6.59686
VIT_01s0150g00040	Unknown protein	1.30738	2.60212
VIT_12s0028g02540	glucan endo-1,3-beta-glucosidase 1 precursor	1.30618	-3.27973
VIT_10s0003g01310	Unknown protein	1.30579	-6.64091
VIT_18s0001g14550	Unknown protein	1.30414	2.89916
VIT_12s0057g00990	Beta 1,2 N-acetylglucosaminyltransferase	1.30295	2.42902
VIT_10s0116g01820	Unknown protein	1.30041	-3.62976
VIT_08s0007g06960	disease resistance-responsive	1.30009	-2.84683
VIT_18s0041g00350	Dienelactone hydrolase	1.3	-2.03119
VIT_14s0083g00520	proline oxidase	1.29792	3.36977
VIT_06s0009g01320	L-ascorbate oxidase	1.2974	-2.57073
VIT_16s0013g01050	Ethylene-responsive transcription factor ERF105	1.29415	-7.27818
VIT_11s0016g04500	protein phosphatase 2A B'kappa subunit	1.29411	-5.02808
VIT_04s0023g03520	cold-shock DNA-binding	1.29382	8.38676
VIT_01s0026g02070	peptidyl-prolyl cis-trans isomerase cyclophilin-type	1.29009	-2.07482
VIT_04s0069g00760	UBIQUITIN-SPECIFIC PROTEASE 15	1.28997	3.14738
VIT_19s0015g01900	dimethylmenaquinone methyltransferase	1.28909	12.9696
VIT_14s0068g00010	FERONIA receptor-like kinase	1.28789	-6.40713
VIT_14s0068g01210	sex determination protein tasselseed-2	1.28587	3.19521
VIT_08s0007g00780	one helix protein (OHP)	1.28582	-3.83999
VIT_18s0001g10160	WUSCHEL homeobox 4	1.28247	-13.2712
VIT_19s0014g02460	plastocyanin domain-containing protein	1.28099	-2.6275
VIT_09s0002g05710	ATP:ADP antiporter	1.27865	2.59105
VIT_00s0338g00030	cellular retinaldehyde-binding/triple function, C-terminal	1.27624	-4.93768
VIT_13s0156g00260	Homeobox-leucine zipper protein HAT14	1.27603	2.64253
VIT_00s2785g00010	calmodulin-binding protein	1.27414	3.30308
VIT_16s0022g00630	ABC transporter E member 1	1.27347	-5.68408
VIT_08s0040g00150	PQ-loop repeat / transmembrane	1.27082	10.098
VIT_09s0002g02940	Myo-inositol oxygenase 1	1.26964	4.20066
VIT_01s0011g05580	atypical receptor kinase MARK	1.2678	-2.56888
VIT_14s0030g00640	DnaJ homolog, subfamily B, member 12	1.26748	-2.38845
VIT_14s0006g02240	oxalyl-CoA decarboxylase	1.26233	4.53088
VIT_13s0067g02140	heavy-metal-associated domain-containing protein / copper chaperone (CCH)	1.26131	-2.93439
VIT_11s0037g00130	fip1 motif-containing protein	1.26125	2.55244
VIT_11s0016g05540	dicyanin	1.26036	8.60741
VIT_03s0091g00050	triacylglycerol/steryl ester hydrolase	1.26022	-3.41758
VIT_15s0046g00470	DYNAMIN-LIKE 1B	1.25946	6.6434
VIT_08s0007g06490	DNA polymerase delta, subunit B	1.25694	2.57814
VIT_00s0199g00310	no hit	1.25637	-3.73054
VIT_18s0001g11610	no hit	1.25474	3.46846
VIT_19s0014g01170	anaphase-promoting complex component APC6	1.25471	4.38331
VIT_04s0008g00660	early flowering 3	1.25378	2.64858
VIT_02s0025g04170	heat shock transcription factor B2B	1.25369	-2.93819
VIT_15s0048g02780	Unknown protein	1.25077	8.45532
VIT_14s0060g00270	pentatricopeptide (PPR) repeat-containing	1.24658	2.83915
VIT_04s0023g02490	pentatricopeptide (PPR) repeat-containing	1.244	2.99303
VIT_15s0048g02990	AAA-type ATPase	1.2437	4.38401
VIT_01s0011g04550	Unknown protein	1.24192	-3.13456
VIT_04s0079g00420	Alpha-expansin 13 precursor	1.24076	-3.94048
VIT_08s0040g00610	GTB1 (GLOBAL TRANSCRIPTION FACTOR GROUP B1)	1.23768	3.83098
VIT_05s0049g01550	PEPTIDE TRANSPORTER PROTEIN 3	1.2357	5.34357
VIT_19s0090g01380	no hit	1.23415	7.40185
VIT_18s0001g10480	Unknown protein	1.23221	7.0496
VIT_01s0010g01710	phytosulfokine receptor	1.23176	6.24906
VIT_05s0020g03490	ferredoxin	1.23117	-3.36682
VIT_07s0005g06160	no hit	1.23028	-2.6959
VIT_08s0105g00190	U-box domain-containing protein	1.22994	-7.3758
VIT_03s0038g02190	nodulin	1.22886	4.15358
VIT_01s0011g01160	haloacid dehalogenase hydrolase	1.22661	5.36122
VIT_10s0116g00680	PDF2 (PROTODERMAL FACTOR2)	1.22628	3.13086
VIT_00s0125g00190	potassium transporter (KUP1)	1.22513	7.91342
VIT_14s0083g00790	DNA-directed RNA polymerase	1.22317	2.77769
VIT_09s0002g04620	Unknown protein	1.2222	-2.11732
VIT_03s0017g00300	DnaJ homolog, subfamily B, member 12	1.22183	3.19233
VIT_16s0013g00990	Ethylene-responsive transcription factor ERF105	1.22083	-4.00032
VIT_12s0035g01240	no hit	1.21962	10.2404
VIT_01s0010g03750	Unknown protein	1.2187	-2.40257
VIT_10s0116g00480	WNK kinase 6	1.21632	2.44368
VIT_00s0250g00030	glycosyltransferase family protein 1	1.21521	3.65275
VIT_06s0004g01830	NIMA-related protein kinase	1.21499	2.79265
VIT_10s0116g01660	lactoylglutathione lyase	1.21425	3.05638
VIT_05s0051g00640	purple acid phosphatase 23- ATPAP23/PAP23	1.21191	2.02945
VIT_08s0007g00020	Cation/hydrogen exchanger 20 (CHX20)	1.21005	-5.21974
VIT_08s0007g02770	IAA-amino acid hydrolase 1 (ILR1)	1.20989	6.87543
VIT_19s0090g00570	salicylic acid-induced fragment 1 protein	1.20483	-2.46965
VIT_12s0028g00860	NAC domain-containing protein 42	1.20273	4.39379
VIT_11s0016g05600	zinc finger (ubiquitin-hydrolase) domain-containing	1.1998	3.37748
VIT_02s0012g01540	zinc finger (C3HC4-type RING finger)	1.19537	3.1787
VIT_05s0051g00940	Bet1 SNARE 1-1	1.1934	-2.14514
VIT_13s0067g01920	exportin 7	1.18952	2.69631
VIT_01s0011g02500	no hit	1.18801	-3.5097
VIT_08s0058g00560	prenylated rab acceptor (PRA1)	1.1874	2.40553
VIT_05s0020g03130	plastocyanin domain-containing protein	1.18713	-3.03566
VIT_12s0057g00700	glucan endo-1,3-beta-glucosidase 3 precursor	1.18598	-3.96613
VIT_05s0077g01130	seed maturation protein PM36	1.18419	-4.88333
VIT_01s0010g02840	chaperone BCS1 mitochondrial	1.1813	9.47037
VIT_06s0061g00280	2-phosphoglycerate kinase	1.1809	6.00565
VIT_01s0011g04270	receptor kinase homolog LRK10	1.17945	-11.5275
VIT_16s0098g00560	SP1L2 (SPIRAL2)	1.17819	-2.99837
VIT_14s0066g02610	no hit	1.1722	-3.63986
VIT_07s0151g01070	copalyl diphosphate synthase	1.17022	11.2001
VIT_05s0029g01450	no hit	1.16847	-3.15137
VIT_11s0052g00700	Serine/theronine protein kinase 2	1.16668	2.95997
VIT_13s0019g04070	MLO1	1.16594	7.89685
VIT_17s0000g01330	Unknown protein	1.16552	5.26187
VIT_10s0003g02780	Unknown protein	1.16464	-2.55326
VIT_01s0137g00560	CYP71B34	1.16397	4.19418
VIT_18s0001g12490	O-methyltransferase	1.16384	-2.11827
VIT_01s0011g05490	F-box domain containing protein	1.16212	-2.93247
VIT_13s0019g01980	aspartic proteinase nepenthesin-2 precursor	1.15721	-2.94538
VIT_11s0016g01810	Unknown protein	1.15647	-11.1417
VIT_00s0391g00070	3-deoxy-D-arabino-heptulosonate 7-phosphate synthase	1.15628	2.58895
VIT_03s0038g01510	Unknown protein	1.15587	-6.7223
VIT_00s0246g00080	NADH dehydrogenase subunit 7	1.15421	-7.1446
VIT_05s0077g02350	no hit	1.15375	-2.53676
VIT_12s0142g00170	potassium transporter (KUP7)	1.15374	2.42606
VIT_14s0060g01470	calmodulin-binding protein	1.15203	-2.47793
VIT_16s0039g01900	myb KAN2 (KANADI 2)	1.151	2.62925
VIT_09s0002g04440	Ribosomal protein L37 (RPL37C) 60S	1.14857	-2.5921
VIT_00s0802g00010	no hit	1.14802	-2.74704
VIT_08s0007g06040	beta-1,3-glucanase	1.1433	4.08791
VIT_09s0002g00640	Small heat stress protein class CIII	1.14318	-12.0723
VIT_01s0011g05670	Nudix hydrolase 18	1.13992	-2.68964
VIT_17s0000g03130	Unknown protein	1.13853	-3.59536
VIT_18s0001g04800	hyperosmotically inducible periplasmic protein	1.13703	-10.1422
VIT_02s0025g00890	unknown	1.13693	2.97903
VIT_10s0116g00350	Unknown protein	1.13677	-3.03844
VIT_06s0004g04700	OUTER ENVELOPE PROTEIN 16	1.13644	-2.18921
VIT_06s0004g06290	binding	1.13614	3.86652
VIT_18s0001g04180	auxin response factor ARF17	1.13492	2.40534
VIT_14s0083g00110	Allene oxide cyclase	1.13488	-2.27839
VIT_04s0008g04990	potassium channel AKT1	1.13326	8.96841
VIT_14s0068g00740	avr9/Cf-9 rapidly elicited protein 146	1.13319	16.7764
VIT_08s0058g00270	importin beta-2	1.13206	2.24055
VIT_16s0098g00900	pseudo-response regulator 5 (APRR5)	1.13059	3.45762
VIT_13s0019g03630	no hit	1.13041	2.92629
VIT_17s0000g05790	Cupin, RmlC-type	1.12989	-5.23797
VIT_01s0011g00030	ACT domain containing protein (ACR4)	1.12971	-3.62285
VIT_07s0191g00250	exo-1,3-beta-glucanase	1.12937	3.37818
VIT_18s0001g08140	ENHANCED SILENCING PHENOTYPE 4 ESP4 symplekin	1.12861	2.58748
VIT_11s0052g00190	las1	1.1276	3.88764
VIT_11s0016g02790	zinc finger (CCCH-type) family protein	1.12749	-2.57222
VIT_11s0118g00560	nodulin	1.12176	4.15729
VIT_01s0146g00100	ACT domain containing protein (ACR4)	1.12112	3.50941
VIT_03s0038g02970	Inositol or phosphatidylinositol kinase	1.12025	2.83301
VIT_02s0025g01230	Amino acid permease	1.11989	16.3384
VIT_12s0142g00050	PUMILIO 7 (APUM7)	1.11953	3.67187
VIT_01s0011g04820	molecular chaperone DnaJ	1.11847	-3.83661
VIT_15s0046g03360	Unknown protein	1.11744	7.61778
VIT_07s0005g00260	glutathione-conjugate transporter (MRP10)	1.11496	3.79104
VIT_10s0003g00210	no hit	1.11483	3.73455
VIT_00s0480g00040	polyphenol oxidase II, chloroplast precursor	1.1124	6.73664
VIT_04s0079g00440	Unknown protein	1.1106	3.36317
VIT_13s0019g01130	no hit	1.11031	-4.89353
VIT_08s0007g03260	Unknown protein	1.10949	-4.01381
VIT_01s0010g02290	heat shock protein 26a, chloroplast	1.10731	-6.76615
VIT_18s0001g10520	sterol carrier protein 2 (SCP-2)	1.10727	-3.08838
VIT_13s0158g00410	nucleic acid binding	1.10709	-2.87074
VIT_14s0108g00970	pentatricopeptide (PPR) repeat	1.10556	2.84028
VIT_09s0002g02230	Harpin-induced 1	1.10056	-13.4924
VIT_16s0050g00350	Tubulin beta-8	1.10041	-2.68107
VIT_11s0103g00530	oxysterol binding protein	1.09881	2.78347
VIT_01s0026g02480	CP12-2	1.09869	-4.98712
VIT_17s0000g06980	Ribosomal protein S19 (RPS19C) 40S	1.09855	-2.35216
VIT_07s0031g00540	Rapid ALkalinization Factor RALFL34	1.09817	-3.20067
VIT_01s0150g00270	Unknown protein	1.09738	-4.3681
VIT_13s0158g00360	calcium-transporting ATPase 11 ACA11	1.09736	3.00731
VIT_02s0025g05130	high mobility group HMG-I and HMG-Y, DNA-binding	1.09682	2.71975
VIT_09s0002g04340	Glabra2	1.09505	2.73906
VIT_05s0062g00520	UDP-glucose:flavonoid 7-O-glucosyltransferase	1.09377	-5.93066
VIT_05s0062g01360	Unknown protein	1.09026	-5.32572
VIT_08s0058g00640	patellin-5	1.0892	-3.70036
VIT_03s0088g01190	malate dehydrogenase, glyoxysomal precursor	1.089	-3.74733
VIT_18s0001g07640	ECERIFERUM 2 (CER2)	1.08618	-2.85625
VIT_19s0014g04790	ORGANIC CATION/CARNITINE TRANSPORTER4	1.08464	15.5089
VIT_11s0016g01020	flavonoid 3-monooxygenase	1.08437	-7.88213
VIT_12s0059g01810	photosystem II psbZ	1.08393	-4.19032
VIT_14s0066g02350	galactinol synthase	1.08374	-5.57985
VIT_18s0001g07200	SUPPRESSOR OF ACAULIS 51	1.08316	2.88996
VIT_15s0046g00160	WD-40 repeat	1.08145	2.82576
VIT_05s0029g01140	sucrose-phosphate synthase	1.07868	3.53636
VIT_07s0005g04650	transducin family protein / WD-40 repeat	1.07807	2.52843
VIT_01s0010g03300	mannosyl-oligosaccharide glucosidase	1.07726	2.1107
VIT_16s0013g00980	Ethylene-responsive transcription factor ERF105	1.07714	-10.3944
VIT_09s0002g08660	F-box protein (FBL14)	1.07646	3.66017
VIT_01s0011g02770	zinc finger CCHC domain-containing protein 8	1.07585	4.49437
VIT_19s0090g01650	LOP1 TRN1 (LOPPED 1, TORNADO 1)	1.07287	5.38356
VIT_18s0001g15310	thioredoxin M-type	1.07229	-7.17826
VIT_02s0025g00260	Polygalacturonase GH28	1.07159	19.1569
VIT_05s0049g01400	alcohol oxidase	1.06997	-2.67732
VIT_13s0067g03200	proton-dependent oligopeptide transport (POT) family protein	1.06903	4.19472
VIT_06s0004g05020	haloacid dehalogenase hydrolase	1.06665	-2.0473
VIT_16s0013g00950	Ethylene-responsive transcription factor ERF105	1.06385	-12.9602
VIT_18s0001g13790	CYP83C	1.06337	3.57685
VIT_12s0028g02140	F-box/LRR-repeat MAX2	1.0633	6.83336
VIT_07s0005g00890	Polygalacturonase GH28	1.06129	3.28166
VIT_12s0121g00010	Ribosomal protein L29 50S	1.06025	-2.51653
VIT_04s0008g05600	KEG (KEEP ON GOING)	1.05912	2.30318
VIT_09s0002g02300	INDETERMINATE(ID)-DOMAIN 7	1.05794	-2.27346
VIT_01s0011g00160	alpha-1,4-glucan-protein synthase	1.05688	2.8996
VIT_19s0085g00130	unknown	1.05683	2.52138
VIT_16s0022g02070	Unknown protein	1.05662	-3.2342
VIT_15s0046g02910	Ribosomal protein L21, chloroplast / CL21 (RPL21) 50S	1.05655	-3.38089
VIT_08s0007g06890	Ribosomal protein L21 (RPL21A) 60S	1.05652	-2.00531
VIT_00s0207g00010	anthranilate N-benzoyltransferase protein 1	1.05651	-4.30207
VIT_14s0066g00560	Ribosomal protein L27A (RPL27aC) 60S	1.05536	-4.02182
VIT_08s0007g04380	PAB7 (POLY(A) BINDING PROTEIN 7)	1.05521	4.29423
VIT_05s0020g03140	SUGAR TRANSPORTER 13	1.05363	8.99884
VIT_01s0011g02000	serine carboxypeptidase S10	1.05317	-7.01986
VIT_00s0367g00010	no hit	1.05274	3.03118
VIT_05s0077g01550	pathogenesis protein 10.3 [Vitis quinquangularis]	1.05139	9.66859
VIT_00s0394g00010	carboxyl-terminal proteinase	1.05117	-2.77479
VIT_00s0246g00060	cytochrome c-type biogenesis protein CcmF	1.04987	-3.39129
VIT_08s0105g00460	glutaryl-CoA dehydrogenase	1.04857	2.94567
VIT_06s0009g02500	plastocyanin domain-containing protein	1.04805	-4.55236
VIT_17s0000g01920	nuclear transcription factor, X-box binding 1	1.04775	2.3882
VIT_18s0122g00370	laccase	1.0474	9.69659
VIT_06s0004g02070	GTP-binding protein engA	1.04724	2.74297
VIT_18s0001g02480	Unknown protein	1.04432	3.58018
VIT_00s0317g00130	Ribosomal protein L35 (RPL35B) 60S	1.0438	-2.35235
VIT_04s0023g03600	SEN1 (DARK INDUCIBLE 1)	1.04244	-2.87283
VIT_02s0025g02960	naringenin,2-oxoglutarate 3-dioxygenase	1.04159	4.29523
VIT_15s0046g00120	Unknown protein	1.04152	-3.25477
VIT_00s2839g00010	no hit	1.04007	-3.56046
VIT_00s0313g00070	MADS-box protein SVP (SHORT VEGETATIVE PHASE)	1.03885	3.30255
VIT_09s0002g01750	Unknown protein	1.03776	-3.37877
VIT_04s0008g03770	Aspartate aminotransferase P1	1.03741	2.43109
VIT_18s0001g03680	protein kinase	1.03696	3.44297
VIT_15s0046g01190	hydroquinone glucosyltransferase	1.03349	-2.81928
VIT_19s0014g03790	diacylglycerol kinase	1.03228	3.14108
VIT_14s0171g00480	F-box domain containing protein	1.03192	3.17575
VIT_04s0023g01170	Unknown protein	1.03174	-5.11572
VIT_07s0005g03800	Unknown protein	1.0309	2.95854
VIT_12s0055g00420	bZIP transcription factor	1.03081	2.94238
VIT_13s0019g02780	Heat shock protein Hsp20	1.02964	-7.09982
VIT_18s0001g11600	transducin protein	1.0288	3.48354
VIT_16s0115g00310	Ribosomal protein L35	1.02681	-2.40091
VIT_03s0038g03560	CAO (CHAOS); chromatin binding	1.02472	-4.97728
VIT_08s0007g05940	no hit	1.02357	3.76781
VIT_13s0156g00030	no hit	1.02348	6.60079
VIT_17s0000g00110	rubredoxin	1.02307	-7.49742
VIT_18s0086g00490	unknown	1.02258	-3.10374
VIT_01s0010g03380	Ribosomal protein L17 (RPL17B) 60S	1.01957	-2.13675
VIT_18s0072g00540	unknown	1.0195	18.8241
VIT_06s0004g00590	lysine decarboxylase	1.01829	-2.79306
VIT_10s0092g00170	subtilase	1.01601	3.42536
VIT_06s0061g00760	zinc finger (C2H2 type) family	1.01538	5.12595
VIT_08s0058g01290	Protein kinase AtSIK	1.01535	2.36353
VIT_08s0040g03150	L-ascorbate peroxidase 1, cytosolic (APX1)	1.01329	-10.5672
VIT_09s0002g00630	no hit	1.01232	-9.48742
VIT_19s0014g02390	no hit	1.01162	-2.89235
VIT_14s0060g01530	DNA polymerase III subunit epsilon	1.01154	5.9678
VIT_05s0020g03380	WNK1 (WITH NO LYSINE (K) 1)	1.01032	-3.71347
VIT_19s0085g00830	ent-kaurene synthase	1.00982	2.26724
VIT_19s0014g03190	Unknown protein	1.00799	-3.10791
VIT_02s0025g04300	Thaumatin	1.00674	13.7385
VIT_09s0018g01220	zinc finger (C3HC4-type RING finger)	1.00663	-3.90183
VIT_16s0050g01990	no hit	1.0062	-4.91335
VIT_05s0077g01450	GATA transcription factor 16	1.00567	-8.67628
VIT_17s0000g06790	flavin-containing monooxygenase	1.00551	3.21969
VIT_07s0005g06480	EMB1974 (EMBRYO DEFECTIVE 1974)	1.00536	3.93943
VIT_08s0040g02760	ankyrin repeat	1.00535	2.05996
VIT_18s0001g11760	MATE efflux family protein	1.00406	4.61484
VIT_04s0008g06580	DNA-directed RNA polymerase II subunit B	1.0039	2.51119
VIT_10s0003g02450	flavonol synthase	1.00094	2.4051
VIT_05s0077g01540	Bet v I allergen	1.00017	4.92958
VIT_06s0009g02970	Flavonoid 3',5'-hydroxylase	0.999158	-2.50474
VIT_05s0094g00850	phosphoinositide phosphatase	0.998552	2.15518
VIT_02s0025g03500	Unknown protein	0.998539	2.36184
VIT_17s0000g09420	unknown	0.998209	2.95205
VIT_16s0022g00510	Heat shock 22 kDa protein	0.997958	-5.09985
VIT_16s0100g01070	resveratrol synthase [Vitis vinifera]	0.997605	10.8091
VIT_01s0011g05970	Heat stress transcription factor A-8	0.99653	2.55205
VIT_05s0094g01590	Kelch repeat-containing F-box protein	0.996308	-5.78996
VIT_04s0023g02200	S-adenosyl-L-methionine:salicylic acid carboxyl methyltransferase	0.996209	37.1772
VIT_05s0049g01760	PROTON GRADIENT REGULATION 5 (PGR5)	0.995957	-4.41665
VIT_07s0104g01070	cohesin complex subunit SCC3	-1.00508	3.42756
VIT_13s0064g00670	no hit	-1.00626	-6.3634
VIT_18s0001g10390	WD-repeat protein 18	-1.00866	2.77759
VIT_11s0016g00560	peroxiredoxin bcp	-1.00867	-12.8584
VIT_14s0060g00240	myb domain protein 61	-1.00935	7.4422
VIT_01s0137g00550	CYP71B34	-1.0099	6.98532
VIT_18s0001g02800	Expansin-A7	-1.01066	-3.885
VIT_16s0039g02110	AAA-type ATPase	-1.01191	2.12376
VIT_01s0011g02260	metal-nicotianamine transporter YSL7	-1.01257	6.07733
VIT_16s0039g00260	pectate lyase	-1.01367	29.2516
VIT_00s0341g00060	Unknown protein	-1.01388	2.84154
VIT_15s0048g00550	ABNORMAL FLORAL ORGANS	-1.01531	-11.5104
VIT_03s0038g03800	Protein kinase APK1B	-1.01606	-2.61846
VIT_09s0002g07120	adenine phosphoribosyltransferase	-1.0167	-2.90762
VIT_10s0003g03810	no hit	-1.01986	-4.50563
VIT_14s0083g01170	mitochondrial substrate carrier family protein	-1.02036	2.80573
VIT_14s0060g01720	dormancy/auxin associated protein	-1.02203	-2.37911
VIT_05s0029g00240	pentatricopeptide (PPR) repeat-containing	-1.02245	2.44034
VIT_05s0124g00410	UBX domain-containing protein	-1.02269	3.38983
VIT_01s0137g00520	CYP71B35	-1.02351	6.9505
VIT_05s0077g01140	bZIP transcription factor BZIP53	-1.02416	5.15212
VIT_01s0127g00740	quinone oxidoreductase, chloroplast precursor	-1.0257	-4.07608
VIT_05s0020g00400	galactosyltransferase family protein	-1.02619	-2.85734
VIT_11s0065g00970	no hit	-1.02738	-2.39184
VIT_04s0008g06620	phospholipase D	-1.02761	2.5415
VIT_09s0054g01760	Unknown protein	-1.02888	-8.19073
VIT_06s0004g05310	tropinone reductase	-1.0292	-5.72151
VIT_16s0039g01560	PLATZ transcription factor	-1.02946	-2.21433
VIT_12s0057g00630	LHCB2.1 (Photosystem II light harvesting complex gene 2.1)	-1.02966	-5.10247
VIT_18s0001g08370	glycosyl hydrolase family 10 protein	-1.03004	4.05192
VIT_12s0035g00270	ferredoxin, chloroplast (PETF)	-1.03116	-3.34163
VIT_07s0151g00760	lipid transfer protein	-1.03147	3.26622
VIT_06s0061g00180	WD40	-1.03193	3.19513
VIT_01s0011g04210	Amino acid permease	-1.03222	3.44355
VIT_18s0001g01660	NADH dehydrogenase I subunit M	-1.03311	-2.90844
VIT_17s0000g05250	Unknown protein	-1.03382	-4.25686
VIT_18s0164g00030	ATP synthase delta chain, chloroplast precursor	-1.03429	-3.73226
VIT_04s0044g00070	RAB GDP DISSOCIATION INHIBITOR 1 ATGD1	-1.03532	2.45468
VIT_11s0052g00290	Ribosomal protein L7 (RPL7D) 60S	-1.03622	-2.36585
VIT_17s0000g06680	Unknown protein	-1.03688	-5.58769
VIT_18s0001g09260	Unknown protein	-1.03707	2.09748
VIT_05s0094g00570	no hit	-1.03897	-3.84854
VIT_11s0052g01730	1-deoxy-D-xylulose-5-phosphate synthase	-1.039	6.7688
VIT_07s0005g01970	galactinol synthase	-1.03922	-8.67655
VIT_00s0399g00020	protease inhibitor/seed storage/lipid transfer protein (LTP)	-1.04085	-4.71615
VIT_08s0007g01350	no hit	-1.04097	-4.59571
VIT_06s0004g06140	ribosomal protein L4	-1.04241	-2.82247
VIT_18s0001g00990	CALMODULIN-DOMAIN PROTEIN KINASE 9 CPK9	-1.04529	5.42066
VIT_13s0073g00160	Unknown protein	-1.04578	-2.42195
VIT_11s0016g00120	omega-6 fatty acid desaturase, chloroplast (FAD6) (FADC)	-1.04631	-3.32028
VIT_06s0061g01210	LYSINE HISTIDINE TRANSPORTER 1	-1.04644	2.95861
VIT_00s0480g00030	polyphenol oxidase	-1.04841	5.77002
VIT_19s0140g00210	SOUL heme-binding	-1.05014	-2.55151
VIT_06s0004g07070	protein kinase	-1.05105	-5.93827
VIT_13s0019g04910	pectate lyase	-1.05148	-4.09608
VIT_05s0020g04670	no hit	-1.05508	2.66914
VIT_03s0088g01200	Unknown protein	-1.05509	-2.83844
VIT_07s0005g00490	UDP-glucuronic acid decarboxylase 1	-1.0555	2.47272
VIT_00s0213g00020	AAA-type ATPase	-1.05582	2.77242
VIT_06s0009g02840	Flavonoid 3',5'-hydroxylase	-1.05586	-2.89502
VIT_10s0003g04610	RNA, U3 small nucleolar interacting protein 2	-1.05637	2.02201
VIT_13s0047g01130	zfwd2 protein (ZFWD2)	-1.05823	3.09512
VIT_07s0005g01320	no hit	-1.05886	-5.24686
VIT_02s0012g02300	DNAJ heat shock N-terminal domain-containing protein	-1.05912	2.27033
VIT_05s0077g00650	polynucleotide adenylyltransferase	-1.05913	2.2343
VIT_19s0090g01470	protease inhibitor/seed storage/lipid transfer protein (LTP)	-1.0612	-3.75453
VIT_17s0000g03790	Unknown protein	-1.06128	-2.89406
VIT_09s0002g00150	strubbelig receptor family 6	-1.06191	-2.51167
VIT_08s0007g00440	alpha-expansin 6 precursor	-1.06271	-9.40011
VIT_07s0005g03780	alcohol oxidase	-1.06359	2.7616
VIT_16s0013g00970	ethylene responsive element binding factor 5	-1.06401	-5.67862
VIT_08s0007g00120	ubiquitin-conjugating enzyme 13 (UBC13), E2	-1.0645	-3.10432
VIT_16s0039g01300	phenylalanine ammonia-lyase [Vitis vinifera]	-1.06518	6.55413
VIT_17s0000g01160	Nodulin	-1.0655	2.42868
VIT_18s0001g14440	molecular chaperone DnaJ	-1.06645	-6.34485
VIT_02s0025g04200	unknown	-1.06904	-3.78221
VIT_14s0060g00170	nucleoporin	-1.0702	3.35932
VIT_17s0000g07840	Unknown protein	-1.071	-4.3333
VIT_03s0017g01290	ABC transporter G member 7	-1.07107	3.46239
VIT_04s0023g03240	transcription factor TFIIF	-1.07193	-2.72228
VIT_00s2849g00010	Phenylalanine ammonia-lyase	-1.07305	6.29921
VIT_18s0001g09100	DNA excision repair protein ERCC-8	-1.07406	2.07224
VIT_12s0059g00100	ankyrin repeat	-1.07567	-5.62646
VIT_13s0019g01200	no hit	-1.0757	-7.88952
VIT_17s0000g05570	Receptor protein kinase	-1.07594	-4.16745
VIT_14s0083g01140	B12D	-1.07701	-4.33642
VIT_18s0001g13150	BEL1 homeotic protein 3	-1.07764	2.94914
VIT_08s0007g03870	Phytosulfokines PSK1	-1.07896	2.36895
VIT_19s0090g01790	armadillo/beta-catenin repeat	-1.08075	4.23077
VIT_02s0012g01380	no hit	-1.08134	-6.67176
VIT_04s0008g01320	Unknown protein	-1.08249	-3.61478
VIT_06s0004g01140	GRIK1 (GEMINIVIRUS REP INTERACTING KINASE 1)	-1.08881	3.09878
VIT_06s0004g05740	IMP dehydrogenase/GMP reductase	-1.08898	-6.13396
VIT_01s0127g00870	Polygalacturonase JP630	-1.09316	-4.96278
VIT_00s0477g00010	no hit	-1.0946	-6.06698
VIT_07s0104g01280	Na+/H+ antiporter	-1.09671	3.35889
VIT_18s0001g01790	no hit	-1.09714	3.13179
VIT_05s0020g02280	Unknown protein	-1.09743	4.33549
VIT_14s0068g00030	FERONIA receptor-like kinase	-1.09754	-7.65842
VIT_12s0142g00160	Unknown protein	-1.09784	-3.94135
VIT_06s0061g00750	Superoxide dismutase [Cu-Zn], chloroplast precursor	-1.09816	-2.31259
VIT_10s0003g00350	NAC domain-containing protein 73	-1.09826	2.82711
VIT_16s0039g01120	phenylalanin ammonia-lyase [Vitis vinifera]	-1.09872	5.57153
VIT_02s0025g00780	cation/hydrogen exchanger (CHX18)	-1.09986	8.28975
VIT_14s0171g00300	4-coumarate-CoA ligase	-1.10104	-3.26487
VIT_08s0007g04780	aquaporin GAMMA-TIP	-1.10108	-4.4245
VIT_18s0001g05300	trehalose-6-phosphate phosphatase	-1.10133	-5.66981
VIT_06s0004g03810	kinesin motor protein	-1.10349	3.03615
VIT_16s0050g00810	no hit	-1.10613	3.55061
VIT_00s0287g00040	GATA transcription factor 28	-1.10629	2.58954
VIT_08s0007g00470	rhomboid ATRBL1	-1.10681	-2.58529
VIT_14s0108g01020	alpha-expansin 1 precursor	-1.10726	-3.22614
VIT_14s0068g00390	esterase PIR7B	-1.10949	2.48709
VIT_04s0044g00530	PAP/fibrillin family	-1.11067	-3.69517
VIT_14s0083g00530	Cell division protein FtsH	-1.11338	2.17954
VIT_09s0002g08070	prephenate dehydrogenase	-1.11387	2.30608
VIT_17s0000g09810	pectate lyase	-1.11521	-2.75139
VIT_00s0583g00030	sphingolipid delta 4 desaturase DES-1	-1.11534	-3.68512
VIT_09s0002g06970	Palmitoyl-monogalactosyldiacylglycerol delta-7 desaturase, chloroplast precursor	-1.11541	2.56985
VIT_01s0011g02960	Leucoanthocyanidin reductase 1	-1.11545	-4.69154
VIT_13s0067g02220	Amino acid permease	-1.11725	-5.12144
VIT_09s0002g05180	no hit	-1.11725	-3.31858
VIT_18s0001g06050	Phosphotyrosyl phosphatase activator PTPA (GB:X73478)	-1.11968	2.55634
VIT_11s0016g00640	AUXIN RESPONSE FACTOR 11 ARF19	-1.11972	3.0123
VIT_03s0038g02230	subtilisin-like serine protease 2	-1.12009	-4.36854
VIT_00s1566g00010	UDP-rhamnose/rhamnosyltransferase	-1.1205	2.80815
VIT_07s0005g04920	Photosystem I reaction center subunit IV B (PSAE B)	-1.12356	-6.31326
VIT_19s0014g04980	Cinnamyl alcohol dehydrogenase	-1.12413	-3.56513
VIT_00s1525g00010	GAE3 (UDP-D-GLUCURONATE 4-EPIMERASE 3)	-1.12519	2.92038
VIT_01s0244g00120	pentatricopeptide (PPR) repeat-containing protein	-1.12562	2.80778
VIT_05s0020g01260	pentatricopeptide (PPR) repeat-containing protein	-1.12586	2.78579
VIT_14s0006g02550	Non-specific lipid-transfer protein 2 (LTP 2)	-1.1259	-5.42036
VIT_12s0057g00690	histidine kinase (AHK2)	-1.1286	3.59105
VIT_03s0091g00670	lateral organ boundaries protein 38	-1.12937	5.36897
VIT_10s0003g01120	no hit	-1.13077	5.87092
VIT_02s0025g02590	Homeobox-leucine zipper protein ATHB-12	-1.13099	-14.8422
VIT_19s0015g00860	Ribosomal protein S2; Oligopeptide transporter OPT superfamily	-1.13215	23.042
VIT_12s0028g01080	Photosystem II oxygen-evolving complex precursor, 23kda PSBP	-1.13266	-5.02572
VIT_09s0002g03450	taurine dioxygenase	-1.13325	-2.7238
VIT_18s0001g02700	chlorophyll a oxygenase (CAO)	-1.13372	-2.21922
VIT_18s0001g00760	plastocyanin, chloroplast precursor	-1.13381	-5.09165
VIT_18s0001g07210	unknown	-1.13522	2.94683
VIT_14s0030g00620	Unknown protein	-1.13564	2.61221
VIT_00s0375g00040	NAC domain-containing protein 25	-1.13616	3.11589
VIT_08s0040g00230	exportin 7	-1.13733	2.40637
VIT_09s0002g03950	Unknown protein	-1.13784	3.98789
VIT_18s0001g14270	gibberellin-regulated protein 1 (GASA1)	-1.13954	-4.5926
VIT_18s0001g13230	beta-galactosidase BG1 [Vitis vinifera]	-1.13988	-15.7338
VIT_08s0058g01210	Non-specific lipid transfer protein LTP1	-1.14013	-2.64519
VIT_04s0008g03610	xylan synthase	-1.14244	-2.73882
VIT_06s0061g01250	Unknown protein	-1.14289	-2.38447
VIT_16s0013g01030	Ethylene-responsive transcription factor ERF105	-1.1444	-6.7973
VIT_16s0039g02040	4-coumarate-CoA ligase 3	-1.14665	3.12482
VIT_15s0048g02980	Unknown protein	-1.14682	-7.52279
VIT_05s0029g00310	Serine hydroxymethyltransferase 1	-1.14728	2.67197
VIT_01s0150g00280	Unknown protein	-1.14762	-4.16577
VIT_17s0119g00110	GRAM domain-containing protein / ABA-responsive	-1.1511	-7.55862
VIT_13s0019g04300	Ribosomal protein L12 (RPL12A) 60S	-1.15173	-3.02189
VIT_13s0156g00070	DEAD box RNA helicase	-1.15291	2.05058
VIT_18s0001g13780	CYP71AT2v2	-1.15426	8.83474
VIT_01s0011g02480	phospholipid-transporting ATPase	-1.15504	2.8005
VIT_18s0001g05040	pollen Ole e 1 allergen and extensin	-1.15563	-6.73041
VIT_16s0050g00380	Tubulin beta-1	-1.15816	-2.43462
VIT_04s0008g04970	1-deoxy-D-xylulose-5-phosphate synthase, chloroplast precursor	-1.16254	2.10416
VIT_17s0000g01800	Unknown protein	-1.16299	-3.46354
VIT_17s0000g04900	ATP-dependent RNA helicase	-1.16311	3.04834
VIT_07s0031g00590	triacylglycerol lipase	-1.16408	-4.01378
VIT_17s0000g08080	armadillo/beta-catenin repeat protein / U-box domain-containing protein	-1.16522	-3.59815
VIT_06s0080g00270	zinc finger (C2H2 type) protein (WIP3)	-1.16824	3.21998
VIT_01s0026g01930	Unknown protein	-1.16934	-2.91995
VIT_13s0019g01810	scarecrow transcription factor 14 (SCL14)	-1.16993	2.93275
VIT_08s0007g01530	zinc finger (C3HC4-type RING finger)	-1.17087	-8.46148
VIT_12s0057g01140	aarF domain containing kinase	-1.17384	2.14762
VIT_08s0007g07440	PUMILIO 12 (APUM12)	-1.17645	4.37617
VIT_01s0137g00430	Cellulase	-1.17893	2.13968
VIT_00s0373g00010	tubulin alpha-3 chain	-1.17896	-4.6267
VIT_07s0141g00600	Unknown protein	-1.18065	-3.77057
VIT_11s0016g02830	gamma-glutamyltranspeptidase	-1.18083	2.44006
VIT_08s0007g02800	Pro-X carboxypeptidase Lysosomal	-1.18265	-4.72022
VIT_01s0011g00760	Beta-glucosidase	-1.18381	5.80782
VIT_11s0065g00130	taxane 10-beta-hydroxylase	-1.18454	-5.79732
VIT_09s0002g07640	glycerol kinase	-1.18514	4.7598
VIT_08s0007g08910	Trans-zeatin O-beta-D-glucosyltransferase	-1.18647	11.8285
VIT_08s0007g05630	no hit	-1.18818	-5.60195
VIT_18s0122g00390	laccase	-1.18838	4.41852
VIT_09s0018g01390	STE20/SPS1 proline-alanine-rich protein kinase	-1.18869	2.45952
VIT_12s0035g01920	methionine S-methyltransferase	-1.18874	6.18924
VIT_18s0001g00100	auxin-independent growth promoter	-1.18904	2.85988
VIT_04s0008g06160	neurochondrin family protein	-1.18905	3.57009
VIT_09s0002g06780	Unknown protein	-1.1896	-3.44649
VIT_18s0001g06270	transcription factor jumonji (jmjC) domain-containing protein	-1.19015	2.16636
VIT_16s0098g01720	Abl interactor 2 (ABIL2)	-1.1922	-3.8895
VIT_00s0301g00090	NDA2 (ALTERNATIVE NAD(P)H DEHYDROGENASE 2)	-1.19275	14.5827
VIT_17s0000g03850	Aluminum-activated malate transporter 9	-1.19386	3.44894
VIT_19s0015g01760	photosystem I reaction center subunit V (PSAG)	-1.19585	-4.32654
VIT_11s0016g00300	pectinesterase family	-1.19733	-11.8668
VIT_15s0046g01370	Carrier protein, Mitochondrial	-1.1974	5.40022
VIT_05s0020g04680	Auxin-induced protein 22D	-1.19823	3.22906
VIT_10s0003g05070	HEN1 (HUA ENHANCER 1)	-1.19849	3.36167
VIT_01s0150g00460	xyloglucan endotransglucosylase/hydrolase precursor	-1.1995	-6.58827
VIT_18s0001g05420	UNE2 (unfertilized embryo sac 2); carbohydrate transporter/ sugar porter	-1.19954	2.5141
VIT_13s0019g02180	tropinone reductase	-1.19964	-5.93887
VIT_04s0008g01730	PSBX (photosystem II subunit X)	-1.19991	-5.89668
VIT_04s0008g03760	Unknown protein	-1.20242	-3.94901
VIT_14s0128g00840	Polymerase zeta	-1.20266	2.20365
VIT_09s0002g07860	glycerol kinase	-1.20288	4.39383
VIT_17s0000g08290	Dof zinc finger protein DOF5.6	-1.20358	-5.94965
VIT_08s0007g07880	Polygalacturonase GH28	-1.20422	-3.69455
VIT_18s0001g11970	Unknown protein	-1.20442	-3.35
VIT_14s0060g02640	myb family	-1.2055	3.32034
VIT_18s0001g01700	Histone-lysine N-methyltransferase ASHH2 EFS (EARLY FLOWERING IN SHORT DAYS)	-1.20576	2.18364
VIT_08s0040g02440	PWWP domain-containing protein	-1.2071	5.08122
VIT_01s0011g00120	Unknown protein	-1.20781	-4.40065
VIT_08s0058g01450	STN8 (state transition 8)	-1.20817	-3.26797
VIT_10s0003g00150	NSL1 (NECROTIC SPOTTED LESIONS 1)	-1.20868	2.24182
VIT_11s0037g00070	NADP-dependent glyceraldehyde-3-phosphate dehydrogenase	-1.20962	-2.98559
VIT_04s0044g00040	Dirigent	-1.21176	7.30418
VIT_02s0025g01200	Leaf senescence protein	-1.21369	-4.06751
VIT_08s0040g01810	Auxin response factor 10	-1.21456	2.83882
VIT_17s0000g02730	myb domain protein 4R1	-1.21586	3.79494
VIT_16s0013g01060	Ethylene-responsive transcription factor ERF105	-1.21819	-7.74725
VIT_12s0028g03120	no hit	-1.21939	-8.64576
VIT_12s0059g02310	PDF2 (PROTODERMAL FACTOR2)	-1.22018	2.38694
VIT_01s0011g04840	no hit	-1.22117	-4.37991
VIT_14s0060g00420	pyruvate dehydrogenase kinase	-1.22611	4.65657
VIT_04s0023g01010	no hit	-1.22663	2.76561
VIT_13s0064g01240	Ribosomal protein L31 (RPL31C) 60S	-1.22886	-3.74826
VIT_05s0020g04600	Metallothionein	-1.2301	-3.04788
VIT_07s0031g03130	PHD finger transcription factor	-1.2317	2.78911
VIT_05s0102g00590	no hit	-1.23192	-3.16455
VIT_07s0031g01930	myb TKI1 (TSL-KINASE INTERACTING PROTEIN 1)	-1.2328	9.52772
VIT_06s0004g00920	phosphatidylinositol glycan, class V	-1.23352	2.52283
VIT_05s0029g00480	ECERIFERUM 2 (CER2)	-1.23366	-28.9859
VIT_02s0025g01330	Polygalacturonase GH28	-1.23491	-3.00988
VIT_11s0016g04790	no hit	-1.23806	5.61837
VIT_05s0020g01830	UPF0497 family	-1.23846	-3.70918
VIT_14s0068g01490	NAC domain-containing protein 83	-1.23926	-5.51058
VIT_08s0007g02000	glycerol-3-phosphate acyltransferase 8	-1.24472	2.58572
VIT_11s0016g05520	plastocyanin domain-containing protein	-1.2448	-6.02929
VIT_09s0002g04330	Ribosomal protein S17 30S	-1.24801	-4.45745
VIT_05s0020g04580	pentatricopeptide (PPR) repeat-containing	-1.24874	2.84706
VIT_19s0015g01650	phenylalanine-tRNA ligase	-1.24962	-5.3688
VIT_11s0065g00350	trans-cinnamate 4-monooxygenase	-1.24985	5.55409
VIT_06s0009g02830	Flavonoid 3',5'-hydroxylase	-1.25095	-3.06303
VIT_13s0019g02230	PAP/25A associated domain containing protein	-1.25169	-2.55402
VIT_07s0104g00390	Unknown protein	-1.25205	2.35974
VIT_19s0027g00200	photosystem II 10 kDa polypeptide PSBR	-1.2522	-5.23665
VIT_14s0068g00810	helicase	-1.25652	2.53343
VIT_09s0002g00330	pectinesterase PME1	-1.26014	-2.80998
VIT_05s0020g03170	lipoxygenase	-1.26052	-3.69275
VIT_18s0122g01140	WUSCHEL-RELATED HOMEOBOX 13	-1.26255	-5.67246
VIT_12s0028g00920	Glutathione S-transferase 9 GSTF9	-1.26258	4.43876
VIT_07s0005g02480	myb domain protein 61	-1.26668	-5.24852
VIT_03s0038g02130	Cold shock protein-1	-1.26914	2.94243
VIT_08s0007g04340	peptidylprolyl isomerase	-1.26917	-5.15782
VIT_13s0064g01260	DNA-damage-repair/toleration protein (DRT100)	-1.2706	-3.61937
VIT_14s0068g00110	FERONIA receptor-like kinase	-1.27189	-3.76508
VIT_18s0001g11370	cytochrome b6f complex subunit (petM)	-1.27213	-3.14135
VIT_06s0004g08380	Unknown protein	-1.27333	-3.62859
VIT_01s0150g00250	peptide transporter PTR2-B	-1.27403	-4.37666
VIT_02s0025g02600	glyoxal oxidase	-1.27755	3.53576
VIT_15s0021g02050	pRIB5 protein	-1.27877	2.19976
VIT_12s0134g00510	cytochrome B6-F complex iron-sulfur subunit, PETC	-1.27946	-5.36728
VIT_10s0003g02000	RKF1 (RECEPTOR-LIKE KINASE IN FLOWERS 1)	-1.28014	-3.37227
VIT_07s0005g04400	photosystem II reaction centre W (PsbW)	-1.28122	-5.79064
VIT_18s0122g00830	PMI1 (PLASTID MOVEMENT IMPAIRED1)	-1.28257	-4.11013
VIT_04s0008g02340	exocyst subunit EXO70 protein	-1.28362	2.58803
VIT_13s0067g02500	xanthine/uracil permease	-1.28396	3.38601
VIT_01s0011g00530	Ureide permease 2 (AtUPS2)	-1.28601	3.17758
VIT_09s0018g00520	plastocyanin domain-containing protein	-1.28611	-20.7757
VIT_12s0028g02330	no hit	-1.28731	3.47173
VIT_10s0042g00170	TCP family transcription factor 7	-1.28771	-3.45707
VIT_11s0065g00160	Splicing factor YT521-B	-1.28832	2.96035
VIT_07s0104g01050	Homeobox protein	-1.289	2.42498
VIT_18s0117g00050	TIR-NBS-LRR-TIR disease resistance protein	-1.28966	-3.43482
VIT_06s0061g00350	ABC transporter G member 7	-1.28993	-6.20044
VIT_17s0000g02420	auxin transport protein (PIN3)	-1.29334	3.04198
VIT_09s0070g00480	LRX2 (LEUCINE-RICH REPEAT/EXTENSIN 2)	-1.2943	-3.24108
VIT_19s0015g01810	Unknown protein	-1.29553	2.0518
VIT_08s0105g00570	Adenosine/AMP deaminase active site	-1.29711	2.15415
VIT_06s0004g05280	tropinone reductase	-1.29786	-3.06093
VIT_13s0074g00430	CTR1 kinase	-1.29881	3.06723
VIT_07s0005g03680	ABC transporter family	-1.29975	-2.96014
VIT_09s0002g04320	Photosystem I reaction center subunit VI PSAH	-1.29979	-5.85275
VIT_15s0045g00380	phosphoesterase	-1.30208	-6.09515
VIT_11s0016g04860	Ethylene-responsive element-binding protein EREBP-4	-1.30416	-2.77387
VIT_04s0008g01970	ER (ERECTA)	-1.30499	-14.4719
VIT_08s0007g03340	Ribosomal protein L10A (RPL10aA) 60S	-1.30568	-2.44046
VIT_13s0019g00610	Unknown protein	-1.3062	3.2422
VIT_03s0017g02170	zinc transporter ZIP5	-1.30671	3.58853
VIT_16s0039g01240	phenylalanin ammonia-lyase [Vitis vinifera]	-1.30749	4.39238
VIT_13s0019g02280	regulator of chromosome condensation (RCC1)	-1.30918	-4.25207
VIT_17s0000g09370	Elongation factor TuA(EF-TuA)	-1.31101	-3.71678
VIT_09s0002g05250	aminotransferase class I and II	-1.31127	3.51698
VIT_18s0001g15730	Dof zinc finger protein DOF3.5	-1.31236	-5.32273
VIT_03s0063g01770	no hit	-1.31285	-5.33048
VIT_01s0011g04960	Unknown protein	-1.31488	2.51964
VIT_17s0000g04850	OBF BINDING PROTEIN 4	-1.31515	-2.90262
VIT_07s0005g00730	pectinesterase family	-1.31522	-3.47802
VIT_12s0059g01250	Endo-1,4-beta-glucanase	-1.31578	-5.53089
VIT_13s0067g01450	lateral organ boundaries domain 21	-1.31742	-38.1084
VIT_01s0026g00500	nodulin MtN21 family	-1.31917	-13.1731
VIT_05s0020g03180	Photosystem I reaction center subunit II, chloroplast precursor	-1.31954	-13.4355
VIT_14s0068g00510	no hit	-1.32013	-14.6651
VIT_13s0019g04280	aquaporin PIP2B	-1.32395	-2.90131
VIT_16s0039g00660	RNA polymerase nonessential primary-like sigma factor SIGA	-1.32614	-2.76353
VIT_00s0370g00070	epoxide hydrolase	-1.3266	-4.20101
VIT_12s0035g02090	leucine-rich repeat family protein	-1.32823	3.82769
VIT_15s0046g02500	Unknown protein	-1.33015	6.99001
VIT_16s0098g00330	ORG1 (OBP3-RESPONSIVE GENE 1)	-1.33079	3.55525
VIT_07s0104g01620	zinc finger (C2H2 type) MAGPIE	-1.33091	-15.9023
VIT_08s0040g02950	zinc finger (C3HC4-type RING finger)	-1.33103	-3.29646
VIT_08s0058g00700	F-box protein (FBL3)	-1.33177	4.22397
VIT_08s0040g00390	Magnesium-protoporphyrin IX monomethyl ester [oxidative] cyclase, chloroplast precursor	-1.33217	-3.95231
VIT_12s0059g01590	lipase GDSL	-1.33445	-4.30537
VIT_01s0127g00010	carboxyl-terminal proteinase	-1.33456	-3.56584
VIT_02s0025g02970	flavanone 3-beta-hydroxylase	-1.33684	-8.34505
VIT_00s2086g00010	1-aminocyclopropane-1-carboxylate oxidase 1	-1.33696	-9.00465
VIT_14s0108g01320	plastocyanin domain-containing protein	-1.33836	-12.8052
VIT_15s0048g02870	homeobox-leucine zipper protein HB-7	-1.33975	-9.29979
VIT_18s0001g00820	thioredoxin-like protein CDSP32	-1.34167	-8.46211
VIT_17s0000g05210	LNG1 (LONGIFOLIA1)	-1.34188	-3.63588
VIT_12s0034g00950	kinetochore protein	-1.34613	2.45196
VIT_09s0054g00550	no hit	-1.34623	7.90618
VIT_19s0015g01670	phenylalanine-tRNA ligase	-1.34718	-6.1703
VIT_16s0050g00830	beta-ketoacyl-CoA synthase	-1.34833	-3.88153
VIT_08s0040g00130	copper-binding family protein	-1.34877	7.5728
VIT_18s0001g00470	monocopper oxidase SKS5 (SKU5 Similar 5)	-1.35545	-15.0078
VIT_16s0098g01030	transducin family protein / WD-40 repeat	-1.35577	2.95765
VIT_08s0040g00630	hydroxyproline-rich glycoprotein	-1.356	-4.05268
VIT_02s0025g04050	Rab/Ypt GTPase Ara4-interacting protein	-1.35741	2.52676
VIT_01s0011g06190	histidine kinase (AHK4) (WOL)	-1.35995	3.32322
VIT_08s0105g00380	Leucoanthocyanidin dioxygenase	-1.362	-3.38224
VIT_05s0077g02260	nodulin MtN3 family	-1.36298	-6.853
VIT_09s0018g02110	Unknown protein	-1.36308	-3.08104
VIT_01s0010g00690	DNA-directed RNA polymerase	-1.36371	2.48188
VIT_15s0021g00940	senescence-associated protein	-1.36436	-12.5649
VIT_15s0021g00130	RPP13 (RECOGNITION OF PERONOSPORA PARASITICA 13)	-1.36569	-7.8417
VIT_06s0004g00070	alpha-expansin 10 precursor	-1.36792	-17.2463
VIT_17s0000g04130	MYB DIVARICATA	-1.36886	-2.70351
VIT_01s0026g01020	binding	-1.36934	2.46296
VIT_07s0129g00960	protein kinase	-1.37062	-9.06781
VIT_14s0108g01070	NAC domain containing protein 100	-1.37106	4.22177
VIT_09s0070g00140	CBL-interacting protein kinase 6 (CIPK6)	-1.3725	-2.83717
VIT_17s0000g03540	DNA binding	-1.37283	2.58316
VIT_00s0218g00190	UDP-rhamnose:rhamnosyltransferase	-1.3749	3.18635
VIT_18s0001g10430	SAM (and some other nucleotide) binding motif; WW/Rsp5/WWP	-1.37503	3.81622
VIT_08s0040g02800	lipin	-1.37603	2.08061
VIT_11s0016g05620	TPR4/WSIP2 (TOPLESS-RELATED 4)	-1.37894	2.18404
VIT_16s0100g00850	Stilbene synthase	-1.38107	5.36759
VIT_15s0048g01750	fasciclin arabinogalactan-protein (FLA8)	-1.38208	-11.0384
VIT_05s0020g01570	MORC family CW-type zinc finger 4	-1.38345	3.24125
VIT_09s0002g05590	ABC transporter g family pleiotropic drug resistance 12 PDR12	-1.38588	19.3072
VIT_18s0001g06720	Rieske [2Fe-2S] domain	-1.39527	-2.60557
VIT_13s0064g01430	PIGMENT DEFECTIVE 322	-1.39532	-2.97428
VIT_14s0060g01260	peptide chain release factor 2	-1.39543	2.27164
VIT_17s0000g04170	DNA mismatch repair protein MSH2 (MSH2)	-1.39614	2.6434
VIT_01s0137g00240	pectate lyase	-1.3974	-15.496
VIT_02s0025g02170	trehalase precursor	-1.3975	5.71351
VIT_15s0021g00140	speckle-type POZ protein-related	-1.40131	-5.3615
VIT_10s0003g04350	photosystem I subunit X (PSAK)	-1.40242	-29.5198
VIT_17s0000g04910	L-asparaginase	-1.40256	-2.39249
VIT_14s0036g01060	Unknown protein	-1.40513	-4.55678
VIT_06s0004g01650	acetyl-CoA carboxylase, biotin carboxylase	-1.40519	2.4939
VIT_14s0066g01850	peroxidase	-1.40584	-18.1771
VIT_10s0042g00140	dihydroorotate dehydrogenase	-1.40585	2.52158
VIT_17s0000g02180	Unknown protein	-1.41034	2.48468
VIT_14s0066g01450	MBD9 (METHYL-CPG-BINDING DOMAIN 9)	-1.41165	2.35999
VIT_04s0023g01430	INDETERMINATE(ID)-DOMAIN 2	-1.4121	2.03038
VIT_02s0109g00080	Phosphoribulokinase	-1.41239	-4.9061
VIT_14s0006g00520	glucan endo-1,3-beta-glucosidase 3 precursor	-1.41576	-3.35606
VIT_01s0137g00210	photosystem II core complex proteins psbY, chloroplast precursor	-1.41866	-15.0556
VIT_12s0134g00320	S-locus lectin protein kinase family	-1.421	-4.52808
VIT_01s0010g01170	YGGT	-1.42471	-5.22848
VIT_02s0033g00850	nitrilase	-1.42522	3.64871
VIT_04s0044g00850	WNK6 (Arabidopsis WNK kinase 6)	-1.42732	2.63459
VIT_12s0028g02000	triacylglycerol lipase	-1.42774	-4.16954
VIT_03s0038g04730	polyphenol oxidase	-1.42797	4.37074
VIT_12s0035g01220	Unknown protein	-1.42835	2.04134
VIT_00s1547g00010	Unknown protein	-1.42979	-4.02538
VIT_01s0010g02280	Unknown protein	-1.43054	-4.3004
VIT_13s0019g03220	proline transporter 1 (ProT1)	-1.43656	3.66388
VIT_00s2377g00010	Unknown protein	-1.43807	-4.11502
VIT_01s0011g04920	MAPK (MPK9)	-1.43926	3.67177
VIT_01s0026g02580	CYCLING DOF FACTOR 2	-1.43935	-5.36244
VIT_16s0039g01280	phenylalanin ammonia-lyase [Vitis vinifera]	-1.4396	4.71471
VIT_09s0002g06980	chloroplast post-illumination chlorophyll fluorescence increase protein	-1.44158	2.35988
VIT_05s0077g01790	triacylglycerol lipase	-1.44159	2.09744
VIT_09s0054g01610	synaptic vesicle 2-related protein	-1.44299	3.22031
VIT_15s0024g00040	LHCA3 (Photosystem I light harvesting complex gene 3)	-1.44671	-12.016
VIT_12s0059g01420	photoregulatory zinc-finger protein COP1	-1.44961	2.00634
VIT_05s0020g00730	receptor-like protein kinase	-1.45021	-4.14153
VIT_01s0026g00520	nodulin MtN21 family	-1.45073	-13.2493
VIT_14s0081g00720	basic helix-loop-helix (bHLH) family	-1.45379	-5.3654
VIT_00s0301g00100	BFN1 (BIFUNCTIONAL NUCLEASE I)	-1.45554	13.5363
VIT_18s0001g03430	Flavonol synthase	-1.45695	7.84409
VIT_05s0077g01720	SAG101 (SENESCENCE-ASSOCIATED GENE 101)	-1.46172	-4.17094
VIT_12s0059g02280	Spg1p (septum-promoting GTPase)	-1.46337	-6.79182
VIT_04s0023g02940	Unknown protein	-1.46372	2.25861
VIT_11s0016g01400	PSBX (photosystem II subunit X)	-1.46435	-6.84308
VIT_11s0016g03860	RASPBERRY3	-1.46675	3.38227
VIT_02s0025g00360	1-aminocyclopropane-1-carboxylate synthase	-1.46725	-13.7414
VIT_10s0116g01740	ATP synthase gamma chain 1t (ATPC1)	-1.47062	-4.4027
VIT_08s0007g05010	Unknown protein	-1.47082	-5.68263
VIT_07s0005g05690	trehalose 6-phosphate synthase	-1.47666	2.73646
VIT_06s0004g04110	Unknown protein	-1.47757	-4.01018
VIT_18s0001g01800	Cleavage stimulation factor 64	-1.48112	2.10449
VIT_07s0031g00650	defective chloroplasts and leaves protein / DCL protein	-1.4819	-3.11944
VIT_08s0007g05580	embryo-abundant protein	-1.48252	2.30531
VIT_03s0088g00710	pathogenesis-related protein 1 precursor (PRP 1)	-1.483	8.7624
VIT_17s0000g07020	cytokinin-O-glucosyltransferase 2	-1.48415	-7.97624
VIT_01s0026g00330	NHL repeat-containing protein	-1.48526	-9.33744
VIT_00s0780g00020	glucan endo-1,3-beta-glucosidase 5 precursor	-1.4862	-6.80975
VIT_06s0004g00880	protease inhibitor/seed storage/lipid transfer protein (LTP)	-1.48707	-4.64442
VIT_14s0081g00060	photosystem II reaction centre W (PsbW)	-1.4875	-9.4203
VIT_10s0042g00960	DNAJ heat shock N-terminal domain-containing protein	-1.48755	9.75562
VIT_18s0001g09040	LIM domain protein WLIM1	-1.48973	-7.03781
VIT_04s0069g00730	glutamate receptor protein	-1.49217	-7.10423
VIT_18s0089g01170	LHCB5 (LIGHT HARVESTING COMPLEX OF PHOTOSYSTEM II 5)	-1.49219	-8.08356
VIT_01s0010g01450	Unknown protein	-1.49552	3.46825
VIT_01s0127g00320	CRS2-associated factor 2	-1.497	2.42263
VIT_06s0004g01930	zinc finger (C3HC4-type RING finger)BIG BROTHER	-1.49703	2.3524
VIT_17s0000g09770	Cysteine endopeptidase	-1.4975	21.8858
VIT_16s0050g01090	beta-carotene hydroxylase	-1.50087	-8.22738
VIT_16s0022g00870	invertase/pectin methylesterase inhibitor	-1.50224	3.18416
VIT_00s2847g00010	S-locus lectin protein kinase	-1.50236	6.12895
VIT_14s0083g00780	Anion exchanger adaptor protein Kanadaptin	-1.50683	2.26224
VIT_11s0078g00310	isoamylase-type starch-debranching enzyme 1	-1.50714	-4.0915
VIT_14s0108g01180	Unknown protein	-1.50748	-3.03404
VIT_11s0016g03010	glutamate carboxypeptidase 2	-1.5079	-3.73916
VIT_01s0011g00830	Nodulin	-1.50914	-3.79534
VIT_03s0088g00290	Phytosulfokines PSK2	-1.5096	-4.63585
VIT_19s0090g00130	Unknown protein	-1.51079	2.66205
VIT_09s0054g01750	Unknown protein	-1.51655	-6.67002
VIT_03s0063g01780	Extra-large G-protein (XLG1)	-1.52062	2.3018
VIT_11s0206g00060	ARR18	-1.5224	5.63035
VIT_02s0012g01450	Basic helix-loop-helix BHLH071	-1.52358	-3.87941
VIT_02s0012g01750	NHL8 (NDR1/HIN1-like 8)	-1.52482	2.15496
VIT_11s0016g04570	RKL1 (Receptor-like kinase 1)	-1.52714	-5.99529
VIT_11s0037g00630	DNA-directed RNA polymerase	-1.52874	2.30967
VIT_02s0025g01080	no hit	-1.52883	-10.3674
VIT_05s0094g00930	Phosphoglucomutase/phosphomannomutase C terminal	-1.52954	-4.63789
VIT_08s0007g05060	multidrug resistance protein 1	-1.53063	-4.49833
VIT_13s0320g00060	carboxyl-terminal peptidase	-1.53245	-15.6773
VIT_13s0067g01980	Proteinase inhibitor (LUTI)	-1.53342	-4.56291
VIT_14s0060g01360	Pentatricopeptide repeat	-1.53423	6.24419
VIT_15s0021g01060	CYP72A1	-1.5344	-3.55712
VIT_19s0014g01800	Homogentisate 1,2-dioxygenase	-1.53465	2.99693
VIT_03s0038g02090	Phospholipase C.	-1.53492	-5.01465
VIT_02s0012g00990	LOL1 (LSD ONE LIKE 1)	-1.53637	-36.2895
VIT_03s0038g01240	ubiquinone biosynthesis monooxygenase Coq6	-1.53816	2.07294
VIT_02s0025g03240	protein kinase	-1.53984	-3.75297
VIT_18s0089g00360	eukaryotic translation initiation factor SUI1	-1.53994	2.17358
VIT_07s0005g04730	no hit	-1.54043	-4.37073
VIT_17s0000g05550	proton-dependent oligopeptide transport (POT) family protein	-1.54152	-4.07017
VIT_06s0004g00440	no hit	-1.54216	-3.39313
VIT_16s0013g00900	Ethylene-responsive transcription factor ERF105	-1.54257	-8.52079
VIT_04s0044g00360	MTN21	-1.54655	-7.19017
VIT_16s0050g02590	DnaJ homolog, subfamily B, member 12	-1.54737	4.189
VIT_18s0001g02740	photosystem II 22 kDa protein PSBS	-1.55287	-3.16043
VIT_15s0048g02260	calcium-binding EF hand	-1.55708	-3.10321
VIT_04s0008g00440	CLAVATA1 receptor kinase (CLV1)	-1.5586	-4.88679
VIT_08s0040g03270	E3 ubiquitin-protein ligase TRIP12	-1.55975	2.35026
VIT_03s0063g00340	no hit	-1.56039	3.61526
VIT_14s0068g00160	no hit	-1.56176	-5.79595
VIT_03s0063g00350	no hit	-1.5623	2.44172
VIT_06s0004g05770	heat shock protein 17.4 kDa class I	-1.56627	-10.1864
VIT_06s0004g05380	tropinone reductase	-1.56712	-8.17024
VIT_06s0004g01770	acetyl-CoA carboxylase, biotin carboxylase	-1.56715	4.38869
VIT_01s0011g00110	SEPALLATA1	-1.57406	-7.21683
VIT_16s0098g00770	auxin-amidohydrolase precursor	-1.57447	-4.04483
VIT_08s0058g01090	CBL-interacting protein kinase 14 (CIPK14)	-1.57712	-3.96021
VIT_10s0116g01780	cationic peroxidase	-1.57727	-8.41575
VIT_13s0019g03350	Sedoheptulose-1,7-bisphosphatase (SBPase), Chloroplast	-1.57727	-4.36109
VIT_14s0060g00790	galactinol synthase	-1.57886	-10.6065
VIT_08s0007g02190	LHCB4 chlorophyll A-B binding protein CP29	-1.57921	-9.70767
VIT_15s0046g02690	Ribosomal protein L36 (RPL36C) 60S	-1.57922	-4.06371
VIT_00s0218g00220	UDP-glucoronosyl/UDP-glucosyl transferase	-1.58088	-8.13672
VIT_02s0012g00360	1-aminocyclopropane-1-carboxylate oxidase	-1.5822	-5.72949
VIT_06s0004g04860	alpha-expansin 6 precursor	-1.5842	-8.27036
VIT_04s0023g03010	fructose-bisphosphate aldolase, chloroplast precursor	-1.58472	-2.71986
VIT_01s0026g01950	homeobox-leucine zipper protein HB13	-1.58605	-20.2713
VIT_06s0004g00910	protease inhibitor/seed storage/lipid transfer protein (LTP)	-1.58618	3.95318
VIT_16s0039g01320	phenylalanin ammonia-lyase [Vitis vinifera]	-1.58669	6.5769
VIT_06s0061g00770	Ribosomal protein L9, chloroplast (CL9) 50S	-1.58672	-4.17377
VIT_16s0098g01860	ClpX, ATPase regulatory subunit	-1.58789	2.37229
VIT_10s0003g04040	mitochondrial transcription termination factor	-1.58792	-6.49101
VIT_04s0023g01660	scarecrow-like transcription factor 7 (SCL7)	-1.58972	-4.04282
VIT_16s0098g00850	Caffeic acid O-methyltransferase	-1.58975	-3.94273
VIT_00s0324g00080	UDP-glucoronosyl and UDP-glucosyl transferase	-1.58997	-4.00583
VIT_18s0001g10470	protein kinase MK6	-1.59123	2.89602
VIT_06s0061g00440	heavy-metal-associated domain-containing protein / copper chaperone (CCH)	-1.59313	-6.41015
VIT_04s0069g00860	sarcosine oxidase	-1.59375	-3.72519
VIT_04s0008g05120	phospholipase/carboxylesterase	-1.59623	-4.59465
VIT_06s0004g05180	ribulose bisphosphate carboxylase/oxygenase activase, chloroplast precursor	-1.59869	-3.07373
VIT_15s0046g01430	aldose 1-epimerase	-1.60013	2.61926
VIT_06s0004g00980	dirigent protein pDIR9	-1.60129	-10.998
VIT_06s0004g02990	GRIK2 (GEMINIVIRUS REP INTERACTING KINASE 2)	-1.6029	2.41621
VIT_01s0010g03620	LHCA2 (Photosystem I light harvesting complex gene 2)	-1.60372	-11.7807
VIT_06s0004g01870	NO TRANSMITTING TRACT	-1.60638	-3.92968
VIT_13s0019g00740	amino acid binding protein	-1.6069	-5.28375
VIT_00s0429g00030	SET domain-containing protein (TXR7)	-1.60916	2.26898
VIT_06s0009g01110	cation exchanger (CAX7)	-1.61017	-39.1637
VIT_19s0014g03850	cytochrome B6-F complex iron-sulfur subunit, PETC	-1.61024	-4.89383
VIT_08s0007g05120	DNA gyrase B subunit	-1.61027	2.21355
VIT_14s0066g01920	cellular repressor of E1A-stimulated genes (CREG)	-1.61162	2.18668
VIT_06s0004g01890	Cu2+-exporting ATPase HMA5 (HEAVY METAL ATPASE 5)	-1.61316	2.18169
VIT_05s0051g00590	pectate lyase	-1.61475	-10.5968
VIT_13s0067g02650	nucleotidyltransferase family protein	-1.61488	2.53101
VIT_06s0004g00610	ACCELERATED CELL DEATH 1 ACD1	-1.61574	-3.41897
VIT_09s0002g00550	lipase GDSL 1	-1.6164	-7.86507
VIT_04s0008g03040	RNA recognition motif (RRM)-containing	-1.61751	3.09995
VIT_05s0049g01980	3-isopropylmalate dehydratase large subunit 2	-1.62838	3.5576
VIT_07s0005g04130	acid phosphatase class B	-1.62997	-9.73838
VIT_05s0020g03320	copper amine oxidase	-1.63329	-5.45125
VIT_02s0241g00180	UDP-D-GLUCURONATE 4-EPIMERASE 5 GAE5	-1.63464	3.78396
VIT_10s0003g04490	phototropic-responsive NPH3	-1.63638	-3.19209
VIT_08s0007g08160	TELOMERE REPEAT BINDING FACTOR Like TRFL10	-1.6376	2.21207
VIT_16s0098g00720	lectin protein kinase	-1.63886	-5.53649
VIT_15s0046g03570	Salutaridine reductase	-1.63995	-4.98542
VIT_05s0077g01560	pathogenesis protein 10.3 [Vitis quinquangularis]	-1.64028	15.2434
VIT_11s0016g04940	zinc finger (CCCH-type) family protein	-1.64079	2.43753
VIT_05s0077g00900	no hit	-1.64145	5.05285
VIT_06s0080g00920	photosystem I subunit O (PSAO)	-1.64587	-13.9158
VIT_03s0038g00450	Squalene synthase	-1.64717	-3.31175
VIT_00s0187g00130	TONOPLAST DICARBOXYLATE TRANSPORTER	-1.64822	-6.35845
VIT_10s0003g03560	beta-amyrin synthase	-1.64907	-7.84976
VIT_01s0011g04320	nPAP (NUCLEAR POLY(A) POLYMERASE)	-1.65039	3.61994
VIT_11s0065g00040	CYP706A12	-1.65066	-5.07604
VIT_18s0001g14450	Ferredoxin:nadp+ Oxidoreductase PETH	-1.6513	-5.61229
VIT_06s0061g00730	Aquaporin GAMMA-TIP3/TIP1;3	-1.65153	-12.5536
VIT_00s0480g00090	catechol oxidase (EC 1.10.3.1) precursor - grape	-1.65442	-8.33289
VIT_00s0904g00010	photosystem II oxygen-evolving enhancer protein PSBQ	-1.65719	-22.5743
VIT_19s0015g00740	prefoldin	-1.66404	2.25775
VIT_15s0021g00330	proton-dependent oligopeptide transport (POT) family protein	-1.66751	13.085
VIT_04s0023g03610	MLO4 (MILDEW RESISTANCE LOCUS O 4)	-1.66982	-5.32561
VIT_06s0004g02850	Aquaporin PIP2B	-1.66992	-2.61892
VIT_14s0066g02230	binding	-1.67098	2.72156
VIT_06s0080g01060	calcium-binding EF hand	-1.67512	3.1364
VIT_03s0038g00670	fructose-bisphosphate aldolase, chloroplast precursor	-1.67677	-5.24549
VIT_01s0011g05180	Bet v I allergen	-1.67773	-13.305
VIT_01s0026g00810	Leaf senescence protein	-1.68095	-4.33606
VIT_02s0087g00680	Unknown protein	-1.68102	2.27086
VIT_14s0030g01520	cysteine synthase [Vitis pseudoreticulata]	-1.68359	3.20401
VIT_07s0141g00360	lipase class 3	-1.68507	-7.70197
VIT_19s0014g04680	WD-40 repeat	-1.68751	3.16773
VIT_08s0056g01000	MATE efflux family protein	-1.69115	-4.13149
VIT_04s0023g00410	photosystem I subunit XI (PSAL)	-1.6916	-10.2686
VIT_08s0040g02180	Mlo3	-1.693	-3.36858
VIT_11s0052g00580	no hit	-1.69446	13.4986
VIT_05s0020g00940	DNA helicase SNF2 domain-containing protein	-1.69933	2.49141
VIT_18s0001g01810	MEI1 (MEIOSIS DEFECTIVE 1)	-1.6995	2.07518
VIT_00s2188g00010	TONOPLAST DICARBOXYLATE TRANSPORTER	-1.70354	-7.87385
VIT_04s0079g00680	phytoene synthase, chloroplast precursor	-1.70356	-3.15903
VIT_03s0091g00500	Unknown protein	-1.7059	-8.4174
VIT_01s0011g00600	ACCLIMATION OF PHOTOSYNTHESIS TO ENVIRONMENT	-1.70724	-7.89106
VIT_04s0023g01150	Unknown protein	-1.70841	-3.46825
VIT_00s0467g00040	no hit	-1.71162	5.40065
VIT_18s0001g02190	switching protein 3C ATSWI3C	-1.71209	3.47019
VIT_17s0000g09100	copper amine oxidase	-1.71403	3.09863
VIT_06s0004g04640	Metallothionein 2b	-1.71647	-36.329
VIT_11s0016g00690	senescence-associated protein	-1.71682	-6.90277
VIT_17s0000g00270	GT2-like trihelix DNA-binding protein	-1.71785	-4.80897
VIT_06s0004g00790	Amino acid permease	-1.72045	3.26354
VIT_00s0259g00120	oligopeptide transporter OPT3	-1.72218	-2.8151
VIT_14s0030g02310	Auxin-induced protein 22D	-1.73017	4.4299
VIT_00s0346g00080	sinapyl alcohol dehydrogenase	-1.73198	-5.31383
VIT_00s2508g00010	Phenylalanine ammonia-lyase	-1.7343	7.1965
VIT_00s0480g00070	polyphenol oxidase II, chloroplast precursor	-1.73442	-6.15143
VIT_11s0016g05000	dynein light chain LC8-type	-1.73806	-28.2722
VIT_18s0001g01490	oxidoreductase N-terminal domain-containing	-1.74327	-4.91316
VIT_12s0028g01990	Unknown protein	-1.74482	2.02387
VIT_16s0050g00080	remorin	-1.74518	-3.13395
VIT_02s0012g00590	Unknown protein	-1.74899	2.94586
VIT_06s0004g00430	Unknown protein	-1.74924	2.34302
VIT_10s0003g00220	no hit	-1.74993	-13.0246
VIT_05s0020g03970	Sulfate transporter 3.1 (AST12) (AtST1)	-1.75015	-11.1174
VIT_18s0001g00510	prolyl endopeptidase	-1.75166	2.85106
VIT_10s0003g01070	Unknown protein	-1.75318	-20.159
VIT_09s0002g04360	thylakoid membrane phosphoprotein 14 kda, chloroplast precursor	-1.75409	-4.16101
VIT_06s0004g04320	alcohol dehydrogenase 3	-1.75823	-8.73426
VIT_18s0076g00250	SUCROSE-PROTON SYMPORTER 2 SUC2	-1.76325	-4.89649
VIT_11s0103g00100	photosystem II protein D2	-1.76342	-4.68888
VIT_02s0087g00630	alcohol oxidase	-1.76835	-3.39028
VIT_19s0015g02500	CYP72A1	-1.76997	-3.75431
VIT_04s0044g01410	Photosystem I reaction center subunit N (PSAN)	-1.77231	-23.4123
VIT_18s0122g00330	Unknown protein	-1.77604	-13.4122
VIT_01s0026g01780	leucine-rich repeat transmembrane	-1.77619	-8.39511
VIT_16s0022g00670	Vacuolar invertase 1, GIN1	-1.77665	-7.21867
VIT_18s0041g01220	GCN5 N-acetyltransferase (GNAT)	-1.77782	-9.3367
VIT_12s0059g01240	nitrate transporter (NTP3)	-1.77869	-6.45017
VIT_14s0030g01790	Ndr family protein	-1.78675	-8.68668
VIT_05s0020g03080	acyl-CoA synthetase long-chain	-1.789	2.22236
VIT_06s0004g05110	no hit	-1.79174	-9.49388
VIT_19s0014g03160	NADPH:protochlorophyllide oxidoreductase	-1.7928	-6.91006
VIT_14s0108g00040	structure-specific recognition protein 1 SSRP1	-1.79353	2.104
VIT_04s0008g03430	exostosin family	-1.79535	2.37974
VIT_05s0077g00010	protein transporter	-1.79624	2.48861
VIT_14s0068g00130	FERONIA receptor-like kinase	-1.79684	-3.78411
VIT_14s0066g02220	binding	-1.79745	2.7216
VIT_18s0001g15640	pathogenesis-related	-1.8036	-13.0183
VIT_06s0080g00930	Unknown protein	-1.80469	2.5698
VIT_02s0087g00720	Receptor protein kinase	-1.80527	-5.29913
VIT_19s0014g03860	no hit	-1.80537	3.13296
VIT_03s0063g00590	no hit	-1.80827	2.11462
VIT_19s0014g01590	Unknown protein	-1.81316	2.17346
VIT_01s0026g02270	no hit	-1.81392	-6.31806
VIT_00s0332g00130	cytochrome c-type biogenesis protein CcmF	-1.81517	-7.03912
VIT_00s0125g00280	Photosystem I reaction center subunit III (PSAF)	-1.81564	-12.5871
VIT_02s0025g03590	phospholipid hydroperoxide glutathione peroxidase	-1.81688	-6.4071
VIT_15s0046g02560	GLABRA 3	-1.81723	-2.7865
VIT_00s0323g00060	invertase/pectin methylesterase inhibitor	-1.81872	-5.72596
VIT_13s0064g01080	thylakoid lumenal 19 kDa protein, chloroplast precursor	-1.81995	-4.98706
VIT_09s0002g07250	no hit	-1.82271	3.13882
VIT_19s0014g03520	fiber protein	-1.82547	-4.63391
VIT_06s0004g01390	S-receptor kinase	-1.8259	-4.7559
VIT_08s0040g00510	ZIFL2 (ZINC INDUCED FACILITATOR-LIKE 2)	-1.83454	5.38973
VIT_13s0019g02300	wall-associated receptor kinase-like 20	-1.83548	-4.58615
VIT_14s0060g01190	nicotianamine synthase	-1.84153	-26.1546
VIT_05s0049g00400	desacetoxyvindoline 4-hydroxylase	-1.84437	-3.90507
VIT_09s0002g04480	kinesin family member 2/24	-1.84552	2.0357
VIT_00s0174g00330	formin protein AHF1	-1.84942	-11.5176
VIT_16s0050g00190	DTA2 (DOWNSTREAM TARGET OF AGL15 2)	-1.85112	-4.81653
VIT_19s0015g01430	BTB/POZ domain-containing protein	-1.8514	3.98021
VIT_06s0004g05230	PLASTID TRANSCRIPTIONALLY ACTIVE18	-1.85535	-5.0985
VIT_02s0025g00220	CHLORORESPIRATORY REDUCTION 4 (CRR4)	-1.86167	7.05135
VIT_13s0019g01110	disease resistance protein (TIR-NBS-LRR class)	-1.86779	2.00535
VIT_17s0000g05500	Cysteine endopeptidase	-1.87224	2.00824
VIT_00s0203g00150	octicosapeptide/Phox/Bem1p (PB1) domain-containing protein	-1.87481	-3.04199
VIT_14s0006g01980	zinc finger (C3HC4-type RING finger)	-1.8793	2.83832
VIT_18s0001g12660	TUBBY LIKE PROTEIN 6 TLP6	-1.88402	-3.93422
VIT_00s0291g00100	ABC transporter B member 5	-1.88556	2.33006
VIT_04s0008g03660	embryonic flower 1	-1.89906	2.24579
VIT_00s0207g00210	photosystem II PsbO protein	-1.90071	-4.07406
VIT_08s0007g01570	fructose 1,6-bisphosphatase	-1.90199	-4.94811
VIT_08s0007g01900	proton-dependent oligopeptide transport (POT) family protein	-1.90782	2.58147
VIT_10s0116g00560	polyphenol oxidase II, chloroplast precursor	-1.90807	-6.52553
VIT_18s0001g00370	ceramidase	-1.90944	-14.4692
VIT_01s0011g03740	glutaminyl-tRNA synthetase	-1.91058	2.26355
VIT_12s0034g02020	CHLORORESPIRATORY REDUCTION 2 (CRR2)	-1.91232	2.46679
VIT_14s0060g00330	aspartyl protease	-1.91239	4.52335
VIT_08s0007g08590	pentatricopeptide (PPR) repeat-containing protein	-1.91561	2.07038
VIT_04s0044g01690	glucose-inhibited division family A	-1.91605	2.37952
VIT_02s0087g00420	zinc finger (C3HC4-type RING finger)	-1.91655	2.27795
VIT_11s0016g00850	RecQl3 (Recq 3); ATP binding / ATP-dependent helicase	-1.91954	2.61363
VIT_05s0020g01110	pectinacetylesterase	-1.92068	-5.74586
VIT_02s0025g01380	Endo-1,4-beta-glucanase	-1.92688	-5.70868
VIT_00s0415g00040	glycine-rich protein	-1.93447	2.1358
VIT_05s0020g03980	calmodulin-binding region IQD19	-1.94096	-3.55722
VIT_01s0011g02710	no hit	-1.94544	-19.6024
VIT_01s0146g00070	11-beta-hydroxysteroid dehydrogenase	-1.94608	-6.75082
VIT_00s0225g00010	Unknown protein	-1.95121	2.36061
VIT_06s0004g08080	zinc finger (C3HC4-type RING finger)	-1.95141	2.27029
VIT_18s0001g15000	ACT domain containing protein (ACR4)	-1.95199	-3.05198
VIT_01s0026g02190	ABA-responsive protein (HVA22c)	-1.95534	-7.33922
VIT_13s0019g00330	Aquaporin TIP1;3	-1.95756	-12.8037
VIT_01s0011g02030	serine carboxypeptidase S10	-1.96636	-3.60441
VIT_14s0030g01610	cytidine/deoxycytidylate deaminase	-1.96744	2.30415
VIT_17s0000g06360	Alpha-expansin 3	-1.9696	-20.1897
VIT_08s0007g02470	aspartyl protease	-1.97574	-6.71404
VIT_00s0188g00140	amino acid permease 4	-1.97633	-5.32755
VIT_05s0020g02480	glutamine synthetase	-1.97761	-4.7036
VIT_01s0010g01390	phototropic-responsive NPH3	-1.98958	-8.22684
VIT_04s0008g03950	RD22	-1.99008	-11.4623
VIT_02s0154g00080	multi-copper oxidase (SKU5)	-1.99038	-8.18323
VIT_05s0062g00860	DNA topoisomerase III alpha	-1.99211	2.13073
VIT_07s0005g02450	Unknown protein	-1.99497	-2.53393
VIT_06s0009g00810	periplasmic beta-glucosidase precursor	-1.99623	-8.86504
VIT_10s0003g02890	LHCII type I CAB-1	-1.99694	-42.8266
VIT_12s0035g00950	Bromodomain	-1.99893	2.52925
VIT_02s0087g00840	ABC transporter G member 3	-2.00145	-5.46181
VIT_07s0104g01250	flavin-containing monooxygenase	-2.00251	-4.43737
VIT_09s0054g01780	HAC1 (P300/CBP acetyltransferase-related protein 2 gene)	-2.00258	1.58732
VIT_18s0001g09910	L-asparaginase	-2.00303	-5.08179
VIT_05s0020g00930	Soluble diacylglycerol acyltransferase	-2.00621	-4.11077
VIT_00s1231g00010	seryl-tRNA synthetase	-2.00753	1.88787
VIT_09s0002g03460	taurine dioxygenase	-2.00856	-16.9836
VIT_17s0000g08480	ATMYB66/WER/WER1 (WEREWOLF 1)	-2.01205	-7.75748
VIT_05s0020g03830	pentatricopeptide (PPR) repeat-containing	-2.01648	1.93289
VIT_07s0031g02630	aldehyde dehydrogenase	-2.03006	2.14818
VIT_01s0137g00460	RGLG2 (RING DOMAIN LIGASE2)	-2.03251	-4.47611
VIT_14s0066g02540	acid phosphatase	-2.03745	2.28114
VIT_08s0007g04890	ACT domain-containing protein	-2.04164	1.59
VIT_11s0016g00530	adrenodoxin ferredoxin 2	-2.0424	2.37001
VIT_06s0004g07310	indole-3-acetate beta-glucosyltransferase	-2.04544	-13.8986
VIT_12s0059g02360	Myb CAPRICE CPC	-2.04842	-7.08601
VIT_07s0031g00620	zeaxanthin epoxidase (ZEP) (ABA1)	-2.04853	-3.5861
VIT_06s0009g02390	scarecrow transcription factor 3 (SCL3)	-2.04883	2.77471
VIT_11s0016g05840	protease inhibitor/seed storage/lipid transfer protein (LTP)	-2.0506	-24.2925
VIT_06s0004g00260	SHOOT1 protein	-2.0562	-3.73813
VIT_14s0108g01420	DEFENSE NO DEATH 1	-2.06963	-5.90063
VIT_08s0058g00140	AMMONIUM TRANSPORTER 2	-2.0721	3.51663
VIT_12s0059g00270	NADPH-protochlorophyllide oxidoreductase	-2.07531	-9.41077
VIT_15s0021g01370	Unknown protein	-2.0762	1.85874
VIT_18s0072g01150	Erythroid differentiation factor 1	-2.07956	2.97489
VIT_18s0001g11470	CyP82A3	-2.08537	-6.64957
VIT_16s0100g00290	L-idonate dehydrogenase	-2.08903	-6.5247
VIT_19s0015g01570	no hit	-2.09221	-4.2392
VIT_12s0035g01860	ATP-dependent Clp protease ATP-binding subunit ClpX1 (CLPX)	-2.09245	1.59244
VIT_14s0083g00080	Unknown protein	-2.09772	-11.0169
VIT_08s0007g06310	myb family	-2.09907	-3.07668
VIT_18s0117g00060	TIR-NBS-LRR-TIR disease resistance protein	-2.10442	-4.88372
VIT_08s0007g06760	cation efflux family protein MTPc3	-2.10479	-3.75628
VIT_05s0020g02310	pyruvate,orthophosphate dikinase	-2.10528	-3.18211
VIT_07s0031g02480	Beta-galactosidase	-2.1093	-12.0523
VIT_12s0055g00430	Unknown protein	-2.1141	1.73704
VIT_05s0062g00680	Maturase	-2.1145	-5.50582
VIT_16s0050g01880	receptor kinase homolog LRK10	-2.11568	-6.4401
VIT_17s0000g03590	Unknown protein	-2.11655	2.23682
VIT_04s0044g01680	chromatin remodeling 24	-2.11681	1.73697
VIT_13s0067g00720	aarF domain containing kinase	-2.11835	2.12495
VIT_19s0093g00550	9-cis-epoxycarotenoid dioxygenase 2	-2.1231	-14.027
VIT_11s0016g03000	Phosphoinositide 3-kinase regulatory subunit 4	-2.12516	2.0232
VIT_16s0022g02200	subtilase	-2.12519	-10.3844
VIT_00s0313g00020	mechanosensitive ion channel MSCS-LIKE 2	-2.12578	1.92262
VIT_05s0020g02210	histidine-containing phosphotransfer protein	-2.12702	-4.39831
VIT_00s0187g00160	ripening-related protein	-2.12887	-8.94226
VIT_00s0203g00140	octicosapeptide/Phox/Bem1p (PB1) domain-containing protein	-2.13056	-3.47613
VIT_07s0104g00790	Endonuclease	-2.13626	-4.45804
VIT_00s0936g00010	protein kinase	-2.14952	1.93877
VIT_08s0007g07920	Unknown protein	-2.15012	-4.13509
VIT_06s0004g06220	Na+/Pi transporter	-2.15246	1.92635
VIT_06s0080g00810	lycopene beta cyclase (LYC)	-2.15294	1.4789
VIT_04s0079g00260	Unknown protein	-2.15579	-4.56996
VIT_14s0066g02210	binding	-2.16165	2.43967
VIT_06s0004g05780	UDP-glucoronosyl and UDP-glucosyl transferase	-2.16485	-5.62153
VIT_13s0067g00220	Aquaporin TMP-C	-2.16696	-15.1242
VIT_10s0003g02900	LHCII type I CAB-1	-2.1724	-29.3951
VIT_05s0020g04880	seed specific protein Bn15D14A	-2.17636	-2.86715
VIT_12s0059g01680	lipid-binding serum glycoprotein family protein	-2.18519	1.60146
VIT_18s0001g12100	Auxilin	-2.1963	-4.84979
VIT_03s0063g00600	Autophagy-related protein 2	-2.19843	1.67715
VIT_08s0007g09040	DnaJ homolog, subfamily A, member 5	-2.19884	1.43462
VIT_11s0052g01250	xyloglucan endotransglucosylase/hydrolase 23	-2.20285	-12.5267
VIT_08s0007g07400	Glutamate dehydrogenase 1	-2.20854	-4.93212
VIT_13s0074g00690	ABC transporter G member 22	-2.21074	-7.59339
VIT_17s0000g06350	LHCA4 (Photosystem I light harvesting complex gene 4)	-2.21254	-22.6864
VIT_17s0000g04540	Enolase	-2.2213	2.36881
VIT_18s0001g12190	CYP721A1	-2.23004	-10.8514
VIT_09s0002g06060	transducin protein	-2.23122	1.73849
VIT_18s0001g06370	L-ascorbate peroxidase, chloroplast	-2.23163	-6.59734
VIT_08s0007g04800	carbonic anhydrase precursor	-2.24303	-31.7668
VIT_19s0090g01780	zinc finger (CCCH-type) family protein	-2.24652	-4.72399
VIT_13s0074g00110	bark storage protein A precursor	-2.24759	-4.30993
VIT_00s2393g00010	GATA transcription factor 28	-2.26264	3.32096
VIT_11s0078g00380	isoamylase isoform 1	-2.26922	-5.01798
VIT_00s0361g00040	Anthocyanidin reductase	-2.28077	3.7976
VIT_18s0001g07110	no hit	-2.28298	2.13537
VIT_09s0002g03860	disease resistance protein (NBS-LRR class)	-2.29767	-6.00225
VIT_00s0922g00010	gag-pol polyprotein	-2.30451	2.09052
VIT_12s0055g01110	LHCB6 (LIGHT HARVESTING COMPLEX PSII)	-2.31258	-17.818
VIT_07s0141g00750	triacylglycerol lipase	-2.31895	2.08786
VIT_19s0085g01200	CTP synthase	-2.32306	1.56462
VIT_14s0060g00760	galactinol synthase	-2.32872	-5.17702
VIT_00s0391g00010	pentatricopeptide (PPR) repeat-containing	-2.32901	-8.7475
VIT_00s0271g00030	myrcene synthase	-2.33073	-8.496
VIT_04s0008g05630	Phox	-2.34284	1.33204
VIT_07s0104g00410	endo-1,3;1,4-beta-D-glucanase precursor	-2.34412	-20.1629
VIT_03s0088g00500	tRNA synthetase class II (D, K and N)	-2.35126	1.53598
VIT_08s0007g05180	no hit	-2.3618	-9.87121
VIT_15s0046g00240	lateral organ boundaries protein 1	-2.36726	-32.2442
VIT_01s0026g01480	Adenosine/AMP deaminase active site	-2.36918	1.63486
VIT_00s0429g00040	aspartic proteinase nepenthesin-1 precursor	-2.37628	-2.75457
VIT_08s0040g00670	4-alpha-glucanotransferase	-2.38553	1.88223
VIT_13s0067g00110	CYP72A1	-2.38698	-7.55974
VIT_03s0038g00270	Root phototropism protein 3 (Non-phototropic hypocotyl protein 3)	-2.38733	-5.52076
VIT_00s0480g00080	polyphenol oxidase II, chloroplast precursor	-2.39787	-7.93451
VIT_19s0014g03240	Beta-mannosidase 4	-2.40325	-17.5409
VIT_11s0016g03580	catalytic	-2.40577	-11.8997
VIT_03s0038g02680	no hit	-2.41722	-4.06595
VIT_05s0029g00470	Unknown protein	-2.41796	1.46945
VIT_18s0157g00100	alliin lyase	-2.43354	-12.7608
VIT_00s0227g00200	formin protein AHF1	-2.43688	-7.09874
VIT_00s0480g00100	catechol oxidase (EC 1.10.3.1) precursor - grape	-2.44184	-6.35343
VIT_14s0036g01210	trehalose 6-phosphate synthase	-2.45083	2.89295
VIT_18s0001g09190	CUE domain containing protein	-2.45937	1.02249
VIT_01s0011g00590	ACCLIMATION OF PHOTOSYNTHESIS TO ENVIRONMENT	-2.46946	-17.5795
VIT_04s0044g01260	SEU3B protein	-2.47137	1.3654
VIT_01s0127g00660	pentatricopeptide (PPR) repeat-containing protein	-2.47515	1.90904
VIT_14s0083g01210	FERONIA receptor-like kinase	-2.47767	-25.0402
VIT_12s0028g03080	homeobox transcription factor	-2.48266	1.42781
VIT_00s0802g00020	Unknown protein	-2.48407	-4.2294
VIT_06s0004g03970	Unknown protein	-2.4866	1.89445
VIT_05s0062g00140	PRD1	-2.49613	7.19859
VIT_09s0002g06680	Embryo-specific 3	-2.49789	-31.821
VIT_13s0084g00090	nodulin MtN21 family	-2.49813	-4.65265
VIT_01s0127g00520	Protein disulfide isomerase	-2.49847	1.7913
VIT_00s0601g00010	pentatricopeptide (PPR) repeat-containing protein	-2.50275	1.47991
VIT_05s0020g02690	copper-binding family protein	-2.51516	-3.62414
VIT_04s0008g02670	Cryptochrome DASH	-2.51727	-6.61991
VIT_14s0006g01320	no hit	-2.52416	-2.85732
VIT_01s0011g04300	receptor serine/threonine kinase PR5K	-2.53759	-7.90276
VIT_05s0020g04130	perakine reductase aldo/keto reductase	-2.54353	-18.5818
VIT_04s0069g00410	vacuolar protein-sorting-associated protein 4	-2.54387	2.04893
VIT_06s0061g00570	Amino acid permease	-2.55371	-4.81445
VIT_04s0008g06390	TPR1 (TOPLESS-RELATED 1)	-2.55904	1.65557
VIT_05s0020g00580	protein transporter	-2.56069	2.90536
VIT_10s0003g02240	DNA-binding bromodomain-containing prot	-2.56455	1.27951
VIT_02s0012g02290	DNAJ heat shock N-terminal domain-containing protein	-2.56699	2.27392
VIT_16s0098g00320	splicing factor 3A subunit 3	-2.56938	1.29183
VIT_11s0037g00570	Anthranilate N-benzoyltransferase	-2.57241	-7.88244
VIT_07s0104g01570	Metal tolerance protein C1 (AtMTPc1)	-2.57906	1.41467
VIT_08s0056g01340	3'-5' exonuclease domain-containing	-2.5802	1.03717
VIT_07s0104g00860	WD40	-2.58341	2.32334
VIT_07s0031g02390	phytoalexin-deficient 4 protein (PAD4)	-2.58531	1.03173
VIT_00s0245g00070	Heptaprenyl diphosphate synthase component II	-2.58579	1.99456
VIT_09s0070g00210	Metal transporter Nramp1	-2.60139	-4.42844
VIT_18s0001g03600	histidyl-tRNA synthetase	-2.60353	-1.18613
VIT_06s0004g00620	ACCELERATED CELL DEATH 1 ACD1	-2.60975	-12.3054
VIT_10s0003g00370	guanylate-binding	-2.61364	1.10184
VIT_09s0002g02320	Cell wall apoplastic invertase	-2.61546	4.34618
VIT_03s0038g00440	Unknown protein	-2.61558	-4.92547
VIT_05s0020g03090	chloride channel protein (CLC-d)	-2.62001	1.81711
VIT_07s0104g00830	Sugar transporter ERD6-like 7	-2.62841	2.09259
VIT_03s0038g00110	RNA recognition motif (RRM)-containing protein	-2.63986	1.62763
VIT_00s0323g00070	pectin methylesterase inhibitor	-2.64119	2.64125
VIT_13s0019g04140	LHCA1	-2.64484	-36.65
VIT_08s0040g01230	auxin transport protein (PIN3)	-2.64512	5.22331
VIT_01s0011g00220	WRKY DNA-binding protein 3	-2.64624	1.23628
VIT_08s0007g08660	binding	-2.64959	2.59189
VIT_15s0048g01090	SPX (SYG1/Pho81/XPR1) domain-containing protein	-2.65432	1.74675
VIT_13s0101g00210	unknown	-2.67459	1.7397
VIT_00s0213g00050	AAA-type ATPase	-2.69288	2.0661
VIT_12s0035g00880	lactoylglutathione lyase	-2.69736	-26.8024
VIT_07s0104g01800	Glutathione S-transferase 13 GSTF13	-2.70322	-8.51776
VIT_14s0083g00260	no hit	-2.70816	-154.766
VIT_18s0001g04920	no hit	-2.71513	-11.6611
VIT_15s0048g00370	transketolase, chloroplast precursor	-2.71665	-4.07875
VIT_04s0044g01740	3-hydroxy-3-methylglutaryl-coenzyme A reductase 3	-2.732	-4.23885
VIT_07s0031g00240	SEC-C motif-containing protein / OTU cysteine protease	-2.73326	1.4446
VIT_00s0630g00010	lipase class 3	-2.73645	1.38842
VIT_05s0020g03760	RNA helicase SDE3 (SDE3)	-2.75276	1.51856
VIT_10s0003g01960	RKF1 (RECEPTOR-LIKE KINASE IN FLOWERS 1)	-2.75682	-4.68195
VIT_19s0015g01880	no hit	-2.76202	1.80516
VIT_13s0064g00630	PHD finger transcription factor	-2.77243	1.31518
VIT_10s0003g04120	galactosyltransferase	-2.77566	1.05499
VIT_13s0019g01040	Unknown protein	-2.78331	3.11755
VIT_00s1405g00020	WD40	-2.78508	1.36055
VIT_00s0188g00130	amino acid permease 2	-2.79492	-8.23382
VIT_08s0007g08650	binding	-2.81152	1.88434
VIT_09s0018g01360	cuticle protein	-2.81648	-10.9813
VIT_18s0001g01930	preprotein translocase secA	-2.81813	1.58584
VIT_18s0001g05180	beta-D-xylosidase	-2.8279	-5.98286
VIT_00s1429g00010	kinesin light chain	-2.82914	-2.86603
VIT_14s0060g01970	F-box domain containing protein	-2.84041	3.603
VIT_08s0007g02100	Alpha-1,4-glycosyltransferase	-2.84138	-4.7981
VIT_15s0048g02590	vacuolar protein sorting 8 (VPS8)	-2.8503	1.2414
VIT_00s1987g00010	unknown	-2.86289	1.61336
VIT_05s0062g00250	xyloglucan endotransglucosylase/hydrolase 15	-2.86428	-7.92273
VIT_00s1251g00010	UDP-glucosyl transferase 85A2	-2.86667	-7.44844
VIT_07s0031g00460	nicotinate phosphoribosyltransferase	-2.87248	2.32184
VIT_15s0046g03380	thiol protease	-2.87456	-1.02508
VIT_16s0039g01600	11-beta-hydroxysteroid dehydrogenase	-2.8855	-6.23371
VIT_12s0028g00040	Unknown protein	-2.90036	-30.6355
VIT_02s0087g00910	9-cis-epoxycarotenoid dioxygenase	-2.905	1.02182
VIT_15s0045g00370	phosphatidylglycerol specific phospholipase C	-2.9066	-11.2422
VIT_18s0001g08080	no hit	-2.93217	-4.79613
VIT_12s0059g02150	aconitate hydratase, cytoplasmic	-2.94824	1.30336
VIT_14s0066g00540	EMB3012 (EMBRYO DEFECTIVE 3012)	-2.98406	-1.95914
VIT_13s0019g04990	nodulin-like protein	-2.99331	-2.82084
VIT_19s0176g00090	Agenet domain-containing protein	-2.99783	1.3293
VIT_08s0007g07000	disease resistance-responsive	-3.00807	-19.8925
VIT_13s0019g04660	Amino acid permease	-3.00822	-6.35658
VIT_15s0046g02000	Polygalacturonase GH28	-3.02589	-5.94421
VIT_12s0134g00560	Unknown protein	-3.02824	-3.27632
VIT_14s0006g03150	HEAT repeat-containing protein	-3.03059	-1.6098
VIT_09s0018g01340	cuticle protein	-3.03081	-18.3063
VIT_17s0000g07240	activating signal cointegrator 1 complex subunit 3	-3.04118	1.76542
VIT_09s0002g04750	MAR BINDING FILAMENT-LIKE PROTEIN 1 MFP1	-3.04359	1.80375
VIT_08s0040g01140	serine carboxypeptidase K10B2.2 precursor	-3.05716	-15.7533
VIT_12s0035g00420	disease resistance protein	-3.07306	-1.03654
VIT_08s0007g04950	xyloglucan endotransglucosylase/hydrolase 32	-3.08324	-13.2466
VIT_15s0048g00730	forkhead-associated domain-containing protein	-3.08581	1.45464
VIT_08s0007g01300	glyoxal oxidase	-3.11099	-14.7917
VIT_14s0006g03130	HEAT repeat-containing protein	-3.14108	-1.34293
VIT_01s0011g03400	proton-dependent oligopeptide transport (POT) family protein	-3.14315	-10.1984
VIT_05s0102g00310	GUN4	-3.1452	-7.29168
VIT_00s0324g00020	hydrolase, alpha/beta fold	-3.16956	-5.90803
VIT_14s0060g01400	pentatricopeptide (PPR) repeat-containing protein	-3.18152	1.70792
VIT_18s0001g08680	formin binding protein	-3.19283	1.1966
VIT_18s0122g00990	glutamate receptor Ionotropic	-3.20346	1.51869
VIT_19s0014g02930	Unknown protein	-3.23515	1.45293
VIT_00s1916g00010	DNA binding	-3.23562	2.82016
VIT_09s0002g04780	sulfate transporter 3.4	-3.23834	1.60586
VIT_04s0008g04060	RD22	-3.25182	-11.7694
VIT_13s0067g03680	SAC3/GANP	-3.27264	-1.26336
VIT_04s0210g00210	polynucleotide adenylyltransferase	-3.27287	2.2618
VIT_05s0029g00710	RPD1 (ROOT PRIMORDIUM DEFECTIVE 1)	-3.28569	-1.08649
VIT_16s0039g01390	tRNA-Ala synthetase, cytosolic	-3.29223	1.00051
VIT_00s0220g00010	RNA recognition motif (RRM)-containing protein	-3.32663	1.04499
VIT_14s0066g00610	Unknown protein	-3.34275	-4.01028
VIT_00s0411g00020	Ankyrin repeat protein	-3.3524	-8.56077
VIT_14s0068g00120	FERONIA receptor-like kinase	-3.36977	-4.82189
VIT_11s0103g00370	Cd2+-exporting ATPase HMA2 (Heavy metal ATPase 2)	-3.37202	2.08412
VIT_00s0194g00080	phototropic-responsive NPH3	-3.38916	-3.04553
VIT_04s0023g03040	lactoylglutathione lyase	-3.3967	2.17885
VIT_09s0002g02440	ABC transporter C member 12	-3.41529	1.84778
VIT_00s0386g00050	xyloglucan endotransglucosylase/hydrolase precursor	-3.43704	-46.6729
VIT_13s0019g04810	sec8 exocyst complex component specific domain containing protein	-3.44298	-1.20899
VIT_04s0008g04330	EMB2410	-3.45047	1.16968
VIT_16s0050g01620	ABC transporter G member 14	-3.5513	-14.7106
VIT_06s0009g00440	LHW (LONESOME HIGHWAY)	-3.5591	1.28545
VIT_18s0001g10690	BKI1 (BRI1 KINASE INHIBITOR 1)	-3.56719	-4.09194
VIT_12s0134g00400	zinc finger (B-box type)	-3.57297	-2.76605
VIT_07s0005g02220	LHCII type I CAB-1	-3.57486	-10.6987
VIT_11s0065g00860	Cyclic nucleotide-gated ion channel 17	-3.57503	1.12841
VIT_18s0001g09770	S-locus receptor protein kinase	-3.58694	-4.41059
VIT_01s0026g02170	Regulator of chromosome condensation (RCC1)	-3.62625	1.23153
VIT_00s0477g00070	Mg2+-importing ATPase	-3.64799	-1.01719
VIT_01s0011g02720	no hit	-3.64829	-56.9822
VIT_18s0001g11490	CYP82C1p	-3.68423	-6.27172
VIT_19s0027g01890	Amino acid permease	-3.71919	-17.2123
VIT_04s0043g00650	Cullin-1	-3.72758	1.19071
VIT_04s0023g03810	jasmonate O-methyltransferase	-3.77159	-39.6867
VIT_08s0040g00220	exportin 7	-3.82051	1.57614
VIT_18s0001g11430	flavonoid 3-monooxygenase	-3.8466	-10.1019
VIT_16s0039g00090	AAA-type ATPase	-3.85385	2.65562
VIT_18s0075g00200	DEAH (Asp-Glu-Ala-His) box polypeptide 36	-3.86555	1.49844
VIT_18s0001g12180	CYP721A1	-3.91362	-11.1858
VIT_11s0016g00210	no hit	-3.95071	-4.13518
VIT_16s0022g01430	Phosphate-induced protein 1	-3.95723	-18.5222
VIT_18s0001g13200	cytokinin dehydrogenase 5 precursor	-3.97363	-34.529
VIT_13s0084g00460	Ankyrin repeat protein	-3.9785	1.43098
VIT_07s0141g00270	Auxin-induced protein 22D	-3.98834	1.43337
VIT_11s0118g00420	heparanase protein 3 precursor	-4.08792	1.09035
VIT_06s0004g05420	no hit	-4.12191	-2.71725
VIT_04s0023g02690	Beta-galactosidase	-4.17335	-5.83835
VIT_10s0116g00460	microtubule organization 1 protein (MOR1)	-4.26027	1.08929
VIT_00s0227g00090	no hit	-4.27509	-1.78317
VIT_19s0014g03660	LHCII type III, chloroplast precursor	-4.28436	-15.1437
VIT_12s0028g01740	DNAJ heat shock N-terminal domain-containing protein	-4.33875	-4.32133
VIT_13s0067g00990	heat shock protein	-4.34608	-3.08269
VIT_15s0107g00130	pyruvate kinase	-4.3634	-3.6002
VIT_08s0040g00250	tyrosine-specific protein phosphatase	-4.36796	-2.16486
VIT_01s0010g02310	ribosomal protein L23 50S	-4.47297	-2.12369
VIT_09s0002g02010	Myosin-like protein XIK	-4.48787	-1.72762
VIT_08s0007g07550	GATA transcription factor 11	-4.48938	-2.92027
VIT_04s0044g01860	auxin efflux carrier	-4.55056	-3.17396
VIT_04s0044g01300	DNA cross-link repair protein	-4.60563	-1.47958
VIT_18s0076g00270	no hit	-4.63445	-1.5027
VIT_09s0002g04240	Membrane protein	-4.65925	-14.51
VIT_05s0020g00320	ubiquitin-protein ligase E3 C	-4.70791	1.56032
VIT_02s0154g00260	Nitrate transporter	-4.8567	-87.2895
VIT_14s0036g00820	kinase interacting	-4.88409	-1.82911
VIT_06s0004g07680	nodulin	-5.07687	-18.864
VIT_05s0029g01080	ribosome biogenesis protein Bms1	-5.09361	1.56273
VIT_17s0000g00710	DNA-binding protein	-5.12977	-5.0273
VIT_01s0026g00390	bromo-adjacenty (BAH) domain-containing protein	-5.1727	-1.34129
VIT_14s0066g01820	SAG101 (SENESCENCE-ASSOCIATED GENE 101)	-5.23118	-11.537
VIT_00s0256g00030	Ankyrin repeat protein	-5.33555	-12.2536
VIT_11s0052g00620	AHA2 (Arabidopsis H(+)-ATPase 2)	-5.39762	-6.85804
VIT_00s0753g00010	unknown	-5.58374	-26.1314
VIT_18s0001g09360	hydrogenobyrinic acid a,c-diamide synthase	-5.62123	-19.889
VIT_00s0862g00010	HEAT repeat-containing protein	-5.79983	-1.04669
VIT_18s0041g00390	cysteine protease inhibitor	-5.85345	-10.4029
VIT_10s0071g00770	aspartic proteinase nepenthesin-1 precursor	-6.15897	-2.10524
VIT_18s0122g00290	Unknown protein	-6.26338	-15.5769
VIT_00s0379g00020	transducin protein	-6.3674	-1.6792
VIT_07s0151g00340	Sulfate transporter 3.1 (AST12) (AtST1)	-6.39506	-3.60538
VIT_03s0017g02260	protease inhibitor/seed storage/lipid transfer protein (LTP)	-6.86868	-30.526
VIT_07s0005g03450	structural maintenance of chromosomes (SMC1)	-7.56997	1.15516
VIT_09s0018g01670	aspartyl protease	-7.57929	-11.1827
VIT_11s0037g00290	plastocyanin domain-containing protein	-7.64125	-13.0527
VIT_01s0026g00400	bromo-adjacenty (BAH) domain-containing protein	-7.78206	-1.18993
VIT_11s0016g04810	BAS1 (PHYB ACTIVATION TAGGED SUPPRESSOR 1)	-7.88859	-4.1637
VIT_17s0000g02610	ribosomal protein L22 50S	-8.17972	-2.25709
VIT_13s0106g00550	flavonol 3-sulfotransferase	-8.50958	-4.16718
VIT_14s0083g01110	Brassinosteroid-6-oxidase	-9.05176	-6.88249
VIT_00s0189g00010	Unknown protein	-10.7106	-27.2563
VIT_00s0920g00010	HEAT repeat-containing protein	-11.043	-1.09042
VIT_02s0154g00320	protease inhibitor/seed storage/lipid transfer protein (LTP)	-12.1445	-20.9359
VIT_04s0008g05640	protease inhibitor/seed storage/lipid transfer protein (LTP)	-47.1307	-64.2405
