# Supplementary material for: Increasing the source/sink ratio in Vitis vinifera (cv Sangiovese) induces extensive transcriptome reprogramming and modifies berry ripening
Source: BMC Genomics. 2011 Dec 23;12:631. doi: 10.1186/1471-2164-12-631 (PMC3283566; doi:10.1186/1471-2164-12-631)
Supplement: Additional file 2 — Differentially expressed genes along berry development displaying a five-fold or greater change in transcript abundance between EV and BV or EV and H, in CT and C treatments. For each gene the annotation, the gene ontology, the EV/BV and the H/BV Fold-change (FC), the expression profile and the expression behavior in the other treatment are reported. Data obtained for CT and C are listed in two separate worksheets. [file 1471-2164-12-631-S2.XLS]

## Sheet: CT
Gene_ID	Annotation	Gene Ontology	FC EV/BV	FC H/BV	Profile	Common to C	Common to C with a different expression pattern	Not highly modulated in C	Not expressed in C
VIT_11s0065g00150	glycogen synthase	Carbohydrate Metabolic Process	-5.14721	-1.13292	1				*
VIT_03s0038g04570	ADP-glucose pyrophosphorylase large subunit 1	Carbohydrate Metabolic Process	-8.34204	-2.23581	1				*
VIT_17s0000g07680	alpha-N-acetylglucosaminidase	Carbohydrate Metabolic Process	-5.08876	-1.36873	1			*
VIT_18s0072g01040	Invertase, neutral/alkaline	Carbohydrate Metabolic Process	-5.30883	-1.86147	1			*
VIT_02s0087g00440	Beta-amylase 8	Carbohydrate Metabolic Process	-5.3725	-1.66373	1			*
VIT_06s0004g05900	Phosphopyruvate hydratase.	Carbohydrate Metabolic Process	-5.57302	-1.46078	1			*
VIT_00s1530g00010	stachyose synthase precursor	Carbohydrate Metabolic Process	-5.66391	-3.70892	1			*
VIT_01s0011g00250	6-phosphogluconolactonase	Carbohydrate Metabolic Process	-5.86272	-1.47628	1			*
VIT_18s0001g15580	glycogenin glucosyltransferase (glycogenin)	Carbohydrate Metabolic Process	-6.53111	-2.0613	1			*
VIT_05s0029g01140	sucrose-phosphate synthase	Carbohydrate Metabolic Process	-6.53995	1.97225	1			*
VIT_06s0004g06920	fructose-6-phosphate-2-kinase	Carbohydrate Metabolic Process	-6.58746	-1.57034	1			*
VIT_07s0205g00090	glycogen synthase 2	Carbohydrate Metabolic Process	-6.61746	-1.21147	1			*
VIT_14s0030g01900	ribose-5-phosphate isomerase	Carbohydrate Metabolic Process	-7.8271	-2.12757	1			*
VIT_18s0072g00770	fructose-1,6-bisphosphatase, cytosolic	Carbohydrate Metabolic Process	-12.0576	-4.267	1			*
VIT_14s0060g00740	galactinol synthase [Vitis riparia]	Carbohydrate Metabolic Process	-5.3121	-8.12672	2				*
VIT_03s0088g01190	malate dehydrogenase, glyoxysomal precursor	Carbohydrate Metabolic Process	-1.62445	-5.50699	2			*
VIT_14s0108g00270	aldose 1-epimerase	Carbohydrate Metabolic Process	-1.918	-5.15781	2			*
VIT_11s0078g00310	isoamylase-type starch-debranching enzyme 1	Carbohydrate Metabolic Process	-3.27645	-7.63007	2			*
VIT_16s0022g00670	Vacuolar invertase 1, GIN1	Carbohydrate Metabolic Process	-3.62546	-17.2481	2	*	*
VIT_00s2527g00010	beta-fructosidase (BFRUCT3)	Carbohydrate Metabolic Process	-3.67097	-5.22622	2			*
VIT_11s0078g00380	isoamylase isoform 1	Carbohydrate Metabolic Process	-3.79864	-10.0588	2	*
VIT_04s0023g03010	fructose-bisphosphate aldolase, chloroplast precursor	Carbohydrate Metabolic Process	-3.9656	-5.64354	2			*
VIT_14s0066g02350	galactinol synthase	Carbohydrate Metabolic Process	-4.41212	-20.9561	2	*	*
VIT_05s0049g01130	aldo/keto reductase	Carbohydrate Metabolic Process	-6.15865	-7.13426	2			*
VIT_14s0068g00680	glyceraldehyde-3-phosphate dehydrogenase A, chloroplast precursor	Carbohydrate Metabolic Process	-6.72673	-9.75787	2			*
VIT_03s0038g00670	fructose-bisphosphate aldolase, chloroplast precursor	Carbohydrate Metabolic Process	-6.84782	-20.1342	2	*	*
VIT_08s0007g01570	fructose 1,6-bisphosphatase	Carbohydrate Metabolic Process	-6.91707	-13.052	2			*
VIT_07s0005g01970	galactinol synthase	Carbohydrate Metabolic Process	6.38639	-6.88561	3	*
VIT_14s0060g00790	galactinol synthase	Carbohydrate Metabolic Process	-2.07771	-29.2639	3	*
VIT_13s0019g02330	GDP-mannose pyrophosphorylase (GMP1)	Carbohydrate Metabolic Process	-4.69634	-5.21663	4			*
VIT_08s0007g07600	pyruvate kinase, cytosolic isozyme	Carbohydrate Metabolic Process	-6.85321	-5.54789	4			*
VIT_05s0094g00930	Phosphoglucomutase/phosphomannomutase C terminal	Carbohydrate Metabolic Process	-10.6396	-10.3322	4			*
VIT_15s0048g00370	transketolase, chloroplast precursor	Carbohydrate Metabolic Process	-12.5362	-9.89532	4			*
VIT_05s0020g02310	pyruvate,orthophosphate dikinase	Carbohydrate Metabolic Process	-15.0015	-9.73067	4			*
VIT_10s0003g05550	carbohydrate oxidase	Carbohydrate Metabolic Process	16.3223	-1.31095	5				*
VIT_14s0060g00730	galactinol synthase	Carbohydrate Metabolic Process	10.1756	1.19751	5				*
VIT_18s0089g00590	Glyceraldehyde-3-phosphate dehydrogenase, cytosolic	Carbohydrate Metabolic Process	5.09522	-1.58889	5				*
VIT_08s0007g01010	aldo/keto reductase	Carbohydrate Metabolic Process	10.6075	16.8337	6				*
VIT_07s0005g00440	pyruvate kinase	Carbohydrate Metabolic Process	5.69738	15.3003	6				*
VIT_13s0064g01420	succinate dehydrogenase [ubiquinone] flavoprotein subunit	Carbohydrate Metabolic Process	4.49441	6.95713	6				*
VIT_06s0004g02060	aldehyde dehydrogenase 3B1	Carbohydrate Metabolic Process	2.34969	7.19885	6				*
VIT_00s0233g00030	trehalose-6-phosphate phosphatase	Carbohydrate Metabolic Process	2.15873	7.85754	6				*
VIT_02s0025g01560	UDP-glucose 4-epimerase GEPI48	Carbohydrate Metabolic Process	6.23352	7.58154	6			*
VIT_05s0062g00990	aldo/keto reductase AKR	Carbohydrate Metabolic Process	4.31215	6.04718	6			*
VIT_13s0019g04370	phosphoglucomutase/phosphomannomutase	Carbohydrate Metabolic Process	1.62469	9.58264	7				*
VIT_11s0037g00710	trehalose-phosphate phosphatase	Carbohydrate Metabolic Process	1.44134	13.8953	7				*
VIT_00s0173g00110	Trehalose-phosphatase	Carbohydrate Metabolic Process	1.42819	8.17025	7				*
VIT_03s0063g00410	Alpha-amylase	Carbohydrate Metabolic Process	1.1809	7.5118	7				*
VIT_02s0241g00180	UDP-D-GLUCURONATE 4-EPIMERASE 5 GAE5	Carbohydrate Metabolic Process	1.39241	13.7788	7			*
VIT_02s0025g02170	trehalase precursor	Carbohydrate Metabolic Process	1.31294	6.32731	7	*
VIT_02s0154g00110	trehalose-6-phosphate phosphatase (AtTPPA)	Carbohydrate Metabolic Process	-1.11533	5.70829	7	*	*
VIT_14s0036g01210	trehalose 6-phosphate synthase	Carbohydrate Metabolic Process	-1.24245	5.91099	7			*
VIT_01s0127g00470	galactinol synthase	Carbohydrate Metabolic Process	-1.69016	7.81189	7	*	*
VIT_07s0205g00070	phosphoenolpyruvate carboxykinase	Carbohydrate Metabolic Process	41.6836	17.3999	8				*
VIT_15s0045g00190	NADP dependent malic enzyme	Carbohydrate Metabolic Process	40.7619	6.49539	8				*
VIT_16s0013g01670	6-phosphogluconate dehydrogenase, cytosolic	Carbohydrate Metabolic Process	34.2547	27.3667	8				*
VIT_16s0039g01050	NADP dependent malic enzyme	Carbohydrate Metabolic Process	34.1786	9.62236	8				*
VIT_16s0022g00740	granule-bound starch synthase Ib precursor	Carbohydrate Metabolic Process	34.105	36.3689	8				*
VIT_14s0171g00440	Glyceraldehyde-3-phosphate dehydrogenase GAPC3,cytosolic	Carbohydrate Metabolic Process	27.4003	3.76183	8				*
VIT_03s0038g00040	NADP dependent malic enzyme	Carbohydrate Metabolic Process	21.539	3.2076	8				*
VIT_00s1562g00010	Sucrose synthase 2	Carbohydrate Metabolic Process	19.9472	3.22878	8				*
VIT_01s0137g00080	aldehyde dehydrogenase (NAD+)	Carbohydrate Metabolic Process	14.037	12.6575	8				*
VIT_04s0008g00180	NADP-dependent malic enzyme	Carbohydrate Metabolic Process	14.0346	2.95861	8				*
VIT_02s0012g03060	6-phosphogluconate dehydrogenase, decarboxylating	Carbohydrate Metabolic Process	13.2452	12.8299	8				*
VIT_18s0075g00330	sucrose-phosphate synthase	Carbohydrate Metabolic Process	11.3787	8.22337	8				*
VIT_04s0008g02300	pyruvate dehydrogenase E1 beta subunit	Carbohydrate Metabolic Process	11.3114	11.2135	8				*
VIT_05s0051g00010	beta-amylase 1	Carbohydrate Metabolic Process	8.13068	5.38307	8				*
VIT_16s0039g00580	NADP dependent malic enzyme	Carbohydrate Metabolic Process	8.12982	6.15892	8				*
VIT_19s0085g01240	gamma hydroxybutyrate dehydrogenase-like protein	Carbohydrate Metabolic Process	7.928	5.56417	8				*
VIT_07s0005g03350	malate dehydrogenase, cytosolic	Carbohydrate Metabolic Process	7.65307	2.7299	8				*
VIT_15s0046g00910	serine/threonine protein phosphatase 1; PP1	Carbohydrate Metabolic Process	7.61374	2.99781	8				*
VIT_07s0005g00430	pyruvate kinase	Carbohydrate Metabolic Process	6.94457	5.67918	8				*
VIT_00s0131g00420	Isoamylase isoform 3	Carbohydrate Metabolic Process	6.43871	3.18193	8				*
VIT_01s0137g00090	aldehyde dehydrogenase (NAD+)	Carbohydrate Metabolic Process	5.94339	7.24541	8				*
VIT_04s0044g01120	alcohol dehydrogenase 2 [Vitis vinifera]	Carbohydrate Metabolic Process	12.8528	5.11902	8			*
VIT_04s0044g01130	alcohol dehydrogenase 2 [Vitis vinifera]	Carbohydrate Metabolic Process	7.11962	2.41445	8			*
VIT_07s0005g03360	malate dehydrogenase, cytosolic	Carbohydrate Metabolic Process	5.83402	4.29495	8			*
VIT_16s0022g00870	invertase/pectin methylesterase inhibitor	Cell Wall Organization or Biogenesis	-2.83157	5.04649	1			*
VIT_08s0007g03990	Cellulose synthase CSLA09	Cell Wall Organization or Biogenesis	-5.1477	-2.49749	1			*
VIT_07s0005g06670	hydroxyproline-rich glycoprotein family	Cell Wall Organization or Biogenesis	-5.19216	-1.29706	1			*
VIT_04s0044g01280	beta-1,3-glucan synthase	Cell Wall Organization or Biogenesis	-5.57579	-1.09625	1			*
VIT_10s0116g00590	pectinesterase family	Cell Wall Organization or Biogenesis	-5.66681	-1.8988	1			*
VIT_11s0016g05630	acetylglucosaminyltransferase	Cell Wall Organization or Biogenesis	-5.76803	-1.61662	1			*
VIT_00s0323g00070	pectin methylesterase inhibitor	Cell Wall Organization or Biogenesis	-6.02692	2.03473	1			*
VIT_19s0015g00730	cellulose synthase CSLE1	Cell Wall Organization or Biogenesis	-6.14943	-1.33393	1			*
VIT_14s0060g00440	glucan endo-1,3-beta-glucosidase-related	Cell Wall Organization or Biogenesis	-6.61564	-3.6394	1			*
VIT_11s0078g00430	L-fucokinase	Cell Wall Organization or Biogenesis	-6.79939	-3.85024	1			*
VIT_18s0001g14040	Endo-1,4-beta-glucanase	Cell Wall Organization or Biogenesis	-7.01722	-3.53717	1			*
VIT_08s0040g00670	4-alpha-glucanotransferase	Cell Wall Organization or Biogenesis	-7.2028	-1.08351	1			*
VIT_07s0031g01540	4-alpha-glucanotransferase	Cell Wall Organization or Biogenesis	-12.2413	-1.9804	1			*
VIT_16s0022g00890	invertase/pectin methylesterase inhibitor	Cell Wall Organization or Biogenesis	-3.10447	-14.5707	2				*
VIT_18s0001g10040	LRX1 (LEUCINE-RICH REPEAT/EXTENSIN 1)	Cell Wall Organization or Biogenesis	-4.78834	-9.16691	2				*
VIT_02s0025g01870	cellulose synthase CSLG3	Cell Wall Organization or Biogenesis	-8.82664	-17.1894	2				*
VIT_05s0094g00300	Chitinase class IV	Cell Wall Organization or Biogenesis	-1.57431	-10.9954	2			*
VIT_17s0000g00290	alpha-mannosidase precursor lysosomal	Cell Wall Organization or Biogenesis	-1.73506	-5.09198	2			*
VIT_00s0533g00050	Extensin	Cell Wall Organization or Biogenesis	-2.09007	-5.96363	2			*
VIT_12s0028g02540	glucan endo-1,3-beta-glucosidase 1 precursor	Cell Wall Organization or Biogenesis	-2.16034	-6.19427	2			*
VIT_09s0070g00480	LRX2 (LEUCINE-RICH REPEAT/EXTENSIN 2)	Cell Wall Organization or Biogenesis	-2.41253	-6.27394	2			*
VIT_00s0780g00020	glucan endo-1,3-beta-glucosidase 5 precursor	Cell Wall Organization or Biogenesis	-2.41355	-8.26669	2	*	*
VIT_02s0025g02770	glucan endo-1,3-beta-glucosidase 7 precursor	Cell Wall Organization or Biogenesis	-2.47487	-5.04103	2			*
VIT_09s0002g00330	pectinesterase PME1	Cell Wall Organization or Biogenesis	-2.65209	-7.313	2			*
VIT_08s0007g07880	Polygalacturonase GH28	Cell Wall Organization or Biogenesis	-2.93467	-7.26182	2			*
VIT_02s0025g01330	Polygalacturonase GH28	Cell Wall Organization or Biogenesis	-3.00463	-8.04967	2			*
VIT_05s0062g00250	xyloglucan endotransglucosylase/hydrolase 15	Cell Wall Organization or Biogenesis	-3.06001	-7.81691	2	*
VIT_07s0104g00420	endo-1,3;1,4-beta-D-glucanase precursor	Cell Wall Organization or Biogenesis	-3.19732	-7.70467	2			*
VIT_08s0056g01520	acetylglucosaminyltransferase	Cell Wall Organization or Biogenesis	-3.45041	-5.95263	2			*
VIT_12s0059g01250	Endo-1,4-beta-glucanase	Cell Wall Organization or Biogenesis	-4.005	-16.4158	2	*	*
VIT_00s0323g00060	invertase/pectin methylesterase inhibitor	Cell Wall Organization or Biogenesis	-4.39456	-6.92736	2	*
VIT_14s0006g00520	glucan endo-1,3-beta-glucosidase 3 precursor	Cell Wall Organization or Biogenesis	-5.0738	-7.02405	2			*
VIT_06s0004g04610	fasciclin arabinogalactan-protein (FLA4)	Cell Wall Organization or Biogenesis	-5.34625	-7.27412	2			*
VIT_06s0061g01230	Cellulose synthase CSLA02	Cell Wall Organization or Biogenesis	-5.82976	-9.98703	2			*
VIT_01s0137g00240	pectate lyase	Cell Wall Organization or Biogenesis	-6.28689	-33.207	2	*	*
VIT_11s0016g00300	pectinesterase family	Cell Wall Organization or Biogenesis	-6.50467	-18.8587	2	*	*
VIT_08s0007g04950	xyloglucan endotransglucosylase/hydrolase 32	Cell Wall Organization or Biogenesis	-6.84226	-19.7238	2	*
VIT_19s0014g03240	Beta-mannosidase 4	Cell Wall Organization or Biogenesis	-6.8425	-22.5729	2	*
VIT_13s0019g04910	pectate lyase	Cell Wall Organization or Biogenesis	-7.43732	-25.2582	2			*
VIT_11s0052g01250	xyloglucan endotransglucosylase/hydrolase 23	Cell Wall Organization or Biogenesis	-10.0025	-20.6617	2	*	*
VIT_15s0048g01750	fasciclin arabinogalactan-protein (FLA8)	Cell Wall Organization or Biogenesis	-17.1915	-62.6867	2	*	*
VIT_00s0386g00050	xyloglucan endotransglucosylase/hydrolase precursor	Cell Wall Organization or Biogenesis	-31.8032	-74.0514	2	*
VIT_02s0025g01380	Endo-1,4-beta-glucanase	Cell Wall Organization or Biogenesis	1.24387	-9.00778	3	*	*
VIT_01s0150g00460	xyloglucan endotransglucosylase/hydrolase precursor	Cell Wall Organization or Biogenesis	-1.10577	-8.54345	3	*
VIT_12s0057g00700	glucan endo-1,3-beta-glucosidase 3 precursor	Cell Wall Organization or Biogenesis	-1.29716	-7.99412	3			*
VIT_01s0127g00870	Polygalacturonase JP630	Cell Wall Organization or Biogenesis	-1.52765	-6.51256	3			*
VIT_07s0005g00730	pectinesterase family	Cell Wall Organization or Biogenesis	-1.62032	-7.16798	3			*
VIT_05s0020g01110	pectinacetylesterase	Cell Wall Organization or Biogenesis	-1.67572	-5.17558	3	*	*
VIT_05s0051g00590	pectate lyase	Cell Wall Organization or Biogenesis	-1.74551	-20.8796	3	*
VIT_07s0104g00410	endo-1,3;1,4-beta-D-glucanase precursor	Cell Wall Organization or Biogenesis	-3.02629	-21.5991	3	*	*
VIT_14s0068g01120	alpha-mannosidase precursor lysosomal	Cell Wall Organization or Biogenesis	-6.80772	-5.43495	4				*
VIT_18s0122g01400	exostosin family protein	Cell Wall Organization or Biogenesis	-5.11162	-2.37149	4			*
VIT_04s0069g00780	Cellulose synthase CSLC05	Cell Wall Organization or Biogenesis	-7.21972	-5.61315	4			*
VIT_08s0040g00630	hydroxyproline-rich glycoprotein	Cell Wall Organization or Biogenesis	-7.34464	-9.45759	4			*
VIT_11s0016g03370	Exostosin-like	Cell Wall Organization or Biogenesis	-8.46229	-5.35551	4			*
VIT_17s0000g10020	1,3-beta-glucan synthase	Cell Wall Organization or Biogenesis	-9.72186	-3.65659	4			*
VIT_15s0046g02000	Polygalacturonase GH28	Cell Wall Organization or Biogenesis	-11.9724	-13.5539	4	*	*
VIT_12s0028g02990	fasciclin arabinogalactan-protein (FLA13)	Cell Wall Organization or Biogenesis	16.6139	-1.11299	5				*
VIT_02s0154g00290	Extensin	Cell Wall Organization or Biogenesis	15.1509	1.1462	5				*
VIT_02s0025g01880	cellulose synthase CSLG3	Cell Wall Organization or Biogenesis	6.19754	1.53137	5				*
VIT_11s0052g01310	XYLOGLUCAN ENDOTRANSGLYCOSYLASE 6	Cell Wall Organization or Biogenesis	8.14699	-1.01448	5			*
VIT_11s0065g00660	fasciclin arabinogalactan-protein (FLA12)	Cell Wall Organization or Biogenesis	7.62592	1.22882	5			*
VIT_19s0014g02870	Cellulase	Cell Wall Organization or Biogenesis	3.37284	5.50354	6			*
VIT_02s0012g02220	xyloglucan endotransglucosylase/hydrolase 30	Cell Wall Organization or Biogenesis	3.25619	5.33391	6			*
VIT_00s1959g00010	UDP-N-acetylglucosamine pyrophosphorylase	Cell Wall Organization or Biogenesis	-1.34369	17.1634	7				*
VIT_16s0050g00790	hydroxyproline-rich glycoprotein	Cell Wall Organization or Biogenesis	-1.70151	8.12117	7				*
VIT_15s0048g00500	pectinesterase family	Cell Wall Organization or Biogenesis	1.21346	11.8913	7	*	*
VIT_16s0039g00260	pectate lyase	Cell Wall Organization or Biogenesis	-1.05653	21.3766	7	*
VIT_02s0025g00260	Polygalacturonase GH28	Cell Wall Organization or Biogenesis	-1.44078	12.4997	7	*
VIT_05s0094g00330	Chitinase, class IV [Vitis vinifera]	Cell Wall Organization or Biogenesis	56.8961	10.9226	8				*
VIT_14s0036g00910	UDP-N-acetylglucosamine--peptide N-acetylglucosaminyltransferase	Cell Wall Organization or Biogenesis	31.4452	14.8827	8				*
VIT_14s0036g00890	UDP-N-acetylglucosamine--peptide N-acetylglucosaminyltransferase	Cell Wall Organization or Biogenesis	19.9586	13.9247	8				*
VIT_11s0052g01320	XYLOGLUCAN ENDOTRANSGLYCOSYLASE 6	Cell Wall Organization or Biogenesis	10.2856	3.1783	8				*
VIT_02s0012g02590	Galacturonosyltransferase 1	Cell Wall Organization or Biogenesis	5.08665	5.97373	8				*
VIT_18s0001g02770	alpha-L-fucosidase 2 precursor	Cell Wall Organization or Biogenesis	6.50162	2.10546	8			*
VIT_07s0141g00210	tryptophan synthase, alpha subunit	Cellular Amino Acid and Derivative Metabolic Process	-5.06077	-1.22864	1			*
VIT_14s0036g00520	L-allo-threonine aldolase	Cellular Amino Acid and Derivative Metabolic Process	-5.15419	1.0219	1			*
VIT_06s0009g03740	serine-glyoxylate aminotransferase	Cellular Amino Acid and Derivative Metabolic Process	-5.28404	-2.97996	1			*
VIT_18s0157g00190	choline kinase	Cellular Amino Acid and Derivative Metabolic Process	-5.66093	-1.70646	1			*
VIT_17s0000g08990	alliinase	Cellular Amino Acid and Derivative Metabolic Process	-5.67271	-1.55731	1			*
VIT_16s0039g02750	NADH glutamate dehydrogenase	Cellular Amino Acid and Derivative Metabolic Process	-5.77073	-1.97007	1			*
VIT_08s0007g04670	Glutamine synthetase	Cellular Amino Acid and Derivative Metabolic Process	-6.01385	1.04729	1			*
VIT_11s0016g02530	protein arginine N-methyltransferase	Cellular Amino Acid and Derivative Metabolic Process	-6.18183	-2.0291	1			*
VIT_06s0061g01300	prephenate dehydratase	Cellular Amino Acid and Derivative Metabolic Process	-6.65328	2.03595	1			*
VIT_09s0018g01190	Anthranilate N-benzoyltransferase	Cellular Amino Acid and Derivative Metabolic Process	-7.79527	-1.48069	1			*
VIT_08s0040g03320	glutamate N-acetyltransferase	Cellular Amino Acid and Derivative Metabolic Process	-8.28188	-2.19371	1			*
VIT_11s0016g02450	serine O-acetyltransferase (SAT-52)	Cellular Amino Acid and Derivative Metabolic Process	-9.06067	-2.78618	1			*
VIT_06s0004g06830	Asparagine synthetase	Cellular Amino Acid and Derivative Metabolic Process	-5.57252	1.93336	1	*	*
VIT_00s0207g00010	anthranilate N-benzoyltransferase protein 1	Cellular Amino Acid and Derivative Metabolic Process	-2.04552	-8.72806	2			*
VIT_04s0008g01120	Glutaredoxin	Cellular Amino Acid and Derivative Metabolic Process	-2.67913	-5.12761	2			*
VIT_18s0157g00100	alliin lyase	Cellular Amino Acid and Derivative Metabolic Process	-2.776	-14.782	2	*
VIT_05s0020g02480	glutamine synthetase	Cellular Amino Acid and Derivative Metabolic Process	-2.82418	-7.74911	2			*
VIT_06s0009g00810	periplasmic beta-glucosidase precursor	Cellular Amino Acid and Derivative Metabolic Process	-5.66395	-24.1635	2	*
VIT_09s0002g03460	taurine dioxygenase	Cellular Amino Acid and Derivative Metabolic Process	-7.83085	-19.5198	2	*	*
VIT_14s0060g01190	nicotianamine synthase	Cellular Amino Acid and Derivative Metabolic Process	-12.1634	-35.7912	2	*	*
VIT_19s0015g01670	phenylalanine-tRNA ligase	Cellular Amino Acid and Derivative Metabolic Process	-3.95725	-7.8575	2	*	*
VIT_13s0019g00740	amino acid binding protein	Cellular Amino Acid and Derivative Metabolic Process	-4.34583	-7.82819	2	*	*
VIT_18s0001g09910	L-asparaginase	Cellular Amino Acid and Derivative Metabolic Process	-10.3719	-18.6448	2	*	*
VIT_06s0004g05320	tropinone reductase	Cellular Amino Acid and Derivative Metabolic Process	2.51787	-5.35698	3			*
VIT_06s0004g05380	tropinone reductase	Cellular Amino Acid and Derivative Metabolic Process	1.52231	-20.7104	3	*
VIT_06s0004g05310	tropinone reductase	Cellular Amino Acid and Derivative Metabolic Process	1.50162	-9.48287	3	*
VIT_06s0004g05350	tropinone reductase	Cellular Amino Acid and Derivative Metabolic Process	1.45244	-7.77472	3			*
VIT_13s0019g02180	tropinone reductase	Cellular Amino Acid and Derivative Metabolic Process	-1.35871	-5.46048	3	*
VIT_04s0069g00860	sarcosine oxidase	Cellular Amino Acid and Derivative Metabolic Process	-1.50952	-6.33103	3			*
VIT_08s0007g04800	carbonic anhydrase precursor	Cellular Amino Acid and Derivative Metabolic Process	-3.54569	-47.6964	3	*
VIT_15s0046g02160	proline iminopeptidase	Cellular Amino Acid and Derivative Metabolic Process	-6.69874	-4.79319	4				*
VIT_00s0211g00160	Serine hydroxymethyltransferase 1	Cellular Amino Acid and Derivative Metabolic Process	-5.25377	-4.74285	4			*
VIT_10s0116g01540	aminomethyltransferase	Cellular Amino Acid and Derivative Metabolic Process	-5.65496	-4.3854	4			*
VIT_08s0058g00810	D-alanine--D-alanine ligase	Cellular Amino Acid and Derivative Metabolic Process	-5.8791	-4.82204	4			*
VIT_11s0016g04960	aspartate-glutamate racemase	Cellular Amino Acid and Derivative Metabolic Process	-6.11266	-4.21068	4			*
VIT_08s0032g00470	periplasmic beta-glucosidase precursor	Cellular Amino Acid and Derivative Metabolic Process	-7.59619	-5.23975	4			*
VIT_11s0037g00570	Anthranilate N-benzoyltransferase	Cellular Amino Acid and Derivative Metabolic Process	-9.34935	-15.4449	4	*	*
VIT_09s0018g01870	D-3-phosphoglycerate dehydrogenase, chloroplast precursor (3-PGDH)	Cellular Amino Acid and Derivative Metabolic Process	-12.7403	-8.09514	4			*
VIT_08s0007g07400	Glutamate dehydrogenase 1	Cellular Amino Acid and Derivative Metabolic Process	-21.035	-11.8999	4			*
VIT_06s0004g05450	tropinone reductase	Cellular Amino Acid and Derivative Metabolic Process	13.0786	1.39444	5				*
VIT_06s0004g05400	tropinone reductase	Cellular Amino Acid and Derivative Metabolic Process	8.55358	-1.91571	5				*
VIT_06s0004g05440	tropinone reductase	Cellular Amino Acid and Derivative Metabolic Process	8.46702	1.40972	5				*
VIT_01s0011g06450	deoxymugineic acid synthase	Cellular Amino Acid and Derivative Metabolic Process	8.25744	22.14	6				*
VIT_02s0033g01000	Anthraniloyal-CoA: methanol anthraniloyal transferase	Cellular Amino Acid and Derivative Metabolic Process	4.2559	8.99306	6				*
VIT_03s0091g00540	Prolyl 4-hydroxylase	Cellular Amino Acid and Derivative Metabolic Process	2.55031	7.22649	6				*
VIT_15s0024g00600	Aminoacyl-tRNA synthetase, class Ia	Cellular Amino Acid and Derivative Metabolic Process	2.26964	6.49449	6				*
VIT_05s0049g01980	3-isopropylmalate dehydratase large subunit 2	Cellular Amino Acid and Derivative Metabolic Process	2.45893	7.35793	6			*
VIT_14s0030g01520	cysteine synthase [Vitis pseudoreticulata]	Cellular Amino Acid and Derivative Metabolic Process	2.45674	5.29991	6			*
VIT_09s0002g05250	aminotransferase class I and II	Cellular Amino Acid and Derivative Metabolic Process	2.40235	6.89355	6			*
VIT_02s0033g01070	anthraniloyal-CoA: methanol anthraniloyal transferase [Vitis labrusca]	Cellular Amino Acid and Derivative Metabolic Process	2.93607	19.5731	7				*
VIT_01s0011g00760	Beta-glucosidase	Cellular Amino Acid and Derivative Metabolic Process	-1.28799	7.57941	7	*
VIT_07s0104g00170	Glutamine synthetase	Cellular Amino Acid and Derivative Metabolic Process	53.3021	16.4239	8				*
VIT_03s0088g00730	methionine sulfoxide reductase	Cellular Amino Acid and Derivative Metabolic Process	8.38682	7.34354	8				*
VIT_10s0042g01000	Glutamine synthetase	Cellular Amino Acid and Derivative Metabolic Process	8.07016	8.5172	8				*
VIT_06s0004g07600	aspartyl-tRNA synthetase	Cellular Amino Acid and Derivative Metabolic Process	7.94842	3.9443	8				*
VIT_06s0004g07580	aspartyl-tRNA synthetase	Cellular Amino Acid and Derivative Metabolic Process	6.60247	3.8888	8				*
VIT_00s0225g00230	alliin lyase precursor	Cellular Amino Acid and Derivative Metabolic Process	10.4486	15.4188	8	*
VIT_10s0071g00770	aspartic proteinase nepenthesin-1 precursor	Cellular Amino Acids and Derivative Metabolic Process	-51.1084	-3.96755	1	*
VIT_19s0090g00810	imidazole glycerol phosphate synthase hisHF, chloroplast	Cellular Amino Acids and Derivative Metabolic Process	-3.87997	-5.18704	2			*
VIT_18s0001g14980	3-methyl-2-oxobutanoate dehydrogenase	Cellular Amino Acids and Derivative Metabolic Process	-4.78112	-7.91691	2			*
VIT_00s0480g00090	catechol oxidase (EC 1.10.3.1) precursor - grape	Cellular Amino Acids and Derivative Metabolic Process	-1.03458	-14.1138	3	*
VIT_00s0480g00100	catechol oxidase (EC 1.10.3.1) precursor - grape	Cellular Amino Acids and Derivative Metabolic Process	-1.13479	-9.99961	3	*	*
VIT_18s0001g02360	diphenol oxidase	Cellular Amino Acids and Derivative Metabolic Process	23.4531	1.3109	5				*
VIT_04s0023g02240	S-adenosyl-L-methionine:salicylic acid carboxyl methyltransferase	Cellular Amino Acids and Derivative Metabolic Process	22.0126	1.68853	5				*
VIT_04s0023g02270	S-adenosyl-L-methionine:salicylic acid carboxyl methyltransferase	Cellular Amino Acids and Derivative Metabolic Process	18.4891	1.74428	5				*
VIT_10s0003g01180	ketol-acid reductoisomerase	Cellular Amino Acids and Derivative Metabolic Process	8.36759	1.59415	5				*
VIT_17s0000g05060	Phytochelatin synthetase	Cellular Amino Acids and Derivative Metabolic Process	6.46952	-1.30244	5				*
VIT_04s0023g02310	S-adenosyl-L-methionine:salicylic acid methyltransferase	Cellular Amino Acids and Derivative Metabolic Process	11.9958	2.71202	5			*
VIT_19s0027g01150	phenylalanine-tRNA synthetase	Cellular Amino Acids and Derivative Metabolic Process	5.93311	-1.05652	5			*
VIT_04s0023g02280	S-adenosyl-L-methionine:salicylic acid carboxyl methyltransferase	Cellular Amino Acids and Derivative Metabolic Process	5.12373	-1.44107	5			*
VIT_04s0023g02200	S-adenosyl-L-methionine:salicylic acid carboxyl methyltransferase	Cellular Amino Acids and Derivative Metabolic Process	1.58251	65.2838	7	*
VIT_11s0016g02660	aspartate aminotransferase	Cellular Amino Acids and Derivative Metabolic Process	1.12858	6.82667	7			*
VIT_03s0017g00080	S-adenosylmethionine synthetase MAT3	Cellular Amino Acids and Derivative Metabolic Process	32.5157	4.03664	8				*
VIT_14s0083g01190	S-adenosylmethionine synthetase 1 (SAM1)	Cellular Amino Acids and Derivative Metabolic Process	30.3898	15.2607	8				*
VIT_05s0020g03410	aspartate aminotransferase	Cellular Amino Acids and Derivative Metabolic Process	29.6211	20.9146	8				*
VIT_08s0040g01100	S-adenosylmethionine synthetase 1 (SAM1)	Cellular Amino Acids and Derivative Metabolic Process	26.1114	14.0198	8				*
VIT_14s0036g00580	betaine aldehyde dehydrogenase	Cellular Amino Acids and Derivative Metabolic Process	25.0858	11.4101	8				*
VIT_01s0010g03260	alanine:glyoxylate aminotransferase 2	Cellular Amino Acids and Derivative Metabolic Process	13.9652	12.7937	8				*
VIT_18s0001g15170	S-adenosylmethionine sythetase 2	Cellular Amino Acids and Derivative Metabolic Process	13.0884	5.17468	8				*
VIT_19s0027g01470	phenylalanine-tRNA synthetase	Cellular Amino Acids and Derivative Metabolic Process	12.406	10.7444	8				*
VIT_18s0001g15160	S-adenosylmethionine sythetase 2	Cellular Amino Acids and Derivative Metabolic Process	11.227	3.31542	8				*
VIT_08s0056g00530	diaminopimelate decarboxylase	Cellular Amino Acids and Derivative Metabolic Process	10.6652	3.83158	8				*
VIT_07s0095g00060	Cystathionine gamma-synthase isoform 1	Cellular Amino Acids and Derivative Metabolic Process	9.551	3.44431	8				*
VIT_10s0042g00970	methionine synthase	Cellular Amino Acids and Derivative Metabolic Process	9.02259	6.94748	8				*
VIT_17s0000g00440	NADP-dependent glyceraldehyde-3-phosphate dehydrogenase	Cellular Amino Acids and Derivative Metabolic Process	5.84859	2.01211	8				*
VIT_10s0003g01190	ketol-acid reductoisomerase	Cellular Amino Acids and Derivative Metabolic Process	5.66618	3.8557	8	*	*
VIT_17s0000g07660	betaine-aldehyde dehydrogenase	Cellular Amino Acids and Derivative Metabolic Process	4.69816	5.37963	8			*
VIT_04s0044g01970	subtilisin protease precursor	Cellular Homeostasis	-1.99199	6.16463	1				*
VIT_04s0008g03190	F-box family protein (FBX13)	Cellular Homeostasis	-5.03399	-3.32263	1				*
VIT_14s0060g00330	aspartyl protease	Cellular Homeostasis	-3.40871	7.47511	1			*
VIT_05s0049g01280	COP1-interacting protein 7	Cellular Homeostasis	-5.04439	-3.19244	1			*
VIT_11s0016g00810	inter-alpha-trypsin inhibitor heavy chain	Cellular Homeostasis	-5.18468	-1.63209	1			*
VIT_00s0207g00270	thioredoxin family	Cellular Homeostasis	-5.19576	-4.15683	1			*
VIT_00s2536g00010	aspartic proteinase nepenthesin-1 precursor	Cellular Homeostasis	-5.40741	-3.61421	1			*
VIT_16s0098g00710	serine protease inhibitor, Kazal-type	Cellular Homeostasis	-5.42104	-2.44612	1			*
VIT_00s1206g00010	aspartic proteinase nepenthesin-1 precursor	Cellular Homeostasis	-5.43036	1.02088	1			*
VIT_15s0046g00360	aspartyl protease	Cellular Homeostasis	-5.4818	-2.87865	1			*
VIT_17s0000g03990	aspartyl protease	Cellular Homeostasis	-5.54781	-2.54035	1			*
VIT_00s0434g00080	aspartyl protease	Cellular Homeostasis	-5.5822	-2.29302	1			*
VIT_19s0085g01030	METACASPASE TYPE-II	Cellular Homeostasis	-5.73202	-1.87713	1			*
VIT_02s0012g01340	ubiquitin-specific protease 20	Cellular Homeostasis	-5.75802	1.42088	1			*
VIT_11s0206g00110	serine carboxypeptidase S28	Cellular Homeostasis	-5.79077	1.06718	1			*
VIT_01s0127g00560	Protein disulfide isomerase	Cellular Homeostasis	-6.97185	-2.48496	1			*
VIT_15s0048g02140	DET1 (DE-ETIOLATED 1)	Cellular Homeostasis	-7.38199	-1.53845	1			*
VIT_11s0016g01180	F-box/LRR-repeat protein 20	Cellular Homeostasis	-8.21189	-1.06021	1			*
VIT_19s0140g00200	ubiquitin-specific protease 15 (UBP15)	Cellular Homeostasis	-8.44544	-1.63502	1			*
VIT_00s0429g00040	aspartic proteinase nepenthesin-1 precursor	Cellular Homeostasis	-22.76	-4.28344	1			*
VIT_19s0085g01110	aspartyl protease	Cellular Homeostasis	-4.86569	-20.744	2				*
VIT_13s0158g00080	serine carboxypeptidase	Cellular Homeostasis	-7.06982	-10.8727	2				*
VIT_10s0003g00390	glutaredoxin	Cellular Homeostasis	-10.9026	-19.2581	2				*
VIT_08s0007g04340	peptidylprolyl isomerase	Cellular Homeostasis	-2.17367	-7.29843	2	*	*
VIT_01s0127g00010	carboxyl-terminal proteinase	Cellular Homeostasis	-2.24908	-5.58814	2			*
VIT_03s0088g00320	Peptidase M50	Cellular Homeostasis	-2.46337	-12.1632	2			*
VIT_01s0011g02030	serine carboxypeptidase S10	Cellular Homeostasis	-2.71263	-6.92342	2			*
VIT_01s0127g00540	Protein disulfide isomerase	Cellular Homeostasis	-2.82104	-5.45829	2			*
VIT_03s0038g02230	subtilisin-like serine protease 2	Cellular Homeostasis	-3.63347	-11.0927	2			*
VIT_11s0016g03010	glutamate carboxypeptidase 2	Cellular Homeostasis	-3.72798	-7.28201	2			*
VIT_08s0007g02800	Pro-X carboxypeptidase Lysosomal	Cellular Homeostasis	-3.90684	-15.8098	2			*
VIT_01s0026g00900	metalloendoproteinase 1 precursor	Cellular Homeostasis	-4.0715	-5.59352	2			*
VIT_08s0040g01140	serine carboxypeptidase K10B2.2 precursor	Cellular Homeostasis	-4.3005	-20.1819	2	*
VIT_02s0025g01170	COP1-interactive protein 1 / CIP1	Cellular Homeostasis	-4.48094	-14.688	2			*
VIT_01s0011g00930	FK506-binding protein 1 (FKBP13)	Cellular Homeostasis	-5.93508	-11.6661	2			*
VIT_18s0001g00820	thioredoxin-like protein CDSP32	Cellular Homeostasis	-6.43525	-30.7662	2	*	*
VIT_13s0320g00060	carboxyl-terminal peptidase	Cellular Homeostasis	-7.95122	-23.1068	2	*	*
VIT_18s0041g00390	cysteine protease inhibitor	Cellular Homeostasis	-9.32598	-14.8028	2	*
VIT_16s0022g02200	subtilase	Cellular Homeostasis	-9.75567	-33.5215	2	*
VIT_00s0375g00010	COP1-interacting protein 7	Cellular Homeostasis	-1.21172	-7.5229	3				*
VIT_13s0047g00200	subtilisin	Cellular Homeostasis	-1.3886	-8.98054	3			*
VIT_01s0011g02000	serine carboxypeptidase S10	Cellular Homeostasis	-1.66386	-7.04866	3	*
VIT_18s0001g15310	thioredoxin M-type	Cellular Homeostasis	-1.8212	-14.5616	3	*
VIT_12s0028g03570	SPA3 (SPA1-RELATED 3)	Cellular Homeostasis	-5.94363	-6.02886	4				*
VIT_13s0156g00110	chaperone BCS1 mitochondrial	Cellular Homeostasis	-5.39384	-5.58296	4			*
VIT_11s0016g00960	subtilase	Cellular Homeostasis	-7.79483	-4.4824	4			*
VIT_08s0007g02470	aspartyl protease	Cellular Homeostasis	-11.1025	-16.8739	4	*	*
VIT_09s0018g01670	aspartyl protease	Cellular Homeostasis	-16.3113	-12.0859	4	*
VIT_18s0001g09360	hydrogenobyrinic acid a,c-diamide synthase	Cellular Homeostasis	-23.5092	-19.5045	4	*	*
VIT_12s0028g02250	cysteine proteinase	Cellular Homeostasis	19.43	2.51348	5				*
VIT_05s0029g01290	aspartic protease	Cellular Homeostasis	16.4058	2.66521	5				*
VIT_13s0019g03030	chaperone	Cellular Homeostasis	16.0669	1.7319	5				*
VIT_07s0005g05810	ATP-dependent Clp protease ClpB protein	Cellular Homeostasis	14.7772	1.77238	5				*
VIT_08s0007g05150	cysteine proteinase A494	Cellular Homeostasis	11.1816	1.62913	5				*
VIT_12s0028g02270	cysteine proteinase	Cellular Homeostasis	9.60716	1.92228	5				*
VIT_15s0046g00380	seven in absentia (SINA) family protein	Cellular Homeostasis	9.45943	1.0537	5				*
VIT_01s0146g00220	glutaredoxin-like	Cellular Homeostasis	9.44059	-1.45412	5				*
VIT_08s0058g00210	chaperone	Cellular Homeostasis	7.17245	-2.17915	5				*
VIT_03s0180g00310	ATP-dependent Clp protease ClpB protein	Cellular Homeostasis	5.54312	-1.12901	5				*
VIT_03s0017g00150	proteasome 26S regulatory subunit (RPN8)	Cellular Homeostasis	18.0354	21.9824	6				*
VIT_04s0008g00060	proteasome 26S regulatory subunit S5A (RPN10)	Cellular Homeostasis	8.49335	17.3224	6				*
VIT_19s0014g03900	UBIQUITIN-SPECIFIC PROTEASE 14	Cellular Homeostasis	7.51736	14.16	6				*
VIT_03s0017g00760	E3 ubiquitin-protein ligase HUWE1	Cellular Homeostasis	5.39983	9.42408	6				*
VIT_07s0005g03000	proteasome 26S regulatory subunit (RPN8)	Cellular Homeostasis	4.72416	6.22319	6				*
VIT_12s0034g00620	MEKK1	Cellular Homeostasis	2.17433	5.47826	6				*
VIT_15s0045g00670	aminopeptidase	Cellular Homeostasis	1.54682	7.14077	7				*
VIT_06s0004g03440	Ulp1 protease	Cellular Homeostasis	1.22736	5.09456	7			*
VIT_05s0020g05040	Proteinase inhibitor 1 PPI3B2	Cellular Homeostasis	1.01583	8.27169	7	*	*
VIT_09s0002g08660	F-box protein (FBL14)	Cellular Homeostasis	-1.0782	5.8713	7			*
VIT_17s0000g09770	Cysteine endopeptidase	Cellular Homeostasis	-1.23124	42.2724	7	*
VIT_12s0028g02140	F-box/LRR-repeat MAX2	Cellular Homeostasis	-1.42909	7.37036	7	*
VIT_08s0058g00700	F-box protein (FBL3)	Cellular Homeostasis	-2.01651	6.80069	7			*
VIT_00s0208g00020	COP9 signalosome complex subunit 4	Cellular Homeostasis	26.41	16.8592	8				*
VIT_08s0040g02720	CCT chaperonin beta subunit	Cellular Homeostasis	23.4625	3.70082	8				*
VIT_12s0034g02130	serine carboxypeptidase precursor	Cellular Homeostasis	21.6532	10.4286	8				*
VIT_02s0012g02640	aspartic-type endopeptidase	Cellular Homeostasis	18.6345	5.9682	8				*
VIT_14s0036g00990	polyubiquitin (UBQ4)	Cellular Homeostasis	18.5817	8.64347	8				*
VIT_09s0096g00990	E3 ubiquitin-protein ligase HUWE1	Cellular Homeostasis	17.8321	17.631	8				*
VIT_07s0031g02730	Reticulon-like protein B1 RTNLB1	Cellular Homeostasis	14.5235	4.95927	8				*
VIT_04s0069g00120	Cullin 3a	Cellular Homeostasis	12.4111	9.3156	8				*
VIT_12s0034g00750	MEKK1	Cellular Homeostasis	11.3742	3.52094	8				*
VIT_16s0100g00150	COP9 signalosome complex subunit 5	Cellular Homeostasis	10.449	6.11802	8				*
VIT_03s0017g01560	Peptidyl-prolyl cis-trans isomerase	Cellular Homeostasis	10.3642	9.39341	8				*
VIT_16s0013g00230	caspase	Cellular Homeostasis	8.47783	2.23268	8				*
VIT_06s0009g01100	DegP1 protease	Cellular Homeostasis	7.83232	2.38649	8				*
VIT_12s0034g00940	proteasome 26S regulatory subunit (RPN6)	Cellular Homeostasis	7.6957	7.28524	8				*
VIT_04s0069g00110	Cullin 3	Cellular Homeostasis	6.87141	4.12026	8				*
VIT_00s0186g00020	SUM2 (SMALL UBIQUITIN-LIKE MODIFIER 2)	Cellular Homeostasis	5.99904	4.60831	8				*
VIT_06s0004g04430	ubiquitin-conjugating enzyme E2 G1	Cellular Homeostasis	5.26118	2.20477	8				*
VIT_00s0186g00080	SUM2 (SMALL UBIQUITIN-LIKE MODIFIER 2)	Cellular Homeostasis	5.78099	3.63981	8			*
VIT_11s0103g00330	proteasome 26S regulatory subunit (RPN8)	Cellular Homeostasis	5.54987	6.12954	8			*
VIT_05s0020g00320	ubiquitin-protein ligase E3 C	Cellular Homeostasis	5.50631	4.85388	8			*
VIT_04s0008g06190	Polyprotein	Cellular Process	-8.54172	-1.67941	1				*
VIT_15s0048g00720	forkhead-associated domain-containing protein	Cellular Process	-10.2688	-2.61154	1				*
VIT_07s0005g02640	isopenicillin N epimerase	Cellular Process	-5.05014	-1.07494	1			*
VIT_16s0050g02420	myosin heavy chain	Cellular Process	-5.23443	-1.9306	1			*
VIT_08s0007g05710	L-Galactono-1,4-lactone dehydrogenase	Cellular Process	-5.29294	-1.54973	1			*
VIT_03s0063g00890	formin-binding protein	Cellular Process	-5.34046	-1.38581	1			*
VIT_07s0031g00130	kinesin protein FRA1 (FRAGILE FIBER 1)	Cellular Process	-5.36779	-3.2278	1			*
VIT_09s0002g04000	metallo-beta-lactamase	Cellular Process	-5.38398	-1.12081	1			*
VIT_02s0025g05070	microtubule motor PAK (PHOSPHATIDIC ACID KINASE) KHC	Cellular Process	-5.56355	-2.08197	1			*
VIT_08s0007g07380	molecular chaperone DnaJ	Cellular Process	-5.57935	-1.96787	1			*
VIT_03s0088g00500	tRNA synthetase class II (D, K and N)	Cellular Process	-5.64741	1.23799	1			*
VIT_14s0066g01030	tubulin gamma complex component 2	Cellular Process	-5.94858	-2.02452	1			*
VIT_03s0038g00700	kinesin motor protein	Cellular Process	-5.9697	-2.52716	1			*
VIT_00s1397g00010	katanin p80 (WD repeat containing) subunit B 1	Cellular Process	-6.36812	-1.45797	1			*
VIT_03s0063g00050	UDP-glucuronosyl/UDP-glucosyltransferase	Cellular Process	-6.44253	-1.88537	1			*
VIT_12s0059g02000	glycosyl transferase family 14 protein	Cellular Process	-6.52617	-1.32858	1			*
VIT_02s0025g03480	kinesin motor domain containing protein	Cellular Process	-6.64006	-2.97489	1			*
VIT_10s0116g00490	microtubule organization 1 protein (MOR1)	Cellular Process	-6.73125	-2.4829	1			*
VIT_03s0017g01930	CYP97B2	Cellular Process	-6.75742	-1.525	1			*
VIT_00s0313g00080	kinesin motor protein	Cellular Process	-6.93952	-3.61991	1			*
VIT_12s0059g01650	division site determinant MinD, Plastid	Cellular Process	-6.94037	-1.92136	1			*
VIT_00s0301g00050	3'(2') 5'-bisphosphate nucleotidase	Cellular Process	-6.97755	-1.77949	1			*
VIT_11s0016g00100	adapter protein SPIKE1 (SPK1)	Cellular Process	-7.06013	-3.7047	1			*
VIT_05s0094g00920	formin protein AHF1	Cellular Process	-7.21881	-2.21092	1			*
VIT_01s0137g00630	alpha-galactosidase/ hydrolase, hydrolyzing O-glycosyl compounds	Cellular Process	-7.25932	-3.46371	1			*
VIT_09s0002g07770	Beta-galactosidase	Cellular Process	-8.68765	-2.40117	1			*
VIT_10s0003g04960	myosin heavy chain	Cellular Process	-9.11446	-2.75248	1			*
VIT_07s0104g01610	AAA-type ATPase PEX6	Cellular Process	-9.21412	-1.22947	1			*
VIT_17s0000g08240	HT1 (HIGH LEAF TEMPERATURE 1)	Cellular Process	-11.7116	-1.92708	1			*
VIT_06s0004g03020	Beta-galactosidase	Cellular Process	-12.7191	-4.26062	1			*
VIT_00s0407g00080	kinesin motor protein	Cellular Process	-15.3747	-2.45749	1			*
VIT_14s0068g00090	FERONIA receptor-like kinase	Cellular Process	-2.69522	-8.77337	2				*
VIT_01s0146g00150	BCL-2-ASSOCIATED ATHANOGENE 5	Cellular Process	-1.27134	-21.5196	2			*
VIT_08s0007g00930	regulator of chromosome condensation (RCC1)	Cellular Process	-2.13497	-5.35738	2			*
VIT_16s0050g00280	Tubulin beta-8	Cellular Process	-2.15017	-5.93623	2			*
VIT_01s0026g00980	glycosyl transferase family 8 protein	Cellular Process	-2.20895	-6.27225	2			*
VIT_04s0008g05120	phospholipase/carboxylesterase	Cellular Process	-2.57735	-5.83321	2			*
VIT_03s0038g03560	CAO (CHAOS); chromatin binding	Cellular Process	-2.68416	-5.54667	2			*
VIT_14s0068g00110	FERONIA receptor-like kinase	Cellular Process	-2.69509	-7.8025	2			*
VIT_13s0019g02280	regulator of chromosome condensation (RCC1)	Cellular Process	-2.75471	-9.90622	2			*
VIT_02s0087g00630	alcohol oxidase	Cellular Process	-2.76554	-6.81145	2			*
VIT_14s0068g00120	FERONIA receptor-like kinase	Cellular Process	-2.85305	-8.7277	2			*
VIT_14s0068g00130	FERONIA receptor-like kinase	Cellular Process	-2.94216	-9.85894	2			*
VIT_14s0068g00010	FERONIA receptor-like kinase	Cellular Process	-3.20484	-15.2957	2	*	*
VIT_16s0098g01720	Abl interactor 2 (ABIL2)	Cellular Process	-3.2099	-7.71246	2			*
VIT_03s0088g01250	D-threo-aldose 1-dehydrogenase	Cellular Process	-3.32518	-5.3543	2			*
VIT_16s0050g00350	Tubulin beta-8	Cellular Process	-3.46186	-6.14414	2			*
VIT_18s0001g12100	Auxilin	Cellular Process	-3.47731	-8.15515	2			*
VIT_15s0046g00220	kinesin light chain	Cellular Process	-3.48463	-5.4676	2			*
VIT_17s0000g05210	LNG1 (LONGIFOLIA1)	Cellular Process	-3.48563	-11.1666	2			*
VIT_00s0218g00220	UDP-glucoronosyl/UDP-glucosyl transferase	Cellular Process	-3.73124	-10.2289	2	*	*
VIT_18s0041g01220	GCN5 N-acetyltransferase (GNAT)	Cellular Process	-3.848	-9.288	2	*
VIT_06s0004g05780	UDP-glucoronosyl and UDP-glucosyl transferase	Cellular Process	-4.20958	-11.6679	2	*
VIT_18s0122g00830	PMI1 (PLASTID MOVEMENT IMPAIRED1)	Cellular Process	-4.23718	-6.91603	2			*
VIT_01s0011g06330	microtubule associated protein (MAP65-6)	Cellular Process	-4.24382	-5.353	2			*
VIT_01s0127g00420	naphthoate synthase	Cellular Process	-4.59057	-6.26535	2			*
VIT_15s0021g01280	Cyclin-U4-1 (CycU4;1) CYCP4;1	Cellular Process	-5.15888	-12.6814	2			*
VIT_13s0019g00240	glycosyltransferase family 14 Beta-1-3-galactosyl-O-glycosyl-glycoprotein	Cellular Process	-5.63949	-17.4317	2			*
VIT_00s1251g00010	UDP-glucosyl transferase 85A2	Cellular Process	-5.68328	-11.1393	2	*
VIT_11s0016g05000	dynein light chain LC8-type	Cellular Process	-5.8997	-40.7596	2	*	*
VIT_18s0001g12190	CYP721A1	Cellular Process	-6.56474	-14.9	2	*	*
VIT_07s0031g02480	Beta-galactosidase	Cellular Process	-7.84599	-29.792	2	*
VIT_14s0083g01210	FERONIA receptor-like kinase	Cellular Process	-8.07099	-27.9151	2	*	*
VIT_18s0001g05180	beta-D-xylosidase	Cellular Process	-9.24524	-17.2333	2	*
VIT_14s0068g00030	FERONIA receptor-like kinase	Cellular Process	-11.4889	-22.5203	2	*	*
VIT_01s0011g04820	molecular chaperone DnaJ	Cellular Process	1.48441	-7.9232	3			*
VIT_00s0373g00010	tubulin alpha-3 chain	Cellular Process	1.14941	-5.77124	3			*
VIT_07s0005g01980	glycosyl transferase family 8 protein	Cellular Process	1.07719	-15.1117	3	*
VIT_08s0040g03150	L-ascorbate peroxidase 1, cytosolic (APX1)	Cellular Process	-1.42576	-24.6295	3	*
VIT_07s0104g01250	flavin-containing monooxygenase	Cellular Process	-1.44777	-5.41924	3			*
VIT_18s0001g13230	beta-galactosidase BG1 [Vitis vinifera]	Cellular Process	-1.5229	-38.4962	3	*
VIT_00s0227g00200	formin protein AHF1	Cellular Process	-1.95725	-7.47091	3	*	*
VIT_00s0174g00330	formin protein AHF1	Cellular Process	-2.28454	-18.4981	3	*
VIT_07s0005g03450	structural maintenance of chromosomes (SMC1)	Cellular Process	-5.11122	-3.11481	4	*	*
VIT_10s0071g01100	alpha-galactosidase precursor	Cellular Process	-5.11882	-4.1912	4			*
VIT_09s0002g02290	Beta-galactosidase	Cellular Process	-5.34203	-4.14246	4			*
VIT_05s0062g01430	glycosyl hydrolase family 17 protein	Cellular Process	-6.18549	-7.01806	4			*
VIT_04s0044g00120	kinase	Cellular Process	-6.37803	-3.0607	4			*
VIT_03s0038g00350	kinesin protein (MKRP2)	Cellular Process	-6.45017	-5.95747	4			*
VIT_15s0046g01190	hydroquinone glucosyltransferase	Cellular Process	-6.59535	-7.58977	4			*
VIT_00s1429g00010	kinesin light chain	Cellular Process	-7.62585	-9.08194	4			*
VIT_18s0001g06370	L-ascorbate peroxidase, chloroplast	Cellular Process	-7.97931	-9.61334	4	*	*
VIT_08s0007g05970	purple acid phosphatase 16 ATPAP16/PAP16	Cellular Process	-9.64742	-12.4303	4			*
VIT_17s0000g07790	UDP-glucose:salicylic acid glucosyltransferase	Cellular Process	-9.97155	-8.92712	4			*
VIT_04s0023g02690	Beta-galactosidase	Cellular Process	-19.561	-15.529	4	*
VIT_09s0002g02180	Tubulin beta-5 chain	Cellular Process	28.4105	3.08251	5				*
VIT_08s0032g00390	Myosin-like protein	Cellular Process	16.2381	-1.12541	5				*
VIT_15s0024g01050	Tubulin beta-8	Cellular Process	15.8238	1.76421	5				*
VIT_04s0079g00350	tubulin, Beta	Cellular Process	11.6675	2.40989	5				*
VIT_09s0002g06500	glycosyl hydrolase family 17 protein	Cellular Process	10.8442	-1.35543	5				*
VIT_08s0007g05590	tubulin beta-8 chain	Cellular Process	9.88926	1.33604	5				*
VIT_05s0020g02550	dienelactone hydrolase	Cellular Process	8.49538	1.07813	5				*
VIT_13s0019g04570	GCN5 N-acetyltransferase (GNAT)	Cellular Process	8.16029	1.48326	5				*
VIT_13s0019g03120	Glucosyltransferase-2	Cellular Process	7.10363	1.47443	5				*
VIT_19s0014g03800	RANGAP2 (RAN GTPASE ACTIVATING PROTEIN 2)	Cellular Process	6.86588	1.17946	5				*
VIT_12s0055g00250	UDP-glucose glucosyltransferase	Cellular Process	6.19895	1.62184	5				*
VIT_18s0041g01550	tubulin, Beta 2	Cellular Process	5.83349	1.32139	5				*
VIT_10s0003g04800	dienelactone hydrolase	Cellular Process	5.511	1.67285	5				*
VIT_17s0053g00880	POLYAMINE OXIDASE 4	Cellular Process	8.29002	11.8039	6				*
VIT_15s0107g00390	5'-adenylylsulfate reductase (APR3)	Cellular Process	5.54031	7.63198	6				*
VIT_15s0024g01360	polyprotein	Cellular Process	4.706	10.1675	6				*
VIT_13s0064g00330	notchless-like protein	Cellular Process	3.86089	6.59823	6				*
VIT_13s0106g00770	SEC13	Cellular Process	3.46806	8.80538	6				*
VIT_01s0011g00750	glycosyl hydrolase family 1	Cellular Process	3.03308	15.028	6				*
VIT_06s0009g03120	CYP79A2	Cellular Process	7.86219	29.6794	6	*	*
VIT_04s0023g02510	glycosyl transferase family 1 protein	Cellular Process	2.28875	10.0076	6	*	*
VIT_12s0055g01220	Tubulin folding cofactor TITAN 1	Cellular Process	1.2313	6.78076	7				*
VIT_19s0014g00410	alpha galactosidase	Cellular Process	-1.16035	17.9252	7	*	*
VIT_15s0046g00470	DYNAMIN-LIKE 1B	Cellular Process	-2.25766	6.10693	7	*
VIT_04s0023g01480	Dimethylaniline monooxygenase, N-oxide-forming	Cellular Process	-2.67454	7.68535	7	*	*
VIT_00s0233g00170	flavin-containing monooxygenase 3	Cellular Process	88.8603	27.2073	8				*
VIT_00s1869g00010	Polyprotein	Cellular Process	58.9353	18.9532	8				*
VIT_12s0055g01200	secretory carrier membrane protein (SCAMP4)	Cellular Process	33.8866	26.1104	8				*
VIT_06s0061g00340	Cell division control protein 48 homolog E	Cellular Process	33.6606	4.22894	8				*
VIT_03s0038g00190	Tubulin beta-8	Cellular Process	32.4627	7.88137	8				*
VIT_03s0017g00410	magnesium-dependent phosphatase 1	Cellular Process	31.8084	17.0551	8				*
VIT_16s0013g00170	SAR1 (SECRETION-ASSOCIATED RAS)	Cellular Process	26.4977	23.7011	8				*
VIT_09s0002g07760	NADPH quinone oxidoreductase	Cellular Process	22.2855	12.0716	8				*
VIT_00s0239g00140	mei2 AML4	Cellular Process	20.2959	20.1261	8				*
VIT_12s0055g00310	UDP-glucose glucosyltransferase	Cellular Process	19.3513	8.13728	8				*
VIT_00s0768g00020	Tubulin beta-6 chain	Cellular Process	18.3323	3.14355	8				*
VIT_14s0108g00440	Tubulin alpha chain	Cellular Process	17.7863	5.93966	8				*
VIT_16s0039g01230	VPS5A subunit of retromer complex	Cellular Process	16.3033	7.42242	8				*
VIT_15s0024g00710	gag-pol polyprotein	Cellular Process	14.631	3.64986	8				*
VIT_05s0077g00230	Tubulin alpha 4	Cellular Process	13.3008	5.14502	8				*
VIT_01s0137g00120	Ribosomal protein S6 (RPS6B) 40S	Cellular Process	12.8117	9.03456	8				*
VIT_00s0230g00050	Auxilin protein	Cellular Process	12.5626	8.54779	8				*
VIT_07s0151g00580	UDP-GLUCOSYLTRANSFERASE 74F2	Cellular Process	11.9503	8.78762	8				*
VIT_02s0012g01730	integrase core domain containing protein	Cellular Process	11.7379	6.93042	8				*
VIT_10s0116g00610	Tubulin alpha	Cellular Process	9.83841	7.64804	8				*
VIT_02s0025g01220	high mobility group HMG1/2	Cellular Process	9.30887	2.38973	8				*
VIT_00s0233g00090	vacuolar protein sorting 41 (VPS41)	Cellular Process	8.62375	4.13173	8				*
VIT_09s0002g07580	NADPH quinone oxidoreductase-like protein	Cellular Process	7.87155	7.94051	8				*
VIT_00s0188g00210	Auxilin	Cellular Process	7.83472	7.33843	8				*
VIT_18s0001g11670	Ras GTP-binding protein (RAN2)	Cellular Process	7.7426	5.93198	8				*
VIT_10s0042g00380	kinesin family member 2/24	Cellular Process	7.27452	5.87804	8				*
VIT_12s0055g00070	UDP-glycosyltransferase 71A13	Cellular Process	7.15001	3.52903	8				*
VIT_07s0005g00380	glycosyl hydrolase family 1 protein	Cellular Process	6.95527	3.56399	8				*
VIT_12s0055g00170	UDP-glucose glucosyltransferase	Cellular Process	6.75561	3.13842	8				*
VIT_10s0092g00330	cofilin	Cellular Process	6.40076	4.36309	8				*
VIT_09s0018g01790	integral membrane Yip1 family protein	Cellular Process	6.21578	2.03645	8				*
VIT_09s0054g01300	Myosin-like protein XIK	Cellular Process	5.4561	3.25978	8				*
VIT_00s0324g00060	UDP-glycosyltransferase 85A8	Cellular Process	10.7711	30.0947	8	*	*
VIT_11s0078g00280	Pol polyprotein	Cellular Process	9.33818	4.13119	8			*
VIT_00s1322g00010	tubulin alpha-3 chain	Cellular Process	6.52561	2.48223	8			*
VIT_09s0002g07840	NADPH quinone oxidoreductase-like protein	Cellular Process	5.0405	3.77947	8			*
VIT_14s0068g00480	UDP-glucosyl transferase	Cellular Process	5.18669	2.76283	8				*
VIT_13s0019g00220	Flowering Locus Y FY	Developmental Process	-5.14794	1.23242	1			*
VIT_12s0057g00980	PHYTOCHROME DEFECTIVE C (PHYC)	Developmental Process	-5.25039	-3.4414	1			*
VIT_05s0049g01430	EDA6/MEE37 (embryo sac development arrest 6, maternal effect embryo arrest 37)	Developmental Process	-5.43028	-1.56923	1			*
VIT_09s0002g02680	early flowering 3	Developmental Process	-5.43415	-1.55108	1			*
VIT_01s0011g03160	PFT1 (PHYTOCHROME AND FLOWERING TIME 1) MED25	Developmental Process	-5.44266	-1.91842	1			*
VIT_13s0019g02390	Dihydrofolate synthetase	Developmental Process	-6.55286	-1.64409	1			*
VIT_01s0011g03140	PFT1 (PHYTOCHROME AND FLOWERING TIME 1) MED25	Developmental Process	-6.87466	-3.38955	1			*
VIT_17s0000g09980	REF6 (RELATIVE OF EARLY FLOWERING 6)	Developmental Process	-7.27753	-1.49606	1			*
VIT_15s0046g02110	Late embryogenesis abundant protein Lea14-A	Developmental Process	-7.28728	-3.56926	1			*
VIT_18s0001g11220	EMB1427 (EMBRYO DEFECTIVE 1427)	Developmental Process	-7.33024	-2.00549	1			*
VIT_04s0008g04330	EMB2410	Developmental Process	-8.23859	-2.696	1			*
VIT_04s0008g03240	BAM2 (big apical meristem 2)	Developmental Process	-8.25066	-2.7734	1			*
VIT_02s0025g03960	TET10 (TETRASPANIN10)	Developmental Process	-9.58669	-1.22892	1			*
VIT_18s0001g04680	RPG related protein 1 RR1	Developmental Process	-10.5801	-4.15894	1			*
VIT_04s0008g07340	CONSTANS-LIKE 4	Developmental Process	-10.9975	-5.13036	1			*
VIT_18s0001g08230	Receptor-like protein kinase HAIKU2	Developmental Process	-12.9085	-6.19917	1			*
VIT_01s0026g00810	Leaf senescence protein	Developmental Process	-1.54318	-6.13863	2			*
VIT_02s0025g01200	Leaf senescence protein	Developmental Process	-1.96657	-9.04636	2			*
VIT_05s0102g00310	GUN4	Developmental Process	-2.90945	-9.731	2	*
VIT_15s0046g00240	lateral organ boundaries protein 1	Developmental Process	-3.17953	-17.1717	2	*	*
VIT_05s0077g01720	SAG101 (SENESCENCE-ASSOCIATED GENE 101)	Developmental Process	-3.63375	-5.02459	2			*
VIT_01s0011g00110	SEPALLATA1	Developmental Process	-5.32638	-10.8834	2	*	*
VIT_14s0066g01820	SAG101 (SENESCENCE-ASSOCIATED GENE 101)	Developmental Process	-5.5332	-11.5344	2	*	*
VIT_04s0008g01970	ER (ERECTA)	Developmental Process	-6.19208	-15.6863	2	*	*
VIT_13s0067g01450	lateral organ boundaries domain 21	Developmental Process	-17.9009	-54.0305	2	*	*
VIT_09s0002g06680	Embryo-specific 3	Developmental Process	-2.91031	-21.2076	3	*
VIT_04s0008g04380	vernalization insensitive 3	Developmental Process	-4.71488	-5.6866	4				*
VIT_04s0008g02670	Cryptochrome DASH	Developmental Process	-6.31052	-14.1095	4	*	*
VIT_10s0003g02680	phytochrome E	Developmental Process	-7.86002	-7.93988	4			*
VIT_07s0129g00330	lateral organ boundaries protein 39	Developmental Process	-8.16951	-6.83185	4			*
VIT_05s0020g04880	seed specific protein Bn15D14A	Developmental Process	-8.31455	-4.95216	4			*
VIT_16s0013g01600	LOB domain-containing protein 4	Developmental Process	18.2773	1.61028	5				*
VIT_17s0000g04530	TET8 (TETRASPANIN8)	Developmental Process	10.8804	-1.95594	5				*
VIT_15s0048g01240	MADS-box protein AGL20	Developmental Process	10.0518	1.06811	5				*
VIT_15s0048g00830	LOB domain-containing protein 18 (ASYMMETRIC LEAVES 2-like protein 20)	Developmental Process	3.22896	29.0528	6	*
VIT_06s0004g07790	lateral organ boundaries DOMAIN 15	Developmental Process	2.5912	8.03345	6	*	*
VIT_12s0057g00310	GAMETE EXPRESSED1 (GEX1)	Developmental Process	2.5464	41.6903	7	*	*
VIT_05s0049g00070	PhSUP1 SUPERMAN	Developmental Process	-1.01518	5.55155	7	*	*
VIT_14s0006g02980	senescence-associated protein	Developmental Process	53.5272	15.023	8				*
VIT_18s0122g00570	MBD9 (METHYL-CPG-BINDING DOMAIN 9)	Developmental Process	9.45097	2.45658	8				*
VIT_02s0025g03910	VIP3 (VERNALIZATION INDEPENDENCE 3); nucleotide binding	Developmental Process	8.09894	3.22727	8				*
VIT_13s0047g00910	molybdopterin biosynthesis MoaE	Developmental Process	6.96095	2.21797	8				*
VIT_14s0066g01710	Leaf senescence protein	Developmental Process	3.89153	7.37249	8	*	*
VIT_00s0332g00140	NADH dehydrogenase (ubiquinone) Fe-S protein 2	Generation of Precursor Metabolites and Energy	-6.57229	1.0955	1				*
VIT_04s0008g01910	ferredoxin-related	Generation of Precursor Metabolites and Energy	-5.37092	-2.0448	1			*
VIT_11s0016g05910	Mak10 subunit, NatC N(Alpha)-terminal acetyltransferase	Generation of Precursor Metabolites and Energy	-5.76269	-1.31469	1			*
VIT_04s0008g05590	F-type H+-transporting ATPase b chain CfoII	Generation of Precursor Metabolites and Energy	-7.17925	-2.79052	1			*
VIT_00s0246g00080	NADH dehydrogenase subunit 7	Generation of Precursor Metabolites and Energy	-8.91398	-1.94133	1	*	*
VIT_14s0068g01700	ATP synthase subunit beta	Generation of Precursor Metabolites and Energy	-11.3461	-1.59441	1			*
VIT_01s0011g02740	Phosphoenolpyruvate carboxylase	Generation of Precursor Metabolites and Energy	-11.844	-5.35273	1			*
VIT_18s0001g01660	NADH dehydrogenase I subunit M	Generation of Precursor Metabolites and Energy	-15.3475	-6.08433	1			*
VIT_11s0016g01400	PSBX (photosystem II subunit X)	Generation of Precursor Metabolites and Energy	-2.12288	-6.86401	2	*	*
VIT_07s0005g02220	LHCII type I CAB-1	Generation of Precursor Metabolites and Energy	-2.55252	-7.94039	2	*
VIT_12s0059g01810	photosystem II psbZ	Generation of Precursor Metabolites and Energy	-2.62779	-8.42401	2			*
VIT_12s0057g00630	LHCB2.1 (Photosystem II light harvesting complex gene 2.1)	Generation of Precursor Metabolites and Energy	-2.96258	-9.72537	2	*	*
VIT_13s0019g03350	Sedoheptulose-1,7-bisphosphatase (SBPase), Chloroplast	Generation of Precursor Metabolites and Energy	-3.07235	-7.72795	2			*
VIT_11s0052g00620	AHA2 (Arabidopsis H(+)-ATPase 2)	Generation of Precursor Metabolites and Energy	-3.16872	-15.6952	2	*	*
VIT_06s0004g05180	ribulose bisphosphate carboxylase/oxygenase activase, chloroplast precursor	Generation of Precursor Metabolites and Energy	-3.183	-5.53432	2			*
VIT_12s0134g00510	cytochrome B6-F complex iron-sulfur subunit, PETC	Generation of Precursor Metabolites and Energy	-3.2468	-13.7763	2	*	*
VIT_10s0116g01740	ATP synthase gamma chain 1t (ATPC1)	Generation of Precursor Metabolites and Energy	-3.29434	-8.30512	2			*
VIT_18s0001g00760	plastocyanin, chloroplast precursor	Generation of Precursor Metabolites and Energy	-3.42657	-10.5095	2	*	*
VIT_11s0016g05520	plastocyanin domain-containing protein	Generation of Precursor Metabolites and Energy	-3.50589	-10.5657	2	*	*
VIT_18s0001g14450	Ferredoxin:nadp+ Oxidoreductase PETH	Generation of Precursor Metabolites and Energy	-4.09723	-8.0542	2	*	*
VIT_12s0028g01080	Photosystem II oxygen-evolving complex precursor, 23kda PSBP	Generation of Precursor Metabolites and Energy	-4.19016	-11.8515	2	*	*
VIT_05s0020g03180	Photosystem I reaction center subunit II, chloroplast precursor	Generation of Precursor Metabolites and Energy	-4.63851	-41.068	2	*	*
VIT_09s0018g00520	plastocyanin domain-containing protein	Generation of Precursor Metabolites and Energy	-4.67601	-18.7097	2	*	*
VIT_06s0080g00920	photosystem I subunit O (PSAO)	Generation of Precursor Metabolites and Energy	-5.00537	-20.2191	2	*	*
VIT_15s0024g00040	LHCA3 (Photosystem I light harvesting complex gene 3)	Generation of Precursor Metabolites and Energy	-5.26933	-35.0426	2	*	*
VIT_00s0207g00210	photosystem II PsbO protein	Generation of Precursor Metabolites and Energy	-5.51996	-10.211	2			*
VIT_08s0007g02190	LHCB4 chlorophyll A-B binding protein CP29	Generation of Precursor Metabolites and Energy	-5.67745	-32.9658	2	*	*
VIT_01s0010g03620	LHCA2 (Photosystem I light harvesting complex gene 2)	Generation of Precursor Metabolites and Energy	-5.72416	-35.5881	2	*	*
VIT_04s0023g00410	photosystem I subunit XI (PSAL)	Generation of Precursor Metabolites and Energy	-5.76857	-16.1336	2	*	*
VIT_14s0081g00060	photosystem II reaction centre W (PsbW)	Generation of Precursor Metabolites and Energy	-5.79163	-12.0948	2	*	*
VIT_18s0164g00030	ATP synthase delta chain, chloroplast precursor	Generation of Precursor Metabolites and Energy	-5.86572	-11.9716	2			*
VIT_17s0000g06350	LHCA4 (Photosystem I light harvesting complex gene 4)	Generation of Precursor Metabolites and Energy	-5.87943	-50.7061	2	*	*
VIT_10s0003g04350	photosystem I subunit X (PSAK)	Generation of Precursor Metabolites and Energy	-6.42499	-51.5717	2	*	*
VIT_00s0125g00280	Photosystem I reaction center subunit III (PSAF)	Generation of Precursor Metabolites and Energy	-7.04753	-29.0524	2	*	*
VIT_19s0014g03660	LHCII type III, chloroplast precursor	Generation of Precursor Metabolites and Energy	-7.62491	-23.2809	2	*
VIT_18s0089g01170	LHCB5 (LIGHT HARVESTING COMPLEX OF PHOTOSYSTEM II 5)	Generation of Precursor Metabolites and Energy	-7.90833	-25.5137	2	*	*
VIT_01s0137g00210	photosystem II core complex proteins psbY, chloroplast precursor	Generation of Precursor Metabolites and Energy	-9.09368	-47.8316	2	*	*
VIT_00s0904g00010	photosystem II oxygen-evolving enhancer protein PSBQ	Generation of Precursor Metabolites and Energy	-9.56209	-51.8415	2	*	*
VIT_13s0019g04140	LHCA1	Generation of Precursor Metabolites and Energy	-9.69472	-49.6192	2	*	*
VIT_12s0055g01110	LHCB6 (LIGHT HARVESTING COMPLEX PSII)	Generation of Precursor Metabolites and Energy	-12.2457	-44.4805	2	*	*
VIT_04s0044g01410	Photosystem I reaction center subunit N (PSAN)	Generation of Precursor Metabolites and Energy	-12.8836	-37.6659	2	*	*
VIT_10s0003g02900	LHCII type I CAB-1	Generation of Precursor Metabolites and Energy	1.35434	-11.383	3	*
VIT_19s0027g00200	photosystem II 10 kDa polypeptide PSBR	Generation of Precursor Metabolites and Energy	-1.1678	-6.38514	3	*
VIT_06s0009g02500	plastocyanin domain-containing protein	Generation of Precursor Metabolites and Energy	-1.62811	-7.75743	3			*
VIT_19s0014g03850	cytochrome B6-F complex iron-sulfur subunit, PETC	Generation of Precursor Metabolites and Energy	-1.63857	-6.2665	3			*
VIT_14s0108g01320	plastocyanin domain-containing protein	Generation of Precursor Metabolites and Energy	-1.86138	-27.0519	3	*
VIT_10s0003g02890	LHCII type I CAB-1	Generation of Precursor Metabolites and Energy	-1.89093	-45.8043	3	*
VIT_07s0005g04400	photosystem II reaction centre W (PsbW)	Generation of Precursor Metabolites and Energy	-2.00267	-13.0885	3	*
VIT_09s0002g04320	Photosystem I reaction center subunit VI PSAH	Generation of Precursor Metabolites and Energy	-5.34499	-8.47942	4	*	*
VIT_12s0028g00320	LHB1B1	Generation of Precursor Metabolites and Energy	-5.72439	-6.83883	4			*
VIT_04s0008g01730	PSBX (photosystem II subunit X)	Generation of Precursor Metabolites and Energy	-5.80351	-8.63482	4	*	*
VIT_05s0020g03490	ferredoxin	Generation of Precursor Metabolites and Energy	-5.89229	-11.0238	4			*
VIT_01s0127g00740	quinone oxidoreductase, chloroplast precursor	Generation of Precursor Metabolites and Energy	-7.1881	-9.66943	4			*
VIT_18s0001g11370	cytochrome b6f complex subunit (petM)	Generation of Precursor Metabolites and Energy	-11.2138	-6.55189	4			*
VIT_19s0015g01760	photosystem I reaction center subunit V (PSAG)	Generation of Precursor Metabolites and Energy	-15.1797	-10.9138	4			*
VIT_11s0037g00290	plastocyanin domain-containing protein	Generation of Precursor Metabolites and Energy	-22.692	-28.0716	4	*
VIT_07s0005g06350	photosystem II 47 kDa protein	Generation of Precursor Metabolites and Energy	29.7549	1.83989	5				*
VIT_09s0002g07990	2-hydroxyacid dehydrogenases, D-isomer specific	Generation of Precursor Metabolites and Energy	17.8099	-1.09329	5				*
VIT_18s0086g00530	H(+)-ATPASE AHA10 (AUTOINHIBITED H(+)-ATPASE ISOFORM 10)	Generation of Precursor Metabolites and Energy	7.83977	0.99668	5				*
VIT_12s0028g03450	plastocyanin domain-containing protein	Generation of Precursor Metabolites and Energy	7.04432	1.23125	5				*
VIT_07s0005g03590	NADH dehydrogenase subunit 7	Generation of Precursor Metabolites and Energy	5.8742	-2.49025	5				*
VIT_11s0016g05550	plastocyanin domain-containing protein	Generation of Precursor Metabolites and Energy	5.54313	-2.99493	5				*
VIT_14s0006g02180	ATP synthase beta chain 2, mitochondrial	Generation of Precursor Metabolites and Energy	5.96006	-1.16181	5			*
VIT_01s0026g00430	cytochrome c	Generation of Precursor Metabolites and Energy	9.29038	15.4764	6				*
VIT_08s0056g01060	NADH dehydrogenase subunit 1	Generation of Precursor Metabolites and Energy	6.95365	11.6828	6				*
VIT_13s0175g00190	V-type H+-transporting ATPase subunit I	Generation of Precursor Metabolites and Energy	6.00844	9.67808	6				*
VIT_09s0002g04970	inorganic pyrophosphatase	Generation of Precursor Metabolites and Energy	4.09206	5.03122	6				*
VIT_01s0011g01160	haloacid dehalogenase hydrolase	Generation of Precursor Metabolites and Energy	1.4889	7.33706	7	*
VIT_00s0301g00090	NDA2 (ALTERNATIVE NAD(P)H DEHYDROGENASE 2)	Generation of Precursor Metabolites and Energy	-1.24039	29.2939	7	*
VIT_11s0037g01360	NADH dehydrogenase subunit 4	Generation of Precursor Metabolites and Energy	68.4564	17.0355	8				*
VIT_05s0124g00490	oxalyl-CoA decarboxylase	Generation of Precursor Metabolites and Energy	45.7408	11.9223	8				*
VIT_06s0009g03700	V-type H+-transporting ATPase subunit B	Generation of Precursor Metabolites and Energy	40.4118	22.433	8				*
VIT_15s0048g00140	H(+)-ATPASE AHA10 (AUTOINHIBITED H(+)-ATPASE ISOFORM 10)	Generation of Precursor Metabolites and Energy	29.4431	13.2563	8				*
VIT_01s0026g01410	inorganic pyrophosphatase	Generation of Precursor Metabolites and Energy	24.1572	18.276	8				*
VIT_00s0187g00140	Photosystem II 44 kDa reaction center psbC	Generation of Precursor Metabolites and Energy	22.5702	7.14957	8				*
VIT_09s0002g08010	vacuolar pyrophosphatase [Vitis vinifera]	Generation of Precursor Metabolites and Energy	22.0036	13.2699	8				*
VIT_19s0090g00010	H(+)-ATPase 9 AHA9	Generation of Precursor Metabolites and Energy	19.3376	2.23662	8				*
VIT_14s0006g00440	NADH dehydrogenase subunit 4	Generation of Precursor Metabolites and Energy	14.9127	16.3344	8				*
VIT_12s0121g00370	NADH dehydrogenase (ubiquinone) flavoprotein 1	Generation of Precursor Metabolites and Energy	12.4332	7.18573	8				*
VIT_11s0016g02030	cytochrome f [Vitis vinifera]	Generation of Precursor Metabolites and Energy	10.8219	6.88768	8				*
VIT_06s0009g03730	V-type H+-transporting ATPase subunit B	Generation of Precursor Metabolites and Energy	10.6181	4.81962	8				*
VIT_10s0003g04310	ATP synthase CF0 C chain	Generation of Precursor Metabolites and Energy	10.3591	5.89383	8				*
VIT_18s0001g15790	V-type H+-transporting ATPase 16kDa proteolipid subunit	Generation of Precursor Metabolites and Energy	8.68714	6.6255	8				*
VIT_05s0124g00510	oxalyl-CoA decarboxylase [Vitis vinifera]	Generation of Precursor Metabolites and Energy	8.03175	8.20785	8				*
VIT_19s0015g00420	Phosphoenolpyruvate carboxylase.	Generation of Precursor Metabolites and Energy	7.87217	4.59864	8				*
VIT_18s0089g00420	ATP synthase epsilon chain, mitochondrial	Generation of Precursor Metabolites and Energy	7.83724	2.85134	8				*
VIT_00s0246g00220	F-type H+-transporting ATPase subunit 8	Generation of Precursor Metabolites and Energy	7.28812	3.98614	8				*
VIT_19s0015g00410	Phosphoenolpyruvate carboxylase.	Generation of Precursor Metabolites and Energy	6.94804	4.97496	8				*
VIT_02s0012g01950	photosystem II protein D1	Generation of Precursor Metabolites and Energy	11.3418	8.40749	8			*
VIT_06s0009g02070	photosystem I assembly protein Ycf4	Generation of Precursor Metabolites and Energy	8.00871	5.81877	8			*
VIT_14s0066g01040	cytosine methyltransferase (DRM2)	Hormone Metabolic Process	-5.57069	-1.96881	1			*
VIT_03s0180g00280	indole-3-acetate beta-glucosyltransferase	Hormone Metabolic Process	-13.8015	-6.48518	1			*
VIT_03s0091g00310	indole-3-acetic acid-amido synthetase GH3.8	Hormone Metabolic Process	-16.5104	-7.52678	1			*
VIT_02s0087g00910	9-cis-epoxycarotenoid dioxygenase	Hormone Metabolic Process	-7.26088	-1.74676	1			*
VIT_12s0059g01870	GH3-like protein	Hormone Metabolic Process	-3.35587	-5.4924	2				*
VIT_16s0098g00770	auxin-amidohydrolase precursor	Hormone Metabolic Process	-4.96862	-7.54397	2			*
VIT_02s0025g00360	1-aminocyclopropane-1-carboxylate synthase	Hormone Metabolic Process	-5.79295	-45.4778	2	*	*
VIT_00s2086g00010	1-aminocyclopropane-1-carboxylate oxidase 1	Hormone Metabolic Process	-7.92127	-16.6451	2	*	*
VIT_17s0000g07020	cytokinin-O-glucosyltransferase 2	Hormone Metabolic Process	-7.941	-22.3887	2	*	*
VIT_06s0004g07310	indole-3-acetate beta-glucosyltransferase	Hormone Metabolic Process	-8.5395	-33.4497	2	*	*
VIT_04s0023g03810	jasmonate O-methyltransferase	Hormone Metabolic Process	-9.02208	-30.7587	2	*
VIT_18s0001g13200	cytokinin dehydrogenase 5 precursor	Hormone Metabolic Process	-28.959	-69.9069	2	*
VIT_10s0003g03750	9-cis-epoxycarotenoid dioxygenase 2	Hormone Metabolic Process	-3.2005	-5.63977	2			*
VIT_18s0001g11320	ent-kaurene oxidase	Hormone Metabolic Process	-4.09088	-7.80446	2			*
VIT_10s0116g00410	gibberellin 2-beta-dioxygenase 7	Hormone Metabolic Process	-1.0661	-9.23377	3			*
VIT_02s0012g00360	1-aminocyclopropane-1-carboxylate oxidase	Hormone Metabolic Process	-1.66628	-7.33675	3	*	*
VIT_05s0020g03320	copper amine oxidase	Hormone Metabolic Process	-2.53963	-17.0616	3	*
VIT_07s0129g00660	indole-3-acetic acid-amido synthetase GH3.2	Hormone Metabolic Process	-15.6874	-17.6666	4				*
VIT_11s0016g04810	BAS1 (PHYB ACTIVATION TAGGED SUPPRESSOR 1)	Hormone Metabolic Process	-19.3109	-16.1474	4	*
VIT_04s0008g00110	Jasmonate ZIM domain-containing protein 8	Hormone Metabolic Process	2.99612	7.13371	6	*
VIT_01s0026g00820	IAA-amino acid hydrolase 1 (ILR1)	Hormone Metabolic Process	-1.47293	5.26869	7				*
VIT_10s0003g03790	Jasmonate ZIM domain-containing protein 8	Hormone Metabolic Process	1.13239	8.81827	7	*
VIT_02s0109g00430	nitrilase 4 (NIT4)	Hormone Metabolic Process	9.44001	10.7066	8				*
VIT_03s0063g01280	gibberellin 20 oxidase 2	Hormone Metabolic Process	8.49808	4.38903	8				*
VIT_02s0033g00790	nitrilase 4B	Hormone Metabolic Process	7.30948	7.81829	6				*
VIT_08s0007g04140	3-deoxy-D-manno-octulosonic-acid transferase	Lipid Metabolic Process	-5.26621	1.39406	1			*
VIT_11s0037g00250	1-acyl-sn-glycerol-3-phosphate acyltransferase 1, chloroplast precursor	Lipid Metabolic Process	-5.41076	-1.18555	1			*
VIT_18s0001g11900	GNS1/SUR4 membrane	Lipid Metabolic Process	-5.42338	-1.07853	1			*
VIT_03s0038g04100	3-hydroxy-3-methylglutaryl-coenzyme A reductase 3	Lipid Metabolic Process	-5.50111	0.999883	1			*
VIT_00s0253g00080	Methyl jasmonate esterase	Lipid Metabolic Process	-6.75923	-1.68514	1			*
VIT_17s0119g00350	3,4-dihydroxy-2-butanone kinase	Lipid Metabolic Process	-7.74177	-2.47656	1			*
VIT_18s0122g00610	3-hydroxy-3-methylglutaryl-coenzyme A reductase 3	Lipid Metabolic Process	-17.7725	-6.89978	1			*
VIT_01s0150g00210	CYP51A	Lipid Metabolic Process	-2.26425	-6.35021	2			*
VIT_03s0038g02090	Phospholipase C.	Lipid Metabolic Process	-2.51865	-5.20672	2	*	*
VIT_12s0028g02000	triacylglycerol lipase	Lipid Metabolic Process	-2.92004	-6.64573	2			*
VIT_05s0020g03170	lipoxygenase	Lipid Metabolic Process	-4.13173	-10.168	2			*
VIT_00s0583g00030	sphingolipid delta 4 desaturase DES-1	Lipid Metabolic Process	-4.20822	-8.25682	2			*
VIT_04s0079g00680	phytoene synthase, chloroplast precursor	Lipid Metabolic Process	-5.78812	-8.22621	2			*
VIT_17s0000g00110	rubredoxin	Lipid Metabolic Process	-8.72002	-15.5884	2	*	*
VIT_18s0001g00370	ceramidase	Lipid Metabolic Process	-1.68762	-14.5589	3	*
VIT_18s0001g00290	OPCL1 (OPC-8:0 COA LIGASE1)	Lipid Metabolic Process	-4.1798	-5.05605	4			*
VIT_05s0020g00930	Soluble diacylglycerol acyltransferase	Lipid Metabolic Process	-5.83747	-6.00878	4			*
VIT_15s0045g00370	phosphatidylglycerol specific phospholipase C	Lipid Metabolic Process	-8.49777	-14.039	4	*	*
VIT_15s0045g00380	phosphoesterase	Lipid Metabolic Process	-15.1851	-13.468	4	*	*
VIT_09s0002g01080	lipoxygenase	Lipid Metabolic Process	-15.4661	-8.27932	4			*
VIT_07s0141g00360	lipase class 3	Lipid Metabolic Process	-19.089	-31.5192	4	*	*
VIT_06s0004g01470	lipoxygenase LOX1	Lipid Metabolic Process	23.7487	2.61081	5				*
VIT_05s0094g00630	stearoyl-CoA 9-desaturase	Lipid Metabolic Process	23.3393	1.23132	5				*
VIT_06s0004g01500	lipoxygenase (LOX2)	Lipid Metabolic Process	11.2482	1.51108	5				*
VIT_16s0100g00160	HMG-CoA synthase 2	Lipid Metabolic Process	8.73713	2.05085	5				*
VIT_18s0041g02070	12-oxophytodienoate reductase 1	Lipid Metabolic Process	7.12046	1.46899	5				*
VIT_11s0016g05360	phospholipase D alpha [Vitis vinifera]	Lipid Metabolic Process	5.09222	1.40199	5				*
VIT_12s0178g00180	diacylglycerol kinase 1	Lipid Metabolic Process	7.00032	1.13501	5			*
VIT_17s0000g10480	protein kinase beta-1 subunit 5'-AMP-activated	Lipid Metabolic Process	11.0568	15.1394	6				*
VIT_11s0037g01390	acyl-CoA oxidase ACX3	Lipid Metabolic Process	6.17862	14.2209	6				*
VIT_02s0012g02500	Acyl-[acyl-carrier-protein] desaturase OS=Glycine max GN=SACPD A PE=3 SV=2	Lipid Metabolic Process	5.03327	10.6881	6				*
VIT_09s0070g00760	glycerol kinase	Lipid Metabolic Process	2.78535	11.8498	6				*
VIT_17s0000g10470	protein kinase beta-1 subunit 5'-AMP-activated	Lipid Metabolic Process	2.73758	6.85103	6				*
VIT_08s0032g01100	Acyl-CoA oxidase	Lipid Metabolic Process	2.50083	8.23605	6				*
VIT_12s0034g00190	Acyl-[acyl-carrier-protein] desaturase OS=Glycine max GN=SACPD A PE=3 SV=2	Lipid Metabolic Process	2.14542	5.06688	6				*
VIT_01s0011g04370	phosphatidylserine synthase 2	Lipid Metabolic Process	2.9406	6.68699	6			*
VIT_13s0067g00890	phosphoinositide-specific phospholipase C	Lipid Metabolic Process	2.42964	13.0741	6	*
VIT_06s0061g01110	lecithine cholesterol acyltransferase	Lipid Metabolic Process	1.66965	6.48649	6	*	*
VIT_18s0001g11910	1-acyl-sn-glycerol-3-phosphate acyltransferase 4	Lipid Metabolic Process	3.51856	14.1744	7				*
VIT_09s0018g00190	glycerol kinase	Lipid Metabolic Process	1.68438	10.8117	7				*
VIT_16s0022g01160	acyl-CoA oxidase ACX3	Lipid Metabolic Process	1.54283	6.52307	7				*
VIT_09s0002g07640	glycerol kinase	Lipid Metabolic Process	1.94713	6.71233	7			*
VIT_11s0052g01730	1-deoxy-D-xylulose-5-phosphate synthase	Lipid Metabolic Process	1.36666	5.7707	7	*
VIT_06s0004g01650	acetyl-CoA carboxylase, biotin carboxylase	Lipid Metabolic Process	-5.52745	3.50823	7			*
VIT_18s0075g00560	fatty acid multifunctional protein (MFP2)	Lipid Metabolic Process	21.5943	18.7062	8				*
VIT_04s0023g02320	jasmonate O-methyltransferase	Lipid Metabolic Process	19.2704	4.00802	8				*
VIT_07s0005g05820	brassinosteroid biosynthetic protein DWARF1	Lipid Metabolic Process	18.5225	10.2552	8				*
VIT_07s0005g03820	Acyl-[acyl-carrier-protein] desaturase OS=Glycine max GN=SACPD A PE=3 SV=2	Lipid Metabolic Process	16.5054	12.8756	8				*
VIT_00s0768g00030	isopentenyl diphosphate isomerase 2	Lipid Metabolic Process	13.0779	7.60651	8				*
VIT_11s0206g00020	isopentenyl diphosphate isomerase 2	Lipid Metabolic Process	12.7851	8.2151	8				*
VIT_09s0054g01110	cycloartenol synthase	Lipid Metabolic Process	8.92428	4.82565	8				*
VIT_14s0036g00810	HMG-CoA synthase 2	Lipid Metabolic Process	8.70927	7.14737	8				*
VIT_16s0039g01600	11-beta-hydroxysteroid dehydrogenase	Lipid metabolism	-5.35784	-11.0077	2	*
VIT_04s0008g04710	beta-ketoacyl-CoA synthase	Lipid metabolism	-1.22434	-6.69087	3			*
VIT_14s0060g00820	3-beta hydroxysteroid dehydrogenase	Lipid metabolism	-1.59118	-5.45024	3			*
VIT_01s0146g00070	11-beta-hydroxysteroid dehydrogenase	Lipid metabolism	-1.63883	-9.85487	3	*	*
VIT_15s0046g03700	3-beta hydroxysteroid dehydrogenase	Lipid metabolism	-5.02342	-5.18623	4			*
VIT_10s0003g03090	3-beta hydroxysteroid dehydrogenase	Lipid metabolism	-6.81193	-4.84967	4			*
VIT_01s0011g04380	acyl-(acyl carrier protein) thioesterase	Lipid metabolism	-1.45776	15.667	7	*	*
VIT_14s0171g00190	protoporphyrinogen oxidase	Nitrogen compound metabolic process	-8.48954	-2.8369	1			*
VIT_18s0001g03910	nitrate reductase 2 (NR2)	Nitrogen compound metabolic process	-10.0544	-1.60286	1			*
VIT_19s0014g03160	NADPH:protochlorophyllide oxidoreductase	Nitrogen compound metabolic process	-3.98387	-23.5517	2	*	*
VIT_08s0058g00430	ferritin	Nitrogen compound metabolic process	26.71	2.25019	5				*
VIT_09s0070g00110	S-adenosyl-L-methionine Mg-protoporphyrin IX methyltranserase	Nitrogen compound metabolic process	5.54898	6.0174	8				*
VIT_00s1937g00010	amine oxidase	Nitrogen compound metabolic process	-8.39247	-7.77509	4			*
VIT_00s0246g00120	no hit	No Hit	-9.71309	-1.60284	1				*
VIT_15s0024g01500	no hit	No Hit	-5.24918	-2.76343	1			*
VIT_17s0000g01060	no hit	No Hit	-5.36903	1.17899	1			*
VIT_01s0010g03810	no hit	No Hit	-5.38824	1.69053	1			*
VIT_06s0004g07120	no hit	No Hit	-5.61568	-1.69833	1			*
VIT_00s1881g00010	no hit	No Hit	-6.17399	2.18476	1			*
VIT_00s1927g00010	no hit	No Hit	-6.35743	-1.5034	1			*
VIT_15s0021g00030	no hit	No Hit	-6.42965	-2.47428	1			*
VIT_00s0366g00010	no hit	No Hit	-6.68426	-1.17399	1			*
VIT_07s0005g06160	no hit	No Hit	-6.96066	-3.29435	1			*
VIT_09s0054g01100	no hit	No Hit	-7.04419	-1.11089	1			*
VIT_12s0134g00070	no hit	No Hit	-7.63499	-1.59007	1			*
VIT_00s0246g00040	no hit	No Hit	-7.66683	-1.39969	1			*
VIT_04s0008g05860	no hit	No Hit	-7.70214	1.0312	1			*
VIT_11s0052g01040	no hit	No Hit	-7.73091	-1.47016	1			*
VIT_09s0002g06300	no hit	No Hit	-8.00197	-4.8319	1			*
VIT_01s0026g00130	no hit	No Hit	-8.71344	-2.49397	1			*
VIT_10s0116g00690	no hit	No Hit	-9.68795	-2.27869	1			*
VIT_03s0088g00840	no hit	No Hit	-12.1452	-4.31784	1			*
VIT_12s0028g02370	no hit	No Hit	-3.61651	-6.10361	2				*
VIT_04s0008g06150	no hit	No Hit	-4.93993	-25.1108	2				*
VIT_17s0000g02440	no hit	No Hit	-4.94179	-8.46141	2				*
VIT_11s0016g04680	no hit	No Hit	-2.04371	-6.77905	2			*
VIT_01s0011g04840	no hit	No Hit	-2.15775	-6.84962	2			*
VIT_13s0064g00670	no hit	No Hit	-2.20397	-8.52204	2	*	*
VIT_12s0028g03120	no hit	No Hit	-2.8823	-11.0188	2	*	*
VIT_11s0016g00210	no hit	No Hit	-2.88756	-8.03514	2			*
VIT_15s0045g01370	no hit	No Hit	-2.89802	-6.09272	2			*
VIT_14s0068g00160	no hit	No Hit	-3.11392	-6.66704	2	*	*
VIT_16s0050g01990	no hit	No Hit	-3.1886	-6.87258	2			*
VIT_12s0059g02660	no hit	No Hit	-3.57684	-6.86137	2			*
VIT_10s0003g03810	no hit	No Hit	-3.69306	-5.90802	2			*
VIT_13s0019g01130	no hit	No Hit	-3.72677	-9.64257	2			*
VIT_07s0005g01320	no hit	No Hit	-3.95894	-12.8326	2	*	*
VIT_02s0025g01150	no hit	No Hit	-4.00727	-5.97578	2			*
VIT_00s0477g00010	no hit	No Hit	-4.13348	-8.76609	2	*	*
VIT_00s0199g00310	no hit	No Hit	-4.20555	-8.39993	2			*
VIT_18s0001g04920	no hit	No Hit	-4.4915	-15.6584	2	*
VIT_02s0012g01380	no hit	No Hit	-4.49254	-12.5662	2	*	*
VIT_03s0038g02680	no hit	No Hit	-4.65415	-8.12579	2			*
VIT_18s0001g08340	no hit	No Hit	-4.93249	-10.2077	2			*
VIT_06s0004g05110	no hit	No Hit	-5.62179	-12.3306	2	*
VIT_18s0001g08080	no hit	No Hit	-7.04703	-6.36602	2			*
VIT_01s0011g02720	no hit	No Hit	-8.29602	-55.2804	2	*	*
VIT_14s0083g00260	no hit	No Hit	-8.52298	-144.688	2	*	*
VIT_08s0007g05630	no hit	No Hit	-9.43505	-24.9042	2	*	*
VIT_01s0011g02710	no hit	No Hit	-19.6169	-52.7282	2	*	*
VIT_08s0007g08010	no hit	No Hit	1.81808	-7.83312	3				*
VIT_09s0002g00630	no hit	No Hit	3.9569	-15.0354	3	*
VIT_08s0007g08020	no hit	No Hit	2.05197	-15.8196	3			*
VIT_03s0063g01770	no hit	No Hit	1.42567	-6.71757	3	*
VIT_07s0005g04730	no hit	No Hit	1.01607	-7.3302	3			*
VIT_08s0007g01350	no hit	No Hit	1.01522	-5.15905	3			*
VIT_08s0007g08030	no hit	No Hit	-1.07803	-11.7838	3	*
VIT_02s0025g01080	no hit	No Hit	-1.25455	-9.52765	3	*
VIT_01s0026g00290	no hit	No Hit	-1.42559	-12.4735	3	*
VIT_12s0134g00170	no hit	No Hit	-1.69054	-9.00137	3			*
VIT_17s0000g02560	no hit	No Hit	-1.96218	-11.1061	3			*
VIT_14s0068g00510	no hit	No Hit	-3.16125	-32.6678	3	*
VIT_01s0026g02270	no hit	No Hit	-4.55431	-7.16656	4	*	*
VIT_09s0002g05190	no hit	No Hit	-7.67224	-7.00647	4			*
VIT_04s0008g03700	no hit	No Hit	109.053	1.53094	5				*
VIT_02s0025g02300	no hit	No Hit	63.5367	1.10389	5				*
VIT_09s0054g01660	no hit	No Hit	47.3187	1.10897	5				*
VIT_06s0004g03570	no hit	No Hit	39.188	3.04772	5				*
VIT_13s0101g00400	no hit	No Hit	36.6022	1.01327	5				*
VIT_00s0208g00070	no hit	No Hit	36.1018	3.3856	5				*
VIT_14s0036g00710	no hit	No Hit	33.14	2.76939	5				*
VIT_06s0004g05520	no hit	No Hit	29.7938	1.92863	5				*
VIT_09s0002g00060	no hit	No Hit	29.3367	1.0843	5				*
VIT_14s0108g00550	no hit	No Hit	28.5596	1.79399	5				*
VIT_01s0011g05070	no hit	No Hit	26.7531	2.70113	5				*
VIT_02s0033g01220	no hit	No Hit	25.4721	2.55353	5				*
VIT_16s0050g01820	no hit	No Hit	25.257	2.72798	5				*
VIT_10s0042g01080	no hit	No Hit	24.1868	1.28251	5				*
VIT_14s0036g01300	no hit	No Hit	23.1599	-1.12458	5				*
VIT_11s0016g01680	no hit	No Hit	22.8939	1.44312	5				*
VIT_00s0361g00070	no hit	No Hit	22.6402	2.24152	5				*
VIT_08s0007g08850	no hit	No Hit	22.4795	1.0294	5				*
VIT_05s0049g00810	no hit	No Hit	21.5921	1.52672	5				*
VIT_13s0019g02500	no hit	No Hit	20.6862	2.62066	5				*
VIT_01s0011g01840	no hit	No Hit	20.5208	1.90046	5				*
VIT_18s0075g00770	no hit	No Hit	19.9583	-1.25226	5				*
VIT_18s0001g14200	no hit	No Hit	19.8719	2.5798	5				*
VIT_03s0097g00040	no hit	No Hit	19.5343	1.46868	5				*
VIT_05s0020g03400	no hit	No Hit	19.3593	1.1668	5				*
VIT_00s0269g00070	no hit	No Hit	19.3493	2.30427	5				*
VIT_00s0230g00010	no hit	No Hit	19.0597	2.03065	5				*
VIT_18s0001g15250	no hit	No Hit	18.4996	1.15168	5				*
VIT_19s0085g00100	no hit	No Hit	18.1048	1.92026	5				*
VIT_12s0028g03710	no hit	No Hit	17.6983	-1.59599	5				*
VIT_02s0012g01970	no hit	No Hit	17.4427	-1.42997	5				*
VIT_02s0033g00480	no hit	No Hit	16.2606	1.80833	5				*
VIT_17s0000g01570	no hit	No Hit	16.2528	-1.24772	5				*
VIT_15s0045g00140	no hit	No Hit	16.0143	1.16365	5				*
VIT_19s0015g02630	no hit	No Hit	15.8773	1.28358	5				*
VIT_13s0019g05310	no hit	No Hit	15.8167	1.14211	5				*
VIT_05s0165g00070	no hit	No Hit	15.2623	2.45138	5				*
VIT_07s0005g04000	no hit	No Hit	15.153	1.79832	5				*
VIT_02s0025g00060	no hit	No Hit	15.0807	2.34164	5				*
VIT_04s0023g02470	no hit	No Hit	14.756	1.2413	5				*
VIT_15s0048g00570	no hit	No Hit	14.6031	2.09374	5				*
VIT_12s0035g01300	no hit	No Hit	13.9573	1.34866	5				*
VIT_05s0094g01700	no hit	No Hit	13.8373	-1.49278	5				*
VIT_07s0031g01430	no hit	No Hit	13.8108	2.0617	5				*
VIT_05s0020g00990	no hit	No Hit	13.7053	-1.13348	5				*
VIT_17s0000g01900	no hit	No Hit	13.4222	-1.15152	5				*
VIT_15s0024g01300	no hit	No Hit	13.3894	1.77353	5				*
VIT_07s0005g05310	no hit	No Hit	13.1305	2.27729	5				*
VIT_00s0371g00090	no hit	No Hit	12.8914	1.87016	5				*
VIT_03s0180g00190	no hit	No Hit	12.8892	1.15264	5				*
VIT_00s0532g00010	no hit	No Hit	12.8328	1.75696	5				*
VIT_03s0017g01850	no hit	No Hit	12.5813	1.21934	5				*
VIT_13s0047g00570	no hit	No Hit	12.4208	1.78129	5				*
VIT_14s0060g01800	no hit	No Hit	12.405	-1.09735	5				*
VIT_16s0148g00270	no hit	No Hit	12.1513	1.01907	5				*
VIT_18s0001g01480	no hit	No Hit	12.0969	1.60704	5				*
VIT_02s0012g00860	no hit	No Hit	11.9801	1.31153	5				*
VIT_14s0083g01070	no hit	No Hit	11.9004	-2.04899	5				*
VIT_02s0087g00310	no hit	No Hit	11.8317	2.01745	5				*
VIT_16s0013g00400	no hit	No Hit	11.6898	-1.33985	5				*
VIT_01s0011g01170	no hit	No Hit	11.6118	1.12383	5				*
VIT_00s0188g00220	no hit	No Hit	11.5788	1.62586	5				*
VIT_08s0007g05850	no hit	No Hit	11.5201	-1.36072	5				*
VIT_01s0011g02570	no hit	No Hit	11.4907	1.20308	5				*
VIT_16s0013g00250	no hit	No Hit	11.3527	1.25867	5				*
VIT_10s0071g00160	no hit	No Hit	11.0235	-1.09015	5				*
VIT_19s0015g01360	no hit	No Hit	10.8571	1.06598	5				*
VIT_03s0091g00650	no hit	No Hit	10.8276	1.23308	5				*
VIT_07s0104g00450	no hit	No Hit	10.5346	-1.17007	5				*
VIT_17s0000g06080	no hit	No Hit	10.5138	-1.14692	5				*
VIT_16s0050g00290	no hit	No Hit	10.4717	1.6312	5				*
VIT_00s0947g00020	no hit	No Hit	10.28	1.20413	5				*
VIT_15s0024g01590	no hit	No Hit	10.2361	-1.93654	5				*
VIT_12s0034g01940	no hit	No Hit	10.1743	-1.19139	5				*
VIT_19s0014g00770	no hit	No Hit	10.0422	-1.54711	5				*
VIT_13s0067g00480	no hit	No Hit	9.89776	1.19086	5				*
VIT_12s0035g01550	no hit	No Hit	9.73097	-2.18369	5				*
VIT_05s0102g00660	no hit	No Hit	9.63875	-2.60387	5				*
VIT_10s0003g01950	no hit	No Hit	9.55081	-1.33932	5				*
VIT_12s0035g01480	no hit	No Hit	9.39137	-2.02174	5				*
VIT_12s0057g00360	no hit	No Hit	9.16312	-1.3161	5				*
VIT_15s0045g00520	no hit	No Hit	9.077	-1.3959	5				*
VIT_16s0050g00330	no hit	No Hit	8.94247	1.03883	5				*
VIT_15s0021g01050	no hit	No Hit	8.80926	-1.17527	5				*
VIT_07s0005g05180	no hit	No Hit	8.79877	-1.11677	5				*
VIT_01s0146g00430	no hit	No Hit	8.78355	-2.04395	5				*
VIT_16s0022g01130	no hit	No Hit	8.75258	1.93399	5				*
VIT_09s0002g04410	no hit	No Hit	8.66573	1.56543	5				*
VIT_02s0012g02800	no hit	No Hit	8.66241	-1.26978	5				*
VIT_15s0021g00600	no hit	No Hit	8.59787	1.02017	5				*
VIT_18s0001g04940	no hit	No Hit	8.53353	-1.22784	5				*
VIT_12s0034g00330	no hit	No Hit	8.5322	-1.48001	5				*
VIT_08s0032g00580	no hit	No Hit	8.32388	1.63176	5				*
VIT_18s0122g00720	no hit	No Hit	8.12642	-1.6127	5				*
VIT_15s0024g01550	no hit	No Hit	7.95488	-1.22072	5				*
VIT_00s0220g00040	no hit	No Hit	7.9244	1.1781	5				*
VIT_18s0001g09900	no hit	No Hit	7.78193	1.43276	5				*
VIT_16s0039g00170	no hit	No Hit	7.76982	-1.0686	5				*
VIT_10s0003g00400	no hit	No Hit	7.36083	1.10611	5				*
VIT_13s0064g01670	no hit	No Hit	7.31054	-1.19074	5				*
VIT_11s0065g00200	no hit	No Hit	7.27495	-1.49621	5				*
VIT_09s0002g07670	no hit	No Hit	7.2667	-1.80756	5				*
VIT_07s0031g00070	no hit	No Hit	7.2587	-1.59181	5				*
VIT_01s0010g03520	no hit	No Hit	7.2469	1.34233	5				*
VIT_04s0079g00050	no hit	No Hit	7.17693	-1.39998	5				*
VIT_01s0113g00550	no hit	No Hit	7.11304	1.2244	5				*
VIT_00s0192g00100	no hit	No Hit	7.10701	-1.89977	5				*
VIT_18s0001g08760	no hit	No Hit	6.93491	1.1916	5				*
VIT_02s0012g01290	no hit	No Hit	6.93334	1.08513	5				*
VIT_14s0006g01310	no hit	No Hit	6.84179	-1.02161	5				*
VIT_15s0046g03300	no hit	No Hit	6.82855	-1.02147	5				*
VIT_08s0058g00380	no hit	No Hit	6.79202	1.69365	5				*
VIT_13s0064g00690	no hit	No Hit	6.77295	1.94551	5				*
VIT_18s0001g03030	no hit	No Hit	6.77202	-1.2199	5				*
VIT_08s0007g04620	no hit	No Hit	6.75829	-1.45877	5				*
VIT_13s0019g00170	no hit	No Hit	6.63983	-2.01527	5				*
VIT_05s0094g01440	no hit	No Hit	6.60526	-1.03148	5				*
VIT_15s0024g01930	no hit	No Hit	6.40198	-1.19619	5				*
VIT_00s0574g00020	no hit	No Hit	6.34521	-1.4846	5				*
VIT_16s0100g00870	no hit	No Hit	6.2504	-1.48804	5				*
VIT_02s0033g00920	no hit	No Hit	6.23497	-1.64121	5				*
VIT_02s0154g00270	no hit	No Hit	6.18095	1.29632	5				*
VIT_00s1397g00020	no hit	No Hit	6.16604	1.75567	5				*
VIT_16s0039g02870	no hit	No Hit	6.0994	-1.43557	5				*
VIT_00s0259g00050	no hit	No Hit	6.05617	1.33613	5				*
VIT_12s0034g00010	no hit	No Hit	5.84644	-1.65976	5				*
VIT_07s0031g00580	no hit	No Hit	5.83028	-2.68706	5				*
VIT_01s0011g01250	no hit	No Hit	5.76283	-1.87683	5				*
VIT_18s0041g01600	no hit	No Hit	5.64064	-1.41725	5				*
VIT_09s0054g00560	no hit	No Hit	5.58912	1.81889	5				*
VIT_15s0024g01150	no hit	No Hit	5.56217	-1.7789	5				*
VIT_13s0067g00850	no hit	No Hit	5.53949	-1.21864	5				*
VIT_08s0007g02070	no hit	No Hit	5.53915	-1.41183	5				*
VIT_16s0022g01700	no hit	No Hit	5.44772	-1.04778	5				*
VIT_19s0090g01560	no hit	No Hit	5.37733	-2.30591	5				*
VIT_18s0001g05010	no hit	No Hit	5.37307	-1.67179	5				*
VIT_16s0013g00420	no hit	No Hit	5.36788	-2.12001	5				*
VIT_14s0006g00840	no hit	No Hit	5.04925	-1.77802	5				*
VIT_05s0049g00610	no hit	No Hit	22.8349	1.98332	5			*
VIT_05s0029g00380	no hit	No Hit	20.1989	2.49607	5			*
VIT_16s0098g00450	no hit	No Hit	15.5437	1.52581	5			*
VIT_11s0065g00440	no hit	No Hit	13.6419	1.09846	5			*
VIT_14s0066g00690	no hit	No Hit	13.2065	-1.03497	5			*
VIT_13s0019g00160	no hit	No Hit	11.8417	-1.25075	5			*
VIT_17s0000g10440	no hit	No Hit	11.3273	-1.85678	5			*
VIT_16s0022g00400	no hit	No Hit	10.7991	-1.47901	5			*
VIT_18s0041g01610	no hit	No Hit	10.4935	2.03353	5			*
VIT_01s0010g01690	no hit	No Hit	10.0893	-1.03953	5			*
VIT_05s0094g00570	no hit	No Hit	9.8181	-2.13623	5			*
VIT_18s0001g09440	no hit	No Hit	8.84431	-2.03685	5	*
VIT_14s0030g00510	no hit	No Hit	8.67447	-1.37039	5			*
VIT_14s0081g00470	no hit	No Hit	8.66882	-2.73173	5			*
VIT_14s0006g00600	no hit	No Hit	8.61959	-1.42205	5			*
VIT_09s0002g09160	no hit	No Hit	8.11641	-2.21096	5			*
VIT_10s0003g04150	no hit	No Hit	7.84867	-3.15164	5			*
VIT_11s0065g00530	no hit	No Hit	7.24681	1.39676	5			*
VIT_02s0241g00190	no hit	No Hit	7.17757	1.02029	5			*
VIT_08s0056g00600	no hit	No Hit	6.96746	-1.90043	5			*
VIT_05s0049g00780	no hit	No Hit	6.79708	1.94017	5			*
VIT_01s0011g05720	no hit	No Hit	6.54254	1.68099	5			*
VIT_03s0063g00760	no hit	No Hit	6.4547	-1.56788	5			*
VIT_09s0002g09100	no hit	No Hit	6.36034	-1.46891	5			*
VIT_14s0036g00320	no hit	No Hit	6.23388	-3.06027	5			*
VIT_00s0230g00070	no hit	No Hit	6.19743	-1.85002	5			*
VIT_12s0057g00060	no hit	No Hit	5.94344	-1.46406	5			*
VIT_02s0025g02380	no hit	No Hit	5.78658	-2.14637	5	*	*
VIT_19s0015g00560	no hit	No Hit	5.63211	-2.83079	5			*
VIT_10s0116g01110	no hit	No Hit	5.46816	-1.6093	5			*
VIT_13s0067g02540	no hit	No Hit	5.35295	1.37154	5			*
VIT_04s0044g01580	no hit	No Hit	5.27973	-1.34716	5			*
VIT_18s0001g05330	no hit	No Hit	5.22893	1.63199	5			*
VIT_16s0022g00460	no hit	No Hit	5.22475	-1.8828	5			*
VIT_09s0002g08220	no hit	No Hit	5.14037	-2.27343	5			*
VIT_00s0204g00010	no hit	No Hit	5.08873	1.22607	5			*
VIT_03s0097g00370	no hit	No Hit	14.3379	26.7025	6				*
VIT_12s0055g00260	no hit	No Hit	12.3979	22.5496	6				*
VIT_10s0071g01210	no hit	No Hit	10.7032	23.1017	6				*
VIT_04s0008g07380	no hit	No Hit	10.154	13.0527	6				*
VIT_15s0021g01700	no hit	No Hit	8.27319	14.3428	6				*
VIT_00s0160g00160	no hit	No Hit	8.00005	12.5034	6				*
VIT_00s0125g00200	no hit	No Hit	7.61788	9.43019	6				*
VIT_06s0004g01990	no hit	No Hit	6.74248	7.48851	6				*
VIT_12s0034g00340	no hit	No Hit	5.87523	7.97896	6				*
VIT_05s0136g00080	no hit	No Hit	5.65805	6.50161	6				*
VIT_05s0094g01690	no hit	No Hit	5.47244	9.53247	6				*
VIT_05s0051g00900	no hit	No Hit	5.44021	6.06571	6				*
VIT_01s0026g01220	no hit	No Hit	5.40811	10.4209	6				*
VIT_15s0107g00030	no hit	No Hit	5.15266	6.94335	6				*
VIT_04s0023g01700	no hit	No Hit	5.07132	8.20015	6				*
VIT_18s0001g00270	no hit	No Hit	4.95871	12.2215	6				*
VIT_13s0064g00230	no hit	No Hit	4.82832	6.72456	6				*
VIT_00s0687g00030	no hit	No Hit	4.6301	10.3307	6				*
VIT_13s0101g00170	no hit	No Hit	4.4025	5.36043	6				*
VIT_05s0020g01900	no hit	No Hit	4.11356	7.21234	6				*
VIT_19s0015g01520	no hit	No Hit	3.9403	9.10441	6				*
VIT_18s0075g01070	no hit	No Hit	3.56692	6.17709	6				*
VIT_13s0047g00790	no hit	No Hit	3.49816	8.22131	6				*
VIT_17s0000g01580	no hit	No Hit	3.10964	7.96379	6				*
VIT_02s0033g01250	no hit	No Hit	3.08277	5.04581	6				*
VIT_15s0107g00010	no hit	No Hit	3.01456	5.35958	6				*
VIT_13s0073g00410	no hit	No Hit	2.94631	5.12196	6				*
VIT_00s0184g00230	no hit	No Hit	2.7237	5.38625	6				*
VIT_18s0086g00680	no hit	No Hit	2.70016	11.2243	6				*
VIT_03s0091g00030	no hit	No Hit	2.55977	5.35825	6				*
VIT_00s0153g00020	no hit	No Hit	2.28739	5.66597	6				*
VIT_08s0058g00030	no hit	No Hit	2.06343	8.21669	6				*
VIT_17s0000g03900	no hit	No Hit	2.05465	5.84864	6				*
VIT_18s0086g00320	no hit	No Hit	-1.00719	11.0255	6				*
VIT_00s0194g00230	no hit	No Hit	5.29373	8.4509	6			*
VIT_07s0095g00230	no hit	No Hit	5.24896	5.86328	6			*
VIT_02s0033g01390	no hit	No Hit	5.04097	12.8601	6	*	*
VIT_06s0004g03480	no hit	No Hit	4.41775	5.87032	6			*
VIT_11s0052g00580	no hit	No Hit	3.68301	41.4263	6	*	*
VIT_14s0108g00990	no hit	No Hit	3.3816	17.365	6	*
VIT_14s0006g00140	no hit	No Hit	3.02062	12.103	6	*
VIT_11s0016g04120	no hit	No Hit	2.45978	5.26307	6			*
VIT_00s0467g00040	no hit	No Hit	2.425	13.2907	6	*	*
VIT_09s0018g01320	no hit	No Hit	2.35905	5.17963	6			*
VIT_11s0016g04790	no hit	No Hit	2.00273	14.6707	6	*	*
VIT_11s0037g01380	no hit	No Hit	2.15174	20.5276	7				*
VIT_15s0024g00770	no hit	No Hit	1.63439	5.35416	7				*
VIT_09s0002g03670	no hit	No Hit	1.48041	9.99578	7				*
VIT_17s0000g08800	no hit	No Hit	1.38861	14.7234	7				*
VIT_10s0042g00530	no hit	No Hit	1.38718	6.76262	7				*
VIT_05s0051g01060	no hit	No Hit	0.996092	8.58078	7				*
VIT_18s0072g00640	no hit	No Hit	-1.29122	5.35226	7				*
VIT_14s0171g00470	no hit	No Hit	-1.31338	13.9572	7				*
VIT_09s0002g04470	no hit	No Hit	-1.32817	5.66297	7				*
VIT_08s0058g00550	no hit	No Hit	-3.02437	5.41139	7				*
VIT_14s0060g00310	no hit	No Hit	2.56526	5.55665	7			*
VIT_00s0287g00030	no hit	No Hit	2.56338	12.6776	7			*
VIT_00s0367g00010	no hit	No Hit	1.79162	5.31288	7			*
VIT_14s0108g00800	no hit	No Hit	1.37623	5.50813	7			*
VIT_04s0023g01010	no hit	No Hit	1.37405	5.26818	7			*
VIT_12s0035g01240	no hit	No Hit	-1.06254	10.8871	7	*
VIT_09s0054g00550	no hit	No Hit	-1.19336	10.2605	7	*
VIT_00s0432g00010	no hit	No Hit	-1.28299	5.86198	7	*	*
VIT_10s0003g00210	no hit	No Hit	-2.67663	5.29088	7			*
VIT_10s0003g01120	no hit	No Hit	-3.80482	8.57201	7	*
VIT_04s0043g00260	no hit	No Hit	111.248	16.3558	8				*
VIT_18s0076g00190	no hit	No Hit	74.4811	5.35778	8				*
VIT_13s0064g00510	no hit	No Hit	63.1954	15.3202	8				*
VIT_05s0049g00750	no hit	No Hit	62.7146	12.682	8				*
VIT_12s0121g00110	no hit	No Hit	52.4008	28.6076	8				*
VIT_14s0006g01510	no hit	No Hit	49.5036	10.1219	8				*
VIT_10s0092g00420	no hit	No Hit	49.2945	10.1018	8				*
VIT_00s1652g00010	no hit	No Hit	44.393	12.2132	8				*
VIT_00s0163g00040	no hit	No Hit	43.2013	19.2952	8				*
VIT_10s0042g01410	no hit	No Hit	37.9175	13.1257	8				*
VIT_15s0024g00680	no hit	No Hit	36.6352	10.5726	8				*
VIT_13s0106g00090	no hit	No Hit	35.6597	23.9921	8				*
VIT_12s0034g00020	no hit	No Hit	33.8087	10.0978	8				*
VIT_12s0055g01210	no hit	No Hit	32.747	6.57926	8				*
VIT_05s0102g00140	no hit	No Hit	32.661	11.1296	8				*
VIT_11s0118g00100	no hit	No Hit	29.7581	8.62366	8				*
VIT_13s0074g00250	no hit	No Hit	29.357	3.91713	8				*
VIT_00s1850g00010	no hit	No Hit	28.8913	18.0213	8				*
VIT_18s0122g00540	no hit	No Hit	28.4632	21.6006	8				*
VIT_02s0025g00590	no hit	No Hit	28.1238	15.2536	8				*
VIT_08s0058g01080	no hit	No Hit	27.9508	6.24048	8				*
VIT_12s0034g01980	no hit	No Hit	27.4838	9.11113	8				*
VIT_00s0239g00160	no hit	No Hit	27.4165	2.28843	8				*
VIT_19s0027g01930	no hit	No Hit	27.2143	8.82796	8				*
VIT_11s0065g01050	no hit	No Hit	27.0734	15.1054	8				*
VIT_19s0090g01830	no hit	No Hit	26.9548	23.5607	8				*
VIT_13s0067g00540	no hit	No Hit	25.8331	10.4405	8				*
VIT_05s0136g00090	no hit	No Hit	24.1569	20.8568	8				*
VIT_05s0049g00660	no hit	No Hit	24.1435	20.398	8				*
VIT_08s0007g07940	no hit	No Hit	23.4818	11.4183	8				*
VIT_08s0040g02140	no hit	No Hit	23.4119	6.56237	8				*
VIT_08s0032g00820	no hit	No Hit	23.1972	20.1418	8				*
VIT_12s0034g02410	no hit	No Hit	22.193	16.3212	8				*
VIT_00s0261g00050	no hit	No Hit	22.1249	7.53885	8				*
VIT_01s0010g00140	no hit	No Hit	19.7958	4.0826	8				*
VIT_16s0039g01760	no hit	No Hit	19.5866	8.95479	8				*
VIT_06s0009g03710	no hit	No Hit	19.5044	7.25007	8				*
VIT_18s0001g05760	no hit	No Hit	18.4863	4.92569	8				*
VIT_19s0015g02800	no hit	No Hit	18.1654	6.84243	8				*
VIT_05s0062g00560	no hit	No Hit	17.5861	4.37284	8				*
VIT_05s0077g00190	no hit	No Hit	17.4721	8.2442	8				*
VIT_13s0064g01460	no hit	No Hit	17.3421	3.8614	8				*
VIT_02s0012g02580	no hit	No Hit	17.1605	13.8529	8				*
VIT_05s0049g00910	no hit	No Hit	16.5028	9.61814	8				*
VIT_05s0049g00690	no hit	No Hit	16.4844	3.11074	8				*
VIT_12s0034g02460	no hit	No Hit	16.4118	7.21479	8				*
VIT_15s0024g01210	no hit	No Hit	15.8775	4.62968	8				*
VIT_08s0032g00520	no hit	No Hit	15.6807	12.3703	8				*
VIT_01s0137g00110	no hit	No Hit	14.8215	6.36417	8				*
VIT_08s0007g00990	no hit	No Hit	13.9204	8.80748	8				*
VIT_11s0065g00670	no hit	No Hit	13.7016	13.9506	8				*
VIT_13s0067g01810	no hit	No Hit	13.4485	2.60602	8				*
VIT_10s0092g00410	no hit	No Hit	13.3817	5.9187	8				*
VIT_14s0006g02500	no hit	No Hit	12.8605	3.03584	8				*
VIT_15s0048g02790	no hit	No Hit	12.8148	4.42538	8				*
VIT_12s0035g01590	no hit	No Hit	12.5381	3.6465	8				*
VIT_03s0088g01280	no hit	No Hit	12.3693	5.84335	8				*
VIT_14s0006g00810	no hit	No Hit	12.1399	2.24356	8				*
VIT_00s0173g00060	no hit	No Hit	12.0608	1.90193	8				*
VIT_05s0051g00020	no hit	No Hit	11.9126	1.91826	8				*
VIT_15s0024g00190	no hit	No Hit	11.8466	2.8816	8				*
VIT_12s0034g00450	no hit	No Hit	11.656	7.18085	8				*
VIT_05s0062g00370	no hit	No Hit	11.5391	4.82168	8				*
VIT_07s0005g04320	no hit	No Hit	11.5286	9.10252	8				*
VIT_05s0049g01450	no hit	No Hit	11.3944	5.33992	8				*
VIT_06s0009g01170	no hit	No Hit	10.9621	7.92715	8				*
VIT_16s0039g00810	no hit	No Hit	10.5544	2.79275	8				*
VIT_07s0197g00180	no hit	No Hit	10.485	3.34065	8				*
VIT_00s0240g00060	no hit	No Hit	10.4429	8.68078	8				*
VIT_16s0115g00180	no hit	No Hit	10.4085	5.90456	8				*
VIT_14s0030g01080	no hit	No Hit	10.3173	8.96963	8				*
VIT_11s0016g01610	no hit	No Hit	10.2054	8.19022	8				*
VIT_00s0251g00080	no hit	No Hit	10.1653	11.2188	8				*
VIT_19s0014g02510	no hit	No Hit	9.78949	6.37746	8				*
VIT_01s0010g02060	no hit	No Hit	9.62309	8.40425	8				*
VIT_14s0036g01370	no hit	No Hit	9.34762	2.33228	8				*
VIT_08s0032g00350	no hit	No Hit	9.03206	4.23568	8				*
VIT_18s0089g00830	no hit	No Hit	8.99447	3.78989	8				*
VIT_15s0024g01330	no hit	No Hit	8.71385	8.8439	8				*
VIT_03s0038g00130	no hit	No Hit	8.55624	9.35908	8				*
VIT_10s0071g01180	no hit	No Hit	8.4838	5.72321	8				*
VIT_12s0034g02450	no hit	No Hit	8.39282	6.5031	8				*
VIT_10s0116g01300	no hit	No Hit	8.35158	4.17531	8				*
VIT_00s0230g00020	no hit	No Hit	8.16441	3.09253	8				*
VIT_14s0006g00360	no hit	No Hit	7.85893	2.36276	8				*
VIT_18s0001g03440	no hit	No Hit	7.85736	4.26117	8				*
VIT_06s0009g00060	no hit	No Hit	7.59426	3.3535	8				*
VIT_03s0038g00070	no hit	No Hit	7.57647	3.5119	8				*
VIT_12s0035g01560	no hit	No Hit	7.16003	6.354	8				*
VIT_05s0020g00050	no hit	No Hit	6.83439	4.08765	8				*
VIT_18s0164g00120	no hit	No Hit	6.8144	7.10612	8				*
VIT_00s0231g00090	no hit	No Hit	6.22546	2.29919	8				*
VIT_15s0021g01190	no hit	No Hit	6.11036	1.99939	8				*
VIT_02s0033g00710	no hit	No Hit	6.07878	3.68473	8				*
VIT_18s0001g11000	no hit	No Hit	6.06011	5.5031	8				*
VIT_18s0086g00540	no hit	No Hit	5.67769	1.97687	8				*
VIT_18s0001g02870	no hit	No Hit	5.18623	2.10962	8				*
VIT_18s0001g01530	no hit	No Hit	5.17677	3.12223	8				*
VIT_13s0064g00280	no hit	No Hit	5.06798	2.85368	8				*
VIT_17s0000g00060	no hit	No Hit	4.86949	5.42635	8				*
VIT_00s0267g00060	no hit	No Hit	24.4847	12.5166	8			*
VIT_16s0013g01580	no hit	No Hit	16.9766	4.70475	8			*
VIT_05s0049g00790	no hit	No Hit	11.9721	6.65834	8			*
VIT_05s0049g00740	no hit	No Hit	11.732	2.77665	8			*
VIT_12s0028g02310	no hit	No Hit	11.1678	9.36843	8			*
VIT_19s0090g01380	no hit	No Hit	10.1582	8.81232	8	*	*
VIT_13s0019g01440	no hit	No Hit	9.90119	4.92341	8			*
VIT_14s0006g00530	no hit	No Hit	9.61667	5.55893	8			*
VIT_01s0011g05240	no hit	No Hit	8.67088	6.35102	8			*
VIT_12s0034g01920	no hit	No Hit	8.05875	3.30823	8			*
VIT_05s0049g02150	no hit	No Hit	7.76102	3.01065	8			*
VIT_18s0122g00440	no hit	No Hit	7.63578	4.77809	8			*
VIT_05s0124g00080	no hit	No Hit	7.06918	6.92863	8			*
VIT_09s0054g00250	no hit	No Hit	6.44374	2.65288	8			*
VIT_19s0090g01340	no hit	No Hit	6.3209	4.4205	8			*
VIT_05s0049g00770	no hit	No Hit	6.24869	2.51987	8			*
VIT_09s0054g01450	no hit	No Hit	6.14803	5.30529	8			*
VIT_18s0001g12150	no hit	No Hit	6.1392	2.04872	8			*
VIT_12s0035g01490	no hit	No Hit	5.87161	4.76558	8			*
VIT_04s0044g02000	no hit	No Hit	5.38909	3.27451	8			*
VIT_19s0090g00740	no hit	No Hit	5.14351	2.05698	8			*
VIT_00s0319g00010	no hit	No Hit	5.05845	3.21479	8			*
VIT_09s0054g00750	tRNA-splicing endonuclease positive effector SEN1	Nucleic Acid Metabolic Process	-5.21214	-1.47152	1				*
VIT_14s0171g00230	Transcription termination factor mitochondrial mTERF	Nucleic Acid Metabolic Process	-6.99825	1.85135	1				*
VIT_09s0002g03190	DNA repair protein	Nucleic Acid Metabolic Process	-5.08201	-1.49891	1			*
VIT_06s0004g02610	MOM1 (MAINTENANCE OF METHYLATION1)	Nucleic Acid Metabolic Process	-5.13511	-1.63965	1			*
VIT_04s0008g04190	Bromo adjacent region	Nucleic Acid Metabolic Process	-5.31015	1.20416	1			*
VIT_01s0010g01080	phosphoribulokinase/uridine kinase	Nucleic Acid Metabolic Process	-5.33606	1.91564	1			*
VIT_06s0061g01040	argonaute protein	Nucleic Acid Metabolic Process	-5.35885	-1.3893	1			*
VIT_04s0008g00600	RNA polymerase sigma factor SIGC	Nucleic Acid Metabolic Process	-5.56354	-1.7407	1			*
VIT_13s0074g00450	DEMETER protein (DME)	Nucleic Acid Metabolic Process	-5.6448	-1.99474	1			*
VIT_18s0075g00520	retrotransposon protein, unclassified	Nucleic Acid Metabolic Process	-5.65851	1.08445	1			*
VIT_02s0109g00260	Retrotransposon gag protein	Nucleic Acid Metabolic Process	-5.75904	-1.12043	1			*
VIT_18s0117g00220	deoxynucleoside kinase	Nucleic Acid Metabolic Process	-5.90401	-1.33435	1			*
VIT_03s0038g03820	DNA-binding bromodomain-containing protein	Nucleic Acid Metabolic Process	-5.93911	1.21855	1			*
VIT_00s0332g00030	Maturase matR	Nucleic Acid Metabolic Process	-5.96266	-1.0506	1			*
VIT_08s0040g00070	argonaute	Nucleic Acid Metabolic Process	-6.21839	-2.75572	1			*
VIT_17s0000g01400	Nucleotide pyrophosphatase	Nucleic Acid Metabolic Process	-6.32436	-2.3649	1			*
VIT_08s0056g00640	transposon protein, CACTA, En/Spm sub-class	Nucleic Acid Metabolic Process	-6.47277	-1.7046	1			*
VIT_05s0029g00260	DNA repair protein RAD50	Nucleic Acid Metabolic Process	-6.5805	-2.52924	1			*
VIT_03s0180g00050	DNA-directed RNA polymerase II subunit C	Nucleic Acid Metabolic Process	-6.61474	-1.21602	1			*
VIT_14s0083g00990	IMP dehydrogenase	Nucleic Acid Metabolic Process	-6.68032	-1.50997	1			*
VIT_10s0003g01640	transcription repressor	Nucleic Acid Metabolic Process	-6.8027	-2.95575	1			*
VIT_04s0023g00780	phage shock protein A	Nucleic Acid Metabolic Process	-6.86775	-1.10358	1			*
VIT_13s0073g00580	small nuclear ribonucleoprotein associated protein B	Nucleic Acid Metabolic Process	-7.50981	-1.35013	1			*
VIT_17s0000g07980	RDR2 (RNA-DEPENDENT RNA POLYMERASE 2)	Nucleic Acid Metabolic Process	-7.91341	-3.39664	1			*
VIT_15s0046g01010	DEAD box RNA helicase (RH26)	Nucleic Acid Metabolic Process	-8.29006	-1.32644	1			*
VIT_17s0000g07240	activating signal cointegrator 1 complex subunit 3	Nucleic Acid Metabolic Process	-8.48374	-1.10399	1			*
VIT_05s0029g00300	DNA repair protein RAD50	Nucleic Acid Metabolic Process	-8.9981	-3.18878	1			*
VIT_09s0002g01120	Exportin PAUSED	Nucleic Acid Metabolic Process	-9.39521	-1.10295	1			*
VIT_03s0091g00430	SWIB complex BAF60b domain-containing protein	Nucleic Acid Metabolic Process	-9.74483	-5.49731	1			*
VIT_17s0000g01410	Nucleotide pyrophosphatase	Nucleic Acid Metabolic Process	-9.79559	-2.41365	1			*
VIT_04s0044g01300	DNA cross-link repair protein	Nucleic Acid Metabolic Process	-9.91512	-3.34338	1			*
VIT_01s0026g00400	bromo-adjacenty (BAH) domain-containing protein	Nucleic Acid Metabolic Process	-10.415	-3.50561	1	*
VIT_08s0007g02500	Transcription termination factor mitochondrial mTERF	Nucleic Acid Metabolic Process	-12.6157	-6.52196	1			*
VIT_05s0020g03760	RNA helicase SDE3 (SDE3)	Nucleic Acid Metabolic Process	-12.6192	-1.17161	1			*
VIT_05s0020g02290	Endonuclease	Nucleic Acid Metabolic Process	-2.2369	-5.36155	2			*
VIT_10s0003g04040	mitochondrial transcription termination factor	Nucleic Acid Metabolic Process	-2.35737	-7.15349	2	*	*
VIT_06s0004g00610	ACCELERATED CELL DEATH 1 ACD1	Nucleic Acid Metabolic Process	-2.75573	-5.12135	2			*
VIT_13s0158g00410	nucleic acid binding	Nucleic Acid Metabolic Process	-2.80883	-6.27908	2			*
VIT_06s0004g05740	IMP dehydrogenase/GMP reductase	Nucleic Acid Metabolic Process	-2.91019	-12.5	2	*	*
VIT_16s0039g00660	RNA polymerase nonessential primary-like sigma factor SIGA	Nucleic Acid Metabolic Process	-3.47493	-5.72886	2			*
VIT_08s0007g03690	inosine-uridine preferring nucleoside hydrolase family protein	Nucleic Acid Metabolic Process	-3.71713	-6.82994	2			*
VIT_08s0007g03110	transposon protein, Mutator sub-class	Nucleic Acid Metabolic Process	-3.93419	-6.09546	2			*
VIT_02s0109g00080	Phosphoribulokinase	Nucleic Acid Metabolic Process	-4.03062	-24.2816	2			*
VIT_06s0080g01090	CCR4-NOT transcription complex protein	Nucleic Acid Metabolic Process	-4.76031	-16.5582	2			*
VIT_06s0004g05230	PLASTID TRANSCRIPTIONALLY ACTIVE18	Nucleic Acid Metabolic Process	-5.95117	-16.9926	2	*
VIT_06s0004g00620	ACCELERATED CELL DEATH 1 ACD1	Nucleic Acid Metabolic Process	-6.81797	-36.2435	2	*
VIT_01s0010g00020	DNA-3-methyladenine glycosidase I	Nucleic Acid Metabolic Process	1.07767	-15.3011	3			*
VIT_08s0007g04180	retrotransposon protein, Ty1-copia subclass	Nucleic Acid Metabolic Process	-1.66144	-5.97406	3			*
VIT_13s0064g01260	DNA-damage-repair/toleration protein (DRT100)	Nucleic Acid Metabolic Process	-1.7022	-13.4498	3			*
VIT_04s0043g00600	translational activator	Nucleic Acid Metabolic Process	-8.77406	-6.37672	4				*
VIT_13s0084g00170	DNA-directed RNA polymerase III subunit C2	Nucleic Acid Metabolic Process	-5.26482	-3.96427	4			*
VIT_03s0063g02020	Tic Complex Tic62 Subunit	Nucleic Acid Metabolic Process	-6.50482	-8.44363	4			*
VIT_14s0060g01270	pseudouridine synthase	Nucleic Acid Metabolic Process	-6.87728	-4.25459	4			*
VIT_08s0040g01420	bromodomain associated	Nucleic Acid Metabolic Process	-7.43672	-4.46492	4			*
VIT_07s0104g00790	Endonuclease	Nucleic Acid Metabolic Process	-8.84125	-9.6876	4			*
VIT_18s0001g08100	retroelement pol polyprotein	Nucleic Acid Metabolic Process	-10.0701	-7.85572	4			*
VIT_13s0106g00450	RNA-binding protein 45 (RBP45)	Nucleic Acid Metabolic Process	21.965	1.92396	5				*
VIT_03s0088g00040	Concanavalin A lectin	Nucleic Acid Metabolic Process	16.5364	1.0381	5				*
VIT_13s0064g01680	RNA polymerase beta''	Nucleic Acid Metabolic Process	11.338	-1.05947	5				*
VIT_00s0259g00020	Histone H2A	Nucleic Acid Metabolic Process	13.1301	18.036	6				*
VIT_16s0039g01620	Zinc knuckle	Nucleic Acid Metabolic Process	6.83457	9.36185	6				*
VIT_01s0011g05870	RDR1 (RNA-DEPENDENT RNA POLYMERASE 1)	Nucleic Acid Metabolic Process	6.64428	11.5804	6				*
VIT_00s0194g00360	histone H2A.4 HTA12	Nucleic Acid Metabolic Process	5.35535	5.89384	6				*
VIT_00s0259g00040	Histone H2A	Nucleic Acid Metabolic Process	5.10432	7.11821	6				*
VIT_12s0035g00040	splicing factor 3B subunit 3	Nucleic Acid Metabolic Process	4.34001	5.10892	6				*
VIT_01s0026g00420	Bromo adjacent homology (BAH) domain-containing protein	Nucleic Acid Metabolic Process	3.97817	7.67396	6				*
VIT_14s0060g02360	histone H2A.4 HTA12	Nucleic Acid Metabolic Process	3.80644	8.89053	6				*
VIT_10s0003g05050	RNA polymerase beta''	Nucleic Acid Metabolic Process	3.26258	17.6699	6				*
VIT_17s0000g05300	Pre-mRNA cleavage complex II protein Clp1	Nucleic Acid Metabolic Process	3.19853	5.38006	6				*
VIT_12s0142g00600	kinetochore protein NDC80	Nucleic Acid Metabolic Process	2.96096	12.3964	6				*
VIT_08s0058g00840	U4/U6 small nuclear ribonucleoprotein PRP4	Nucleic Acid Metabolic Process	2.84915	6.74302	6				*
VIT_08s0056g01110	intron-binding protein aquarius	Nucleic Acid Metabolic Process	2.31827	5.89489	6				*
VIT_00s0753g00020	histone H2A.4 HTA12	Nucleic Acid Metabolic Process	3.77901	6.66306	6			*
VIT_10s0116g00570	NUCLEAR TRANSPORT FACTOR 2B	Nucleic Acid Metabolic Process	3.65683	5.16414	6			*
VIT_05s0094g00940	small nuclear ribonucleoprotein F	Nucleic Acid Metabolic Process	3.52533	5.11592	6			*
VIT_15s0046g00050	arginine/serine-rich splicing factor RSP31 (RSP31)	Nucleic Acid Metabolic Process	3.40012	5.94238	6			*
VIT_06s0004g08010	ribonucleotide reductase small subunit	Nucleic Acid Metabolic Process	2.62871	12.8321	7				*
VIT_13s0074g00520	ATP-dependent RNA helicase	Nucleic Acid Metabolic Process	1.64715	5.52585	7				*
VIT_12s0028g00670	Zinc knuckle	Nucleic Acid Metabolic Process	1.24426	14.5984	7				*
VIT_12s0035g00080	cleavage and polyadenylation specificity factor	Nucleic Acid Metabolic Process	-1.60705	7.19305	7				*
VIT_00s0301g00100	BFN1 (BIFUNCTIONAL NUCLEASE I)	Nucleic Acid Metabolic Process	-1.0686	26.3572	7	*
VIT_14s0060g01530	DNA polymerase III subunit epsilon	Nucleic Acid Metabolic Process	-5.23795	2.84236	7	*
VIT_15s0024g01090	dihydropyrimidinase	Nucleic Acid Metabolic Process	33.3397	14.2514	8				*
VIT_18s0075g00550	RuvB DNA helicase protein	Nucleic Acid Metabolic Process	25.5053	14.7919	8				*
VIT_19s0085g00080	DEAD BOX RNA helicase RH5	Nucleic Acid Metabolic Process	21.916	12.0369	8				*
VIT_05s0029g00800	Eukaryotic initiation factor 4A	Nucleic Acid Metabolic Process	21.5561	3.90879	8				*
VIT_18s0072g00020	DNA-binding protein-related-like	Nucleic Acid Metabolic Process	17.8893	14.7528	8				*
VIT_08s0007g03740	DEAD box RNA helicase (PRH75)	Nucleic Acid Metabolic Process	16.2955	8.08295	8				*
VIT_04s0008g00980	translation initiation factor eIF-4A	Nucleic Acid Metabolic Process	15.3935	6.3412	8				*
VIT_17s0053g00250	translation initiation factor eIF-5A	Nucleic Acid Metabolic Process	14.3514	6.93696	8				*
VIT_06s0004g01690	histone H3	Nucleic Acid Metabolic Process	12.3887	8.14596	8				*
VIT_06s0004g05580	RNA polymerase beta subunit [Vitis vinifera]	Nucleic Acid Metabolic Process	10.7384	10.3269	8				*
VIT_15s0045g01040	KH domain-containing protein	Nucleic Acid Metabolic Process	6.96401	3.28934	8				*
VIT_00s2623g00010	nuclear transport factor 2 (NTF2)	Nucleic Acid Metabolic Process	5.66439	5.01934	8				*
VIT_09s0054g00420	translocon-associated protein beta TRAP complex	Nucleic Acid Metabolic Process	5.52498	4.91057	8				*
VIT_14s0060g00040	Retrotransposon	Nucleic Acid Metabolic Process	5.40551	10.3215	8				*
VIT_04s0044g01800	RNA polymerase I specific transcription initiation factor RRN3	Nucleic Acid Metabolic Process	5.16958	4.45598	8				*
VIT_04s0043g01000	OLIGOURIDYLATE BINDING PROTEIN 1B UBP1B	Nucleic Acid Metabolic Process	7.22548	3.07272	8			*
VIT_07s0191g00130	histone H3.2	Nucleic Acid Metabolic Process	5.09065	5.06459	8			*
VIT_18s0089g01340	Class I peptide chain release factor; Helix-turn-helix, Fis-type	Protein Metabolic Process	-7.06099	-2.79448	1				*
VIT_03s0017g00530	elongation factor 1-alpha	Protein Metabolic Process	-5.09892	1.09676	1			*
VIT_18s0089g00360	eukaryotic translation initiation factor SUI1	Protein Metabolic Process	-5.13516	1.29637	1			*
VIT_14s0068g01950	Ribosomal protein L27, chloroplast (RPL27) 50S	Protein Metabolic Process	-5.21686	-4.04864	1			*
VIT_12s0142g00050	PUMILIO 7 (APUM7)	Protein Metabolic Process	-6.29381	2.40769	1			*
VIT_00s0396g00050	ribosomal protein S4, Mitochondrial	Protein Metabolic Process	-6.49773	-1.32618	1			*
VIT_13s0019g03540	Initiation factor eIF-4 gamma	Protein Metabolic Process	-8.15615	-1.82935	1			*
VIT_17s0000g09370	Elongation factor TuA(EF-TuA)	Protein Metabolic Process	-2.10439	-6.70203	2			*
VIT_09s0002g04330	Ribosomal protein S17 30S	Protein Metabolic Process	-2.17409	-5.90366	2			*
VIT_14s0066g00560	Ribosomal protein L27A (RPL27aC) 60S	Protein Metabolic Process	-3.53047	-7.76438	2			*
VIT_14s0108g00850	Ribosomal protein L34 (RPL34A) 60S	Protein Metabolic Process	-1.0594	-6.46717	3			*
VIT_13s0019g04300	Ribosomal protein L12 (RPL12A) 60S	Protein Metabolic Process	-5.96512	-6.85777	4			*
VIT_05s0020g01140	ribosomal protein L18	Protein Metabolic Process	-7.00399	-5.83436	4			*
VIT_05s0165g00100	elongation factor 1-alpha	Protein Metabolic Process	22.6197	1.84484	5				*
VIT_07s0005g05190	Ribosomal protein L27A (RPL27aC) 60S	Protein Metabolic Process	17.6095	2.92071	5				*
VIT_15s0024g00370	ribosomal protein P0 (RPP0A) acidic 60S	Protein Metabolic Process	15.2153	2.67037	5				*
VIT_07s0005g00540	Ribosomal protein S12 (RPS12C) 40S	Protein Metabolic Process	5.74751	1.8344	5			*
VIT_14s0060g00010	ribosomal protein L21	Protein Metabolic Process	5.82281	8.13591	6				*
VIT_12s0028g01910	Eukaryotic translation initiation factor 3 subunit	Protein Metabolic Process	3.9258	5.52373	6				*
VIT_17s0000g07540	ribosomal RNA 16S	Protein metabolic process	2.46723	8.17919	6	*
VIT_19s0015g00870	Ribosomal protein S2; Oligopeptide transporter OPT superfamily	Protein Metabolic Process	-2.8443	14.0573	7				*
VIT_19s0015g00860	Ribosomal protein S2; Oligopeptide transporter OPT superfamily	Protein metabolic process	-1.38897	29.7243	7	*
VIT_11s0037g00060	elongation factor 1-alpha-like protein	Protein Metabolic Process	71.8697	11.2332	8				*
VIT_19s0014g04110	Elongation factor 1-alpha (EF-1-alpha)	Protein Metabolic Process	49.2506	4.60059	8				*
VIT_04s0008g00050	ribosomal protein L5-1 60S	Protein Metabolic Process	48.7535	18.5475	8				*
VIT_17s0000g06990	ribosomal protein L2	Protein Metabolic Process	34.6001	17.4221	8				*
VIT_05s0094g00700	ribosomal protein SA (p40) 40S	Protein Metabolic Process	30.5017	6.88583	8				*
VIT_10s0042g01160	Elongation factor EF-2	Protein Metabolic Process	30.3594	10.5009	8				*
VIT_09s0054g00030	Ribosomal protein L7 (RPL7D) 60S	Protein Metabolic Process	26.4221	13.0826	8				*
VIT_12s0035g01010	ribosomal protein L23	Protein Metabolic Process	24.7378	14.709	8				*
VIT_18s0076g00370	ribosomal protein P2 (RPP2A) acidic 60S	Protein Metabolic Process	22.2156	4.27127	8				*
VIT_05s0029g01160	Elongation factor 1-alpha 1	Protein Metabolic Process	19.8898	3.59877	8				*
VIT_10s0042g01190	ribosomal protein P2 (RPP2A) acidic 60S	Protein Metabolic Process	18.0047	4.43461	8				*
VIT_03s0110g00220	Ribosomal RNA assembly protein mis3	Protein metabolic process	14.3187	14.7956	8				*
VIT_04s0008g07060	eukaryotic translation initiation factor 3 subunit 9	Protein Metabolic Process	13.5828	3.23303	8				*
VIT_07s0031g02860	Elongation factor EF-2	Protein Metabolic Process	13.2215	6.72539	8				*
VIT_17s0000g10400	ribosomal protein S14 (Clone MCH1) 40S	Protein Metabolic Process	11.1777	7.37204	8				*
VIT_00s1584g00010	elongation factor 1-alpha	Protein Metabolic Process	9.01417	3.37136	8				*
VIT_05s0094g00620	Ribosomal protein S3A (RPS3aA) 40S	Protein Metabolic Process	8.61394	5.43135	8				*
VIT_14s0030g01380	ribosomal protein S8 40S	Protein Metabolic Process	7.9308	4.22937	8				*
VIT_18s0001g01100	KOW domain-containing factor family protein	Protein Metabolic Process	6.51204	3.25576	8				*
VIT_02s0033g00880	Ribosomal protein L8 (RPL8C) 60S	Protein Metabolic Process	6.24632	5.40632	8				*
VIT_14s0060g02110	Ribosomal protein S21 (RPS21C) 40S	Protein Metabolic Process	5.8412	2.96704	8				*
VIT_19s0014g02400	Ribosomal protein L11 RPL11B	Protein Metabolic Process	5.26381	3.73041	8				*
VIT_03s0017g01310	Ribosomal protein S17 (RPS17D) 40S	Protein Metabolic Process	12.0372	4.98212	8			*
VIT_19s0014g02520	ribosomal protein S8, Chloroplast 30S	Protein Metabolic Process	6.05273	5.12211	8			*
VIT_00s1707g00010	ribosomal protein S8, Chloroplast 30S	Protein Metabolic Process	5.19238	3.90504	8			*
VIT_02s0033g00420	Ribosomal protein S28 (RPS28C) 40S	Protein Metabolic Process	5.07485	2.43321	8			*
VIT_07s0031g01320	TGA-type basic leucine zipper protein TGA1.1	Response to Hormone stimulus	-5.55294	-2.80532	1				*
VIT_03s0038g00410	enhanced disease susceptibility 5 EDS5	Response to Hormone stimulus	-5.6829	-2.13327	1				*
VIT_00s0309g00050	EXPANSIN-LIKE B1	Response to Hormone stimulus	-6.00907	-2.93288	1				*
VIT_19s0014g00870	brassinosteroid signalling positive regulator (BZR1)	Response to Hormone stimulus	-5.06979	-1.71501	1			*
VIT_16s0098g00330	ORG1 (OBP3-RESPONSIVE GENE 1)	Response to Hormone Stimulus	-5.60851	1.09236	1			*
VIT_18s0001g04470	TGACG MOTIF-BINDING FACTOR 4	Response to Hormone stimulus	-6.17443	-2.32482	1			*
VIT_09s0002g08940	MOS3/PRE/SAR3 (SUPPRESSOR OF AUXIN RESISTANCE3)	Response to Hormone stimulus	-6.47086	-1.42904	1			*
VIT_14s0006g00640	DELLA protein RGL1 (RGA-like protein 1)	Response to Hormone stimulus	-6.51945	-2.94773	1			*
VIT_14s0060g01680	TPR3 (TOPLESS-RELATED 3)	Response to Hormone stimulus	-6.82872	-1.79216	1			*
VIT_15s0048g00530	Auxin-responsive SAUR11	Response to Hormone stimulus	-6.97258	1.57834	1			*
VIT_00s0805g00010	Ethylene-induced calmodulin-binding protein 1	Response to Hormone stimulus	-8.86568	-3.02731	1			*
VIT_07s0031g01850	BRI1 protein	Response to Hormone stimulus	-14.433	-2.70267	1			*
VIT_16s0013g01050	Ethylene-responsive transcription factor ERF105	Response to Hormone Stimulus	-2.38289	-11.9764	2	*	*
VIT_16s0013g01060	Ethylene-responsive transcription factor ERF105	Response to Hormone Stimulus	-2.41249	-11.7181	2	*	*
VIT_01s0026g02190	ABA-responsive protein (HVA22c)	Response to Hormone stimulus	-2.64557	-10.214	2	*
VIT_03s0088g00290	Phytosulfokines PSK2	Response to Hormone Stimulus	-2.80492	-5.51898	2			*
VIT_18s0001g10690	BKI1 (BRI1 KINASE INHIBITOR 1)	Response to Hormone Stimulus	-2.82259	-6.98038	2			*
VIT_11s0016g05460	BRI1-KD interacting protein	Response to Hormone stimulus	-3.06925	-5.07138	2			*
VIT_03s0063g00460	Ethylene-responsive transcription factor ERF109	Response to Hormone Stimulus	-3.80089	-20.3859	2	*	*
VIT_17s0000g06360	Alpha-expansin 3	Response to Hormone stimulus	-4.2567	-44.4972	2	*	*
VIT_04s0079g00420	Alpha-expansin 13 precursor	Response to Hormone Stimulus	-4.39568	-8.49382	2			*
VIT_02s0025g04460	DWARF AND DELAYED FLOWERING 2	Response to Hormone Stimulus	-4.5015	-17.8832	2	*	*
VIT_06s0004g00070	alpha-expansin 10 precursor	Response to Hormone stimulus	-5.69295	-44.9543	2	*	*
VIT_16s0100g00380	DREB sub A-1 of ERF/AP2 transcription factor (CBF4)	Response to Hormone Stimulus	-6.95449	-15.5494	2			*
VIT_08s0007g00440	alpha-expansin 6 precursor	Response to Hormone stimulus	-7.57713	-30.7503	2	*	*
VIT_14s0108g01020	alpha-expansin 1 precursor	Response to Hormone stimulus	-1.01426	-8.36108	3			*
VIT_16s0013g00980	Ethylene-responsive transcription factor ERF105	Response to Hormone Stimulus	-1.16124	-8.19931	3	*
VIT_16s0013g00970	ethylene responsive element binding factor 5	Response to Hormone Stimulus	-1.38713	-7.24353	3	*
VIT_16s0013g01030	Ethylene-responsive transcription factor ERF105	Response to Hormone Stimulus	-1.42988	-11.7942	3	*
VIT_01s0244g00170	cytokinin-repressed protein CR9	Response to Hormone stimulus	-1.47671	-5.22839	3			*
VIT_16s0013g00950	Ethylene-responsive transcription factor ERF105	Response to Hormone Stimulus	-1.71558	-9.08261	3	*
VIT_18s0001g14270	gibberellin-regulated protein 1 (GASA1)	Response to Hormone stimulus	-1.71602	-5.65699	3			*
VIT_06s0004g03130	Auxin response factor 4	Response to Hormone stimulus	-9.28508	-12.2836	4				*
VIT_17s0000g04790	BIM1 (BES1-interacting Myc-like protein 1)	Response to Hormone stimulus	-4.36359	-5.02385	4			*
VIT_08s0007g08540	Mg-chelatase subunit XANTHA-F	Response to Hormone stimulus	-4.48631	-5.96035	4			*
VIT_02s0012g00570	pseudo-response regulator 2 (APRR2) (TOC2)	Response to Hormone stimulus	-5.84584	-10.1298	4			*
VIT_02s0025g01740	auxin response factor 9	Response to Hormone stimulus	-6.09675	-6.02836	4			*
VIT_03s0038g00940	auxin-responsive	Response to Hormone stimulus	-6.73802	-13.8594	4	*	*
VIT_05s0020g02210	histidine-containing phosphotransfer protein	Response to Hormone stimulus	-7.07842	-6.97884	4			*
VIT_19s0138g00090	DWARF AND DELAYED FLOWERING 1	Response to Hormone Stimulus	-8.18372	-15.2145	4	*	*
VIT_13s0067g02860	LRP1 (LATERAL ROOT PRIMORDIUM 1)	Response to Hormone stimulus	-8.53931	-6.22643	4			*
VIT_09s0054g00740	SAUR_C	Response to Hormone Stimulus	17.6379	2.69755	5				*
VIT_07s0005g03770	Expansin-A7	Response to Hormone Stimulus	10.2279	-1.78124	5				*
VIT_09s0054g00660	SAUR_C	Response to Hormone Stimulus	8.89687	-1.02772	5				*
VIT_14s0060g02560	BRASSINOSTEROID-RESPONSIVE RING-H2 (BRH1)	Response to Hormone Stimulus	8.78947	-1.05368	5				*
VIT_15s0046g00730	auxin-responsive protein	Response to Hormone Stimulus	8.68592	-1.3904	5				*
VIT_04s0008g05250	expansin family protein (EXPR3)	Response to Hormone Stimulus	7.93333	-1.70827	5				*
VIT_07s0129g00580	snakin-1	Response to Hormone Stimulus	7.48968	-1.28402	5				*
VIT_12s0057g00910	STERILE APETALA	Response to Hormone Stimulus	6.42153	-1.9627	5				*
VIT_07s0031g01980	Ethylene-responsive transcription factor ABA REPRESSOR 1 ABR1/ERF111	Response to Hormone Stimulus	5.91245	1.26545	5				*
VIT_16s0013g00990	Ethylene-responsive transcription factor ERF105	Response to Hormone Stimulus	11.556	1.13674	5			*
VIT_18s0001g02800	Expansin-A7	Response to Hormone Stimulus	6.74717	1.68252	5			*
VIT_18s0001g06030	erg-1	Response to Hormone Stimulus	1.28677	-5.45919	5			*
VIT_04s0043g00940	MONOPTEROS	Response to Hormone stimulus	8.44057	20.549	6				*
VIT_18s0086g00500	alpha-expansin 6 precursor	Response to Hormone stimulus	6.30753	13.9735	6				*
VIT_14s0030g01970	Auxin-induced protein PCNT115	Response to Hormone stimulus	5.28827	6.29783	6				*
VIT_04s0008g00930	alpha-expansin 6 precursor	Response to Hormone stimulus	4.9204	10.8763	6				*
VIT_07s0005g00870	erg-1	Response to Hormone Stimulus	-1.04755	13.2434	6				*
VIT_08s0040g01390	auxin-responsive family protein	Response to Hormone stimulus	3.35221	5.14931	6			*
VIT_14s0083g00940	auxin-independent growth promoter	Response to Hormone stimulus	2.85554	11.1919	6	*	*
VIT_03s0088g00750	pathogenesis related protein 1 precursor [Vitis vinifera]	Response to Hormone Stimulus	1.04214	9.5977	7				*
VIT_03s0088g00700	Pathogenesis related protein 1 precursor (pr1 gene)	Response to Hormone Stimulus	-1.00676	15.4869	7				*
VIT_09s0002g06510	auxin-independent growth promoter axi1	Response to Hormone stimulus	-1.27841	6.34735	7				*
VIT_14s0030g02310	Auxin-induced protein 22D	Response to Hormone stimulus	0.997641	9.97442	7			*
VIT_11s0206g00060	ARR18	Response to Hormone stimulus	-1.474	6.0635	7	*
VIT_05s0077g00220	Expansin A4	Response to Hormone stimulus	34.5465	5.54714	8				*
VIT_13s0101g00320	pseudo-response regulator 2 (APRR2) (TOC2)	Response to Hormone stimulus	19.0829	3.51101	8				*
VIT_00s2164g00010	Serine/threonine-protein phosphatase BSL3	Response to Hormone stimulus	18.5173	3.63885	8				*
VIT_00s1963g00010	Serine/threonine-protein phosphatase BSL3	Response to Hormone stimulus	6.31581	2.31975	8				*
VIT_15s0021g02670	expansin beta 1 precursor	Response to Hormone stimulus	10.6201	5.43408	8			*
VIT_03s0132g00050	ATHVA22A (Arabidopsis thaliana HVA22 homologue A)	Response to Hormone Stimulus	5.65678	2.54507	8			*
VIT_14s0108g00740	GASA4	Response to Hormone Stimulus	5.15461	2.33395	8			*
VIT_03s0038g00120	gibberellin-regulated protein 4 (GASA4)	Response to Hormone stimulus	5.04635	1.87596	8			*
VIT_06s0004g07880	allergen	Response to Stress	-7.35768	-2.58673	1				*
VIT_18s0122g00390	laccase	Response to Stress	-1.43514	9.16281	1			*
VIT_03s0088g00710	pathogenesis-related protein 1 precursor (PRP 1)	Response to Stress	-2.81951	15.1666	1	*	*
VIT_18s0122g01380	Crp1 protein	Response to Stress	-5.05624	-1.02968	1			*
VIT_15s0024g00400	disease resistance protein (NBS-LRR class)	Response to Stress	-5.72255	-3.06724	1			*
VIT_18s0001g06160	TIR-NBS-LRR-TIR disease resistance protein	Response to Stress	-5.79569	1.39546	1			*
VIT_18s0001g09550	receptor kinase TRKa	Response to Stress	-5.98345	-1.92269	1			*
VIT_07s0191g00050	Peroxidase 17	Response to Stress	-6.03123	1.83376	1			*
VIT_01s0011g00780	dehydration-responsive protein	Response to Stress	-6.10353	-1.14418	1			*
VIT_03s0038g02170	thaumatin	Response to Stress	-6.21955	-3.07526	1			*
VIT_11s0016g05320	peroxidase	Response to Stress	-7.34194	-2.46268	1			*
VIT_03s0038g01320	crp1 protein	Response to Stress	-7.93893	-3.48899	1			*
VIT_01s0011g04740	multi-copper oxidase type I	Response to Stress	-8.89524	-2.64773	1			*
VIT_17s0000g02470	thaumatin	Response to Stress	-10.3639	-4.33041	1			*
VIT_18s0001g14480	Thaumatin SCUTL1	Response to Stress	-11.6954	1.05851	1			*
VIT_00s0920g00010	HEAT repeat-containing protein	Response to Stress	-20.2398	-2.82689	1	*
VIT_07s0129g00380	phototropic-responsive NPH3	Response to Stress	-4.99465	-10.7963	2				*
VIT_02s0025g00280	heat shock protein 81-1	Response to Stress	-1.045	-19.3716	2			*
VIT_19s0085g01050	heat shock protein HSP17	Response to Stress	-1.76367	-18.4765	2			*
VIT_10s0003g00410	MLO6 (MILDEW RESISTANCE LOCUS O 6)	Response to Stress	-1.98033	-7.61806	2			*
VIT_18s0117g00050	TIR-NBS-LRR-TIR disease resistance protein	Response to Stress	-2.19463	-11.0686	2			*
VIT_07s0031g01530	stress enhanced protein 2 (SEP2)	Response to Stress	-2.31216	-9.69457	2			*
VIT_08s0007g07690	Polygalacturonase inhibiting protein PGIP1	Response to Stress	-2.41443	-5.99267	2			*
VIT_08s0040g02180	Mlo3	Response to Stress	-2.52589	-7.87674	2			*
VIT_11s0016g00560	peroxiredoxin bcp	Response to Stress	-2.78704	-13.937	2	*	*
VIT_08s0007g07000	disease resistance-responsive	Response to Stress	-3.05447	-12.5284	2	*
VIT_04s0023g03610	MLO4 (MILDEW RESISTANCE LOCUS O 4)	Response to Stress	-3.32857	-18.2284	2	*	*
VIT_09s0002g02230	Harpin-induced 1	Response to Stress	-3.38751	-16.91	2	*	*
VIT_13s0067g00990	heat shock protein	Response to Stress	-3.41775	-7.21005	2			*
VIT_00s0480g00080	polyphenol oxidase II, chloroplast precursor	Response to Stress	-3.72901	-27.1064	2	*
VIT_04s0023g03540	Thaumatin SCUTL1	Response to Stress	-3.92879	-10.3144	2			*
VIT_15s0021g00130	RPP13 (RECOGNITION OF PERONOSPORA PARASITICA 13)	Response to Stress	-4.10608	-11.0507	2	*	*
VIT_01s0011g00830	Nodulin	Response to Stress	-4.27311	-5.14705	2			*
VIT_04s0023g03550	thaumatin	Response to Stress	-4.30254	-19.0871	2			*
VIT_12s0035g00880	lactoylglutathione lyase	Response to Stress	-4.57542	-28.7425	2	*	*
VIT_10s0003g04490	phototropic-responsive NPH3	Response to Stress	-5.24602	-8.04699	2			*
VIT_00s0480g00070	polyphenol oxidase II, chloroplast precursor	Response to Stress	-5.72362	-27.9942	2	*	*
VIT_09s0002g03860	disease resistance protein (NBS-LRR class)	Response to Stress	-7.0046	-16.673	2	*
VIT_18s0001g15640	pathogenesis-related	Response to Stress	-7.59381	-16.4659	2	*	*
VIT_14s0108g01420	DEFENSE NO DEATH 1	Response to Stress	-10.3301	-18.7912	2	*
VIT_13s0019g02820	heat shock protein	Response to Stress	7.14131	-6.47606	3				*
VIT_13s0019g02770	heat shock protein 16.9 kDa class I	Response to Stress	3.91212	-13.8737	3				*
VIT_04s0008g01500	heat shock protein Cytosolic class II low molecular weight	Response to Stress	8.72444	-1.07158	3			*
VIT_13s0019g02760	heat shock protein 16.9 kDa class I	Response to Stress	3.78264	-10.5772	3			*
VIT_13s0019g02740	heat shock protein 16.9 kDa class I	Response to Stress	3.33287	-6.50494	3			*
VIT_04s0008g01570	heat shock protein Cytosolic class II low molecular weight	Response to Stress	2.86051	-6.24249	3			*
VIT_13s0019g02840	heat shock protein	Response to Stress	2.51438	-17.3602	3			*
VIT_13s0019g02850	heat shock protein 17.4 kDa class I	Response to Stress	2.10562	-28.6683	3	*
VIT_13s0019g02780	Heat shock protein Hsp20	Response to Stress	1.71029	-37.0311	3	*
VIT_02s0154g00480	heat shock protein MTSHP	Response to Stress	1.28124	-22.2118	3			*
VIT_18s0089g01270	Heat shock protein precursor 22.0 kDa class IV	Response to Stress	1.27308	-7.95822	3			*
VIT_09s0002g00640	Small heat stress protein class CIII	Response to Stress	1.14965	-26.4536	3	*
VIT_10s0116g01780	cationic peroxidase	Response to Stress	1.05517	-13.0126	3	*
VIT_19s0014g04650	Avr9/Cf-9 rapidly elicited protein 20	Response to Stress	1.04889	-5.31169	3			*
VIT_04s0008g01110	heat shock transcription factor A6B	Response to Stress	1.01792	-11.9683	3			*
VIT_19s0014g05430	NDR1 (NON RACE-SPECIFIC DISEASE RESISTAnce)	Response to Stress	-1.04014	-7.02266	3			*
VIT_16s0022g00510	Heat shock 22 kDa protein	Response to Stress	-1.08677	-13.2839	3	*
VIT_01s0010g02290	heat shock protein 26a, chloroplast	Response to Stress	-1.11725	-15.6018	3	*
VIT_06s0004g00990	Dirigent protein	Response to Stress	-1.13279	-8.26049	3			*
VIT_12s0134g00240	Avr9/Cf-9 rapidly elicited protein 20	Response to Stress	-1.40357	-5.46074	3			*
VIT_06s0004g05770	heat shock protein 17.4 kDa class I	Response to Stress	-1.50511	-13.4559	3	*
VIT_06s0009g01320	L-ascorbate oxidase	Response to Stress	-1.55686	-7.536	3			*
VIT_17s0000g05790	Cupin, RmlC-type	Response to Stress	-1.76787	-6.8384	3	*
VIT_05s0094g01570	MLO1	Response to Stress	-1.8121	-7.12865	3			*
VIT_06s0004g04640	Metallothionein 2b	Response to Stress	-1.81327	-15.9263	3	*
VIT_18s0001g05040	pollen Ole e 1 allergen and extensin	Response to Stress	-2.05647	-14.3524	3	*
VIT_10s0116g00560	polyphenol oxidase II, chloroplast precursor	Response to Stress	-3.32733	-33.553	3	*	*
VIT_14s0066g01850	peroxidase	Response to Stress	-3.37433	-60.2978	3	*
VIT_04s0023g02070	Trichohyalin AUL1 (auxin-like 1 protein)	Response to Stress	-5.34512	-6.4718	4				*
VIT_13s0067g00260	nematode-resistance protein	Response to Stress	-5.60677	-6.72393	4			*
VIT_13s0019g04990	nodulin-like protein	Response to Stress	-5.98462	-7.40874	4			*
VIT_12s0035g01330	disease resistance protein RPS2	Response to Stress	-5.99371	-6.16645	4			*
VIT_07s0129g00250	phototropic-responsive NPH3	Response to Stress	-6.58973	-5.78882	4			*
VIT_00s0194g00080	phototropic-responsive NPH3	Response to Stress	-11.3742	-8.42149	4			*
VIT_00s0370g00070	epoxide hydrolase	Response to Stress	-13.1067	-7.75627	4			*
VIT_04s0008g04140	RD22 [Vitis vinifera]	Response to Stress	33.3372	1.53517	5				*
VIT_12s0034g01300	TIR-NBS-LRR disease resistance	Response to Stress	27.02	2.19869	5				*
VIT_13s0019g03140	heat shock protein 17.3 kDa class I	Response to Stress	26.2081	2.08269	5				*
VIT_06s0004g02540	Kiwellin Ripening-related protein grip22	Response to Stress	17.1241	1.52595	5				*
VIT_12s0057g00110	wound-induced	Response to Stress	12.9518	1.67598	5				*
VIT_19s0014g02120	Metallothionein	Response to Stress	12.6908	-1.44289	5				*
VIT_06s0004g00350	Hcr2-p4.1	Response to Stress	10.077	-1.44089	5				*
VIT_13s0019g02170	Laccase	Response to Stress	9.49776	1.86123	5				*
VIT_04s0008g01550	small molecular heat shock protein 17.5	Response to Stress	8.9462	1.83628	5				*
VIT_13s0019g03110	heat shock protein 18.2 kDa class I	Response to Stress	7.59784	1.50922	5				*
VIT_01s0010g00380	Receptor kinase TRKa	Response to Stress	7.46039	1.48924	5				*
VIT_03s0038g02060	Dirigent protein pDIR7	Response to Stress	6.99327	-1.31449	5				*
VIT_16s0013g01740	Nudix hydrolase 3	Response to Stress	6.69848	-1.60094	5				*
VIT_12s0057g00070	wound-induced	Response to Stress	6.68328	-1.27991	5				*
VIT_12s0057g00150	wound-induced	Response to Stress	6.29841	-1.08257	5				*
VIT_05s0077g02000	epoxide hydrolase	Response to Stress	5.46412	-1.22691	5				*
VIT_12s0057g00180	wound-induced	Response to Stress	5.31679	1.15535	5				*
VIT_06s0004g01000	Dirigent protein	Response to Stress	5.31092	1.21519	5				*
VIT_04s0008g01590	heat shock protein Cytosolic class II low molecular weight	Response to Stress	2.24233	-5.12177	5			*
VIT_03s0132g00300	disease resistance protein (CC-NBS class)	Response to Stress	13.4793	18.042	6				*
VIT_14s0030g00950	Superoxide dismutase [Cu-Zn]	Response to Stress	6.57549	7.99958	6				*
VIT_09s0096g00130	pirin	Response to Stress	4.84224	6.16029	6				*
VIT_00s0317g00040	Dehydroascorbate reductase	Response to Stress	3.74573	5.60554	6				*
VIT_02s0025g04290	thaumatin	Response to Stress	6.98636	29.7684	6	*
VIT_01s0146g00260	nodulin MtN3	Response to Stress	5.44554	7.69688	6			*
VIT_14s0030g00830	Superoxide dismutase	Response to Stress	4.29441	5.26608	6			*
VIT_16s0098g00890	harpin-induced protein	Response to Stress	3.07317	14.2356	6	*
VIT_06s0004g07550	Wound-induced protein WI12	Response to Stress	2.70491	9.60428	6	*	*
VIT_02s0033g01400	alternative oxidase 1a, (AOX1A)	Response to Stress	1.82329	5.41534	6	*	*
VIT_04s0069g01010	harpin-induced protein	Response to Stress	1.78582	6.4517	6			*
VIT_06s0004g01030	dirigent protein	Response to Stress	3.07566	16.6727	7				*
VIT_03s0110g00230	seed maturation protein PM23	Response to Stress	2.99969	20.3522	7				*
VIT_13s0019g01880	disease resistance protein	Response to Stress	1.97936	19.3433	7				*
VIT_00s0335g00090	disease resistance protein (NBS class)	Response to Stress	1.50846	5.44638	7				*
VIT_01s0011g05150	Bet v I allergen	Response to Stress	-1.59011	14.7052	7				*
VIT_11s0118g00560	nodulin	Response to Stress	1.77892	5.40489	7			*
VIT_14s0171g00150	Avr9/Cf-9 rapidly elicited protein 57	Response to Stress	1.74039	8.4233	7	*	*
VIT_01s0026g01870	Avr9/Cf-9 induced kinase 1	Response to Stress	1.41832	17.9838	7	*	*
VIT_12s0057g01100	Nudix hydrolase 2	Response to Stress	1.19561	6.79645	7			*
VIT_14s0068g00740	avr9/Cf-9 rapidly elicited protein 146	Response to Stress	-1.18686	24.2119	7	*
VIT_04s0044g00040	Dirigent	Response to Stress	-1.53398	5.02692	7	*
VIT_18s0122g00370	laccase	Response to Stress	-1.90791	13.4256	7	*
VIT_14s0083g01230	heat shock protein 81-3	Response to Stress	57.4389	16.347	8				*
VIT_07s0005g06130	heat shock cognate 70 kDa protein 1 (HSC70-1) (HSP70-1)	Response to Stress	43.4029	8.05095	8				*
VIT_01s0011g05140	Major latex-like protein ripening protein [grip61]	Response to Stress	41.9532	6.52381	8				*
VIT_14s0030g00910	Superoxide dismutase [Cu-Zn]	Response to Stress	41.219	22.9912	8				*
VIT_12s0034g01950	legumin	Response to Stress	36.1242	19.6686	8				*
VIT_17s0000g09950	heat shock cognate 70 kDa protein 1 (HSC70-1) (HSP70-1)	Response to Stress	32.0003	4.05093	8				*
VIT_07s0130g00010	Peroxiredoxin-2B	Response to Stress	29.0282	4.91867	8				*
VIT_18s0041g01380	TIR-NBS disease resistance	Response to Stress	22.3014	4.07829	8				*
VIT_01s0146g00010	Calreticulin	Response to Stress	20.5273	17.2941	8				*
VIT_14s0036g01320	superoxide dismutase, copper-zinc	Response to Stress	19.3157	5.86984	8				*
VIT_15s0048g01820	ACCLIMATION OF PHOTOSYNTHESIS TO ENVIRONMENT APE1	Response to Stress	17.9265	6.97942	8				*
VIT_06s0004g02570	Kiwellin Ripening-related protein grip22	Response to Stress	17.0275	7.59605	8				*
VIT_07s0095g00720	heat shock protein 81-3	Response to Stress	15.423	4.06914	8				*
VIT_05s0077g01590	Major allergen Mal d 1	Response to Stress	14.2218	3.63789	8				*
VIT_12s0034g01680	disease resistance protein (NBS class)	Response to Stress	14.0578	5.53255	8				*
VIT_01s0010g00490	heat shock protein 81-2	Response to Stress	12.4528	5.45786	8				*
VIT_09s0002g03330	disease resistance protein (NBS-LRR class)	Response to Stress	10.3101	11.0632	8				*
VIT_00s0131g00250	heat-shock protein 80	Response to Stress	9.18869	7.14181	8				*
VIT_03s0038g01760	disease resistance RPP8 protein 3	Response to Stress	7.00884	7.71769	8				*
VIT_02s0025g04300	Thaumatin	Response to Stress	23.0067	40.353	8	*	*
VIT_05s0077g01540	Bet v I allergen	Response to Stress	17.2971	16.3277	8			*
VIT_05s0077g01560	pathogenesis protein 10.3 [Vitis quinquangularis]	Response to Stress	14.6748	24.9272	8	*	*
VIT_12s0034g01890	Cupin region	Response to Stress	11.5733	7.87226	8			*
VIT_05s0077g01570	pathogenesis protein 10 [Vitis vinifera]	Response to Stress	9.02721	3.12811	8			*
VIT_03s0063g01330	nodulin 1A, senescence-associated	Response to Stress	8.30396	5.91382	8			*
VIT_19s0014g02410	L-ascorbate peroxidase 1, cytosolic (APX1)	Response to Stress	8.27476	4.34833	8			*
VIT_05s0077g01550	pathogenesis protein 10.3 [Vitis quinquangularis]	Response to Stress	6.73635	10.4013	8	*	*
VIT_19s0085g01170	Seed maturation protein PM41	Response to Stress	5.006	3.93193	8			*
VIT_00s0347g00040	Avr9/Cf-9 rapidly elicited protein 20	Response to Stress	4.11474	9.20876	8	*
VIT_17s0000g06280	geranylgeranyl reductase	Secondary Metabolic Process	-5.03039	-2.20758	1			*
VIT_02s0025g04020	S-N-methylcoclaurine 3'-hydroxylase	Secondary Metabolic Process	-5.19889	-2.44544	1			*
VIT_17s0000g01790	4-coumarate-CoA ligase 2	Secondary Metabolic Process	-5.35651	-1.17551	1			*
VIT_12s0035g01080	carotenoid isomerase 1, chloroplast precursor	Secondary Metabolic Process	-5.87617	-1.68462	1			*
VIT_15s0024g00850	Geranylgeranyl diphosphate synthase	Secondary Metabolic Process	-5.9073	-1.17054	1			*
VIT_06s0080g00810	lycopene beta cyclase (LYC)	Secondary Metabolic Process	-6.0828	-1.11748	1			*
VIT_08s0007g04520	caffeic acid 3-O-methyltransferase	Secondary Metabolic Process	-6.21052	-1.70412	1			*
VIT_09s0002g01090	flavonoid 3-monooxygenase	Secondary Metabolic Process	-6.44294	-2.94929	1			*
VIT_16s0115g00340	UDP-glucose: anthocyanidin 5,3-O-glucosyltransferase	Secondary Metabolic Process	-9.76015	-5.19538	1			*
VIT_17s0000g09610	CYP71D10	Secondary Metabolic Process	-16.9193	-5.17958	1			*
VIT_16s0039g00990	Glutathione S-transferase 8 GSTU8	Secondary Metabolic Process	-1.45694	-5.09941	2			*
VIT_18s0001g09650	CYP81E1	Secondary Metabolic Process	-1.82276	-5.08357	2			*
VIT_14s0171g00300	4-coumarate-CoA ligase	Secondary Metabolic Process	-1.83877	-6.04268	2			*
VIT_05s0062g00520	UDP-glucose:flavonoid 7-O-glucosyltransferase	Secondary Metabolic Process	-1.86796	-6.60274	2	*	*
VIT_15s0046g03570	Salutaridine reductase	Secondary Metabolic Process	-2.51169	-6.63448	2			*
VIT_02s0025g03590	phospholipid hydroperoxide glutathione peroxidase	Secondary Metabolic Process	-2.72746	-8.09351	2	*
VIT_16s0039g01670	cinnamoyl-CoA reductase	Secondary Metabolic Process	-2.89704	-5.39311	2			*
VIT_16s0098g00860	Flavanone 3-hydroxylase	Secondary Metabolic Process	-2.99939	-7.69546	2			*
VIT_13s0106g00550	flavonol 3-sulfotransferase	Secondary Metabolic Process	-3.34865	-6.7979	2	*	*
VIT_15s0021g01060	CYP72A1	Secondary Metabolic Process	-3.44945	-7.46471	2			*
VIT_08s0105g00380	Leucoanthocyanidin dioxygenase	Secondary Metabolic Process	-3.67797	-8.74727	2			*
VIT_18s0001g11430	flavonoid 3-monooxygenase	Secondary Metabolic Process	-4.53023	-10.2424	2	*	*
VIT_00s0271g00030	myrcene synthase	Secondary Metabolic Process	-4.54129	-8.70334	2	*
VIT_16s0050g01090	beta-carotene hydroxylase	Secondary Metabolic Process	-6.84984	-17.5017	2	*	*
VIT_11s0016g01020	flavonoid 3-monooxygenase	Secondary Metabolic Process	1.05517	-10.0887	3	*
VIT_19s0015g02500	CYP72A1	Secondary Metabolic Process	-1.22396	-6.99783	3			*
VIT_00s0346g00080	sinapyl alcohol dehydrogenase	Secondary Metabolic Process	-1.24051	-5.65259	3	*	*
VIT_07s0104g01800	Glutathione S-transferase 13 GSTF13	Secondary Metabolic Process	-1.30509	-5.85584	3	*	*
VIT_10s0003g03560	beta-amyrin synthase	Secondary Metabolic Process	-1.37866	-7.64595	3	*
VIT_19s0014g04980	Cinnamyl alcohol dehydrogenase	Secondary Metabolic Process	-1.57467	-6.90627	3			*
VIT_11s0065g00130	taxane 10-beta-hydroxylase	Secondary Metabolic Process	-2.70359	-20.6249	3	*
VIT_19s0093g00550	9-cis-epoxycarotenoid dioxygenase 2	Secondary Metabolic Process	-2.88478	-26.6241	3	*
VIT_04s0023g01640	steroid 22-alpha-hydroxylase (CYP90B1) (DWF4)	Secondary Metabolic Process	-10.0224	-13.1268	4				*
VIT_01s0011g02960	Leucoanthocyanidin reductase 1	Secondary Metabolic Process	-4.63173	-6.48819	4			*
VIT_02s0025g02970	flavanone 3-beta-hydroxylase	Secondary Metabolic Process	-4.79057	-5.4609	4	*	*
VIT_05s0049g01120	Glutathione S-transferase 25 GSTU7	Secondary Metabolic Process	-5.22874	-6.3903	4			*
VIT_03s0063g01590	CYP82C2	Secondary Metabolic Process	-6.82479	-3.59456	4			*
VIT_13s0067g00110	CYP72A1	Secondary Metabolic Process	-11.0642	-15.4201	4	*	*
VIT_07s0031g00620	zeaxanthin epoxidase (ZEP) (ABA1)	Secondary Metabolic Process	-13.81	-9.03771	4			*
VIT_14s0083g01110	Brassinosteroid-6-oxidase	Secondary Metabolic Process	-39.1191	-17.476	4	*
VIT_19s0093g00290	GLUTATHIONE S-TRANSFERASE TAU 25	Secondary Metabolic Process	39.277	2.24976	5				*
VIT_00s0240g00020	Glutathione S-transferase 23 GSTU23	Secondary Metabolic Process	21.126	2.65311	5				*
VIT_06s0009g02910	Flavonoid 3',5'-hydroxylase	Secondary Metabolic Process	18.6961	1.73292	5				*
VIT_11s0016g01040	CYP92A2v4	Secondary Metabolic Process	18.2984	1.9596	5				*
VIT_03s0110g00340	Cinnamyl alcohol dehydrogenase	Secondary Metabolic Process	15.1692	1.31419	5				*
VIT_15s0048g01970	CYP708A1	Secondary Metabolic Process	9.28839	-1.32677	5				*
VIT_11s0016g01050	ferulate 5-hydroxylase	Secondary Metabolic Process	8.15923	-1.38527	5				*
VIT_19s0015g02950	Secologanin synthase CYP72A1	Secondary Metabolic Process	7.44985	1.36848	5				*
VIT_04s0210g00030	strictosidine synthase	Secondary Metabolic Process	7.01491	1.41516	5				*
VIT_06s0009g03010	flavonoid 3',5'-hydroxylase [Vitis vinifera]	Secondary Metabolic Process	6.31395	1.15648	5				*
VIT_02s0012g02340	CYP76C4	Secondary Metabolic Process	5.9151	1.12222	5				*
VIT_01s0026g01370	glutathione S-transferase 29 GSTU18	Secondary Metabolic Process	5.83306	-1.5219	5				*
VIT_19s0090g01620	CYP89H3	Secondary Metabolic Process	5.81118	-1.9123	5				*
VIT_07s0129g00810	CYP81E8	Secondary Metabolic Process	5.7172	1.51479	5				*
VIT_19s0027g00040	CYP72A59	Secondary Metabolic Process	5.70177	1.822	5				*
VIT_19s0014g02550	(-)-germacrene D synthase	Secondary Metabolic Process	5.53622	-1.81038	5				*
VIT_08s0007g05050	4-coumarate--CoA ligase	Secondary Metabolic Process	5.44447	-1.9379	5				*
VIT_12s0134g00620	anthocyanidin 3-O-glucoside-6''-O-malonyltransferase	Secondary Metabolic Process	10.2586	-1.82399	5			*
VIT_06s0004g06400	anthocyanidin 3-O-glucosyltransferase	Secondary Metabolic Process	9.27003	1.19798	5			*
VIT_10s0042g00840	stilbene synthase [Vitis pseudoreticulata]	Secondary Metabolic Process	25.6319	38.3015	6				*
VIT_16s0100g01010	Stilbene synthase	Secondary Metabolic Process	20.7499	19.8956	6				*
VIT_16s0100g00760	stilbene synthase 2 [Vitis sp. cv. 'Norton']	Secondary Metabolic Process	20.4091	25.498	6				*
VIT_10s0042g00920	Stilbene synthase	Secondary Metabolic Process	15.3131	19.2706	6				*
VIT_16s0100g00780	Stilbene synthase	Secondary Metabolic Process	13.7383	25.0935	6				*
VIT_16s0100g00810	stilbene synthase [Vitis vinifera]	Secondary Metabolic Process	12.5245	12.737	6				*
VIT_16s0100g00750	Stilbene synthase	Secondary Metabolic Process	11.8469	12.5883	6				*
VIT_16s0100g00930	Stilbene synthase 2	Secondary Metabolic Process	10.2957	11.4555	6				*
VIT_16s0100g01020	stilbene synthase [Vitis pseudoreticulata]	Secondary Metabolic Process	9.7697	15.4354	6				*
VIT_16s0100g00960	stilbene synthase [Vitis pseudoreticulata]	Secondary Metabolic Process	9.6878	15.0019	6				*
VIT_16s0100g01160	stilbene synthase [Vitis vinifera]	Secondary Metabolic Process	9.1774	13.3924	6				*
VIT_16s0100g00910	stilbene synthase - grape	Secondary Metabolic Process	8.15002	15.2874	6				*
VIT_16s0100g01030	stilbene synthase [Vitis quinquangularis]	Secondary Metabolic Process	7.53121	16.4063	6				*
VIT_16s0100g01170	stilbene synthase 1 [Vitis vinifera]	Secondary Metabolic Process	6.44912	6.82515	6				*
VIT_16s0100g01040	stilbene synthase - grape	Secondary Metabolic Process	6.23384	8.30962	6				*
VIT_16s0100g01120	Stilbene synthase	Secondary Metabolic Process	6.22947	9.72546	6				*
VIT_08s0040g03040	Glutathione S-transferase GSTO1	Secondary Metabolic Process	4.90821	7.51943	6				*
VIT_12s0034g01650	glutathione S-transferase Z2 GSTZ2	Secondary Metabolic Process	4.24948	7.5865	6				*
VIT_06s0009g03130	CYP79A2	Secondary Metabolic Process	3.94716	10.8756	6				*
VIT_16s0100g00830	Stilbene synthase	Secondary Metabolic Process	3.34101	5.65163	6				*
VIT_17s0000g09550	CYP71A26	Secondary Metabolic Process	3.1292	9.25234	6				*
VIT_15s0048g01480	geraniol 10-hydroxylase	Secondary Metabolic Process	3.01231	12.7271	6				*
VIT_13s0106g00280	CYP79A2	Secondary Metabolic Process	2.59298	23.8998	6				*
VIT_16s0100g00850	Stilbene synthase	Secondary Metabolic Process	10.7067	10.7292	6	*	*
VIT_16s0100g01070	resveratrol synthase [Vitis vinifera]	Secondary Metabolic Process	8.82153	21.9965	6	*	*
VIT_08s0032g00240	CYP71A22	Secondary Metabolic Process	5.97406	17.9565	6	*
VIT_16s0100g00940	stilbene synthase 3 [Vitis sp. cv. 'Norton']	Secondary Metabolic Process	5.47011	8.93703	6	*
VIT_16s0039g01170	phenylalanine ammonium lyase	Secondary Metabolic Process	5.05213	12.9235	6	*
VIT_00s2849g00010	Phenylalanine ammonia-lyase	Secondary Metabolic Process	3.53794	10.7877	6	*	*
VIT_16s0039g01120	phenylalanin ammonia-lyase [Vitis vinifera]	Secondary Metabolic Process	3.50811	10.639	6	*	*
VIT_16s0050g01590	UDP-glucose: anthocyanidin 5,3-O-glucosyltransferase	Secondary Metabolic Process	3.49025	5.99082	6			*
VIT_10s0003g05430	reticuline oxidase precursor	Secondary Metabolic Process	3.37322	8.22645	6	*	*
VIT_16s0039g01360	phenylalanin ammonia-lyase [Vitis vinifera]	Secondary Metabolic Process	3.16392	9.39295	6	*
VIT_16s0039g01240	phenylalanin ammonia-lyase [Vitis vinifera]	Secondary Metabolic Process	2.73024	6.53145	6			*
VIT_16s0039g01320	phenylalanin ammonia-lyase [Vitis vinifera]	Secondary Metabolic Process	2.58999	10.1774	6	*	*
VIT_16s0039g01100	phenylalanin ammonia-lyase [Vitis vinifera]	Secondary Metabolic Process	2.57201	6.9624	6			*
VIT_16s0039g01300	phenylalanine ammonia-lyase [Vitis vinifera]	Secondary Metabolic Process	2.49753	9.67594	6	*	*
VIT_00s2508g00010	Phenylalanine ammonia-lyase	Secondary Metabolic Process	2.42983	7.65945	6	*	*
VIT_18s0001g13780	CYP71AT2v2	Secondary Metabolic Process	1.76306	7.42647	6	*	*
VIT_16s0039g01130	phenylalanin ammonia-lyase [Vitis vinifera]	Secondary Metabolic Process	4.56482	24.4004	7				*
VIT_16s0100g01200	stilbene synthase	Secondary Metabolic Process	3.61938	12.8825	7				*
VIT_19s0090g00140	5-alpha-taxadienol-10-beta-hydroxylase	Secondary Metabolic Process	1.79067	10.0654	7				*
VIT_03s0091g00040	limonoid UDP-glucosyltransferase	Secondary Metabolic Process	1.32084	5.56953	7				*
VIT_16s0039g01280	phenylalanin ammonia-lyase [Vitis vinifera]	Secondary Metabolic Process	2.26694	8.69706	7			*
VIT_17s0000g07210	flavonoid 3'-hydroxylase [Vitis vinifera]	Secondary Metabolic Process	1.65386	7.35646	7			*
VIT_12s0028g00920	Glutathione S-transferase 9 GSTF9	Secondary Metabolic Process	1.32461	5.59491	7			*
VIT_16s0050g00480	CYP715A1	Secondary Metabolic Process	1.09262	12.9578	7	*
VIT_01s0137g00560	CYP71B34	Secondary Metabolic Process	1.03158	5.10064	7			*
VIT_18s0001g12800	Dihydroflavonol 4-reductase	Secondary Metabolic Process	1.02573	5.8545	7			*
VIT_01s0137g00520	CYP71B35	Secondary Metabolic Process	-1.24841	10.9044	7	*
VIT_18s0001g03430	Flavonol synthase	Secondary Metabolic Process	-2.59492	12.3231	7	*
VIT_03s0038g04630	isoflavone reductase related protein	Secondary Metabolic Process	134.674	14.5819	8				*
VIT_00s0240g00050	Glutathione S-transferase 8 GSTU19	Secondary Metabolic Process	116.695	16.7842	8				*
VIT_19s0093g00110	Glutathione S-transferase 22 GSTU22	Secondary Metabolic Process	101.292	29.4553	8				*
VIT_07s0129g00770	CYP81D2	Secondary Metabolic Process	61.2469	8.73171	8				*
VIT_19s0093g00220	Glutathione S-transferase 8 GSTU19	Secondary Metabolic Process	51.4809	8.19415	8				*
VIT_19s0015g02610	Glutathione S-transferase 25 GSTU25	Secondary Metabolic Process	36.3385	8.63173	8				*
VIT_19s0015g02560	GLUTATHIONE S-TRANSFERASE TAU 25	Secondary Metabolic Process	28.0968	3.57593	8				*
VIT_19s0015g02100	CYP72A59	Secondary Metabolic Process	27.5446	6.24158	8				*
VIT_13s0067g00560	Cinnamyl alcohol dehydrogenase	Secondary Metabolic Process	26.804	12.3836	8				*
VIT_19s0027g00460	Glutathione S-transferase 25 GSTU25	Secondary Metabolic Process	25.0439	8.12605	8				*
VIT_07s0129g00830	CYP81D2	Secondary Metabolic Process	15.4346	5.96955	8				*
VIT_15s0107g00210	Cinnamyl alcohol dehydrogenase	Secondary Metabolic Process	15.1076	4.1612	8				*
VIT_03s0038g04620	isoflavone reductase	Secondary Metabolic Process	14.632	4.71368	8				*
VIT_19s0015g02730	Glutathione S-transferase 25 GSTU25	Secondary Metabolic Process	13.6719	3.46727	8				*
VIT_12s0035g02100	Glutathione S-transferase Z1 GSTZ1	Secondary Metabolic Process	12.8481	3.62248	8				*
VIT_16s0100g00920	stilbene synthase - grape	Secondary Metabolic Process	12.1071	7.20611	8				*
VIT_19s0093g00160	Glutathione S-transferase 8 GSTU19	Secondary Metabolic Process	11.8916	3.469	8				*
VIT_03s0038g04690	Isoflavone reductase protein 6	Secondary Metabolic Process	11.456	8.58644	8				*
VIT_13s0064g00290	Cinnamyl alcohol dehydrogenase	Secondary Metabolic Process	11.12	4.94243	8				*
VIT_19s0093g00310	Glutathione S-transferase 8 GSTU19	Secondary Metabolic Process	10.6595	6.3623	8				*
VIT_06s0004g05670	Glutathione S-transferase 25 GSTU7	Secondary Metabolic Process	10.3914	2.48624	8				*
VIT_02s0025g03110	Cinnamyl alcohol dehydrogenase	Secondary Metabolic Process	10.1567	7.63369	8				*
VIT_03s0038g04680	isoflavone reductase Bet v 6.0101	Secondary Metabolic Process	9.99507	6.85181	8				*
VIT_13s0064g00810	9,10[9',10']carotenoid cleavage dioxygenase [Vitis vinifera]	Secondary Metabolic Process	9.98661	7.18019	8				*
VIT_02s0025g02940	Caffeic acid O-3-methyltransferase	Secondary Metabolic Process	6.2389	3.4296	8				*
VIT_06s0009g02850	CYP79A2	Secondary Metabolic Process	6.16386	1.96404	8				*
VIT_19s0015g02890	Glutathione S-transferase 25 GSTU25	Secondary Metabolic Process	10.8238	6.98217	8			*
VIT_19s0015g02700	Glutathione S-transferase 25 GSTU25	Secondary Metabolic Process	9.92571	4.0713	8			*
VIT_19s0093g00150	Glutathione S-transferase 25 GSTU25	Secondary Metabolic Process	8.72591	5.8062	8			*
VIT_04s0079g00690	Glutathione S-transferase 26 GSTF12	Secondary Metabolic Process	8.71918	13.1737	8	*
VIT_01s0137g00550	CYP71B34	Secondary Metabolic Process	8.08738	18.2819	8	*	*
VIT_03s0063g02510	protein kinase	Signal Transduction	-5.18004	-2.63468	1				*
VIT_01s0127g00130	Cysteine-rich receptor-like protein kinase 3	Signal Transduction	-5.21846	-2.77804	1				*
VIT_02s0012g01140	Protein kinase	Signal Transduction	-5.86662	-2.82112	1				*
VIT_13s0067g03780	leucine-rich repeat protein kinase	Signal Transduction	-6.68179	-3.69019	1				*
VIT_11s0016g03830	protein kinase	Signal Transduction	-5.03814	-3.59397	1			*
VIT_17s0000g02010	atypical receptor kinase MARK	Signal Transduction	-5.0498	-2.96665	1			*
VIT_01s0026g01880	Protein kinase APK1B	Signal Transduction	-5.11844	-1.39191	1			*
VIT_08s0056g00570	serine/threonine protein kinase activity	Signal Transduction	-5.13344	-2.24958	1			*
VIT_01s0010g03850	calmodulin-binding protein	Signal Transduction	-5.13837	-1.41614	1			*
VIT_03s0038g04090	guanine nucleotide exchange	Signal Transduction	-5.14941	-1.37587	1			*
VIT_01s0011g00300	SIK1 (SERINE/THREONINE KINASE 1)	Signal Transduction	-5.37305	1.24352	1			*
VIT_19s0014g02670	protein kinase CRK1 CRK1 protein(Cdc2-related kinase 1)	Signal Transduction	-5.39807	-3.40874	1			*
VIT_03s0063g01750	PI-3-kinase-related kinase SMG-1	Signal Transduction	-5.44401	-1.40935	1			*
VIT_16s0022g01650	receptor serine/threonine kinase PR5K	Signal Transduction	-5.55304	-2.5364	1			*
VIT_15s0021g00990	LOL3 (LSD ONE LIKE 3)	Signal Transduction	-5.66095	-1.35898	1			*
VIT_12s0057g00520	serine/threonine-protein kinase WNK3	Signal Transduction	-5.66385	-1.25634	1			*
VIT_04s0008g02040	heterotrimeric G protein alpha subunit	Signal Transduction	-5.73506	-1.41546	1			*
VIT_10s0003g00370	guanylate-binding	Signal Transduction	-5.77156	-2.6144	1			*
VIT_01s0011g02460	receptor protein kinase PERK1	Signal Transduction	-5.86143	-1.18902	1			*
VIT_09s0002g02420	Dual-specific kinase DSK1	Signal Transduction	-5.96619	-2.61911	1			*
VIT_13s0067g03050	leucine-rich repeat transmembrane protein kinase	Signal Transduction	-5.99383	-2.01667	1			*
VIT_13s0019g04710	PUB17 (PLANT U-BOX17)	Signal Transduction	-6.27044	-2.18895	1			*
VIT_08s0056g00100	protein kinase	Signal Transduction	-6.86236	-2.38116	1			*
VIT_02s0025g02270	PRLI-interacting factor G	Signal Transduction	-7.1332	-2.8071	1			*
VIT_06s0004g02530	Wall-associated receptor kinase 5	Signal Transduction	-7.48448	-2.86013	1			*
VIT_07s0031g00790	steroid nuclear receptor, ligand-binding	Signal Transduction	-7.64758	-4.44798	1			*
VIT_02s0025g04120	calmodulin binding protein	Signal Transduction	-8.6732	-2.13245	1			*
VIT_18s0086g00210	S-locus receptor protein kinase	Signal Transduction	-9.09422	-2.16292	1			*
VIT_06s0004g03710	PRLI-interacting factor G	Signal Transduction	-10.2421	-1.98601	1			*
VIT_11s0016g01830	protein kinase	Signal Transduction	-10.2799	-1.6557	1			*
VIT_00s0772g00010	protein kinase	Signal Transduction	-11.6998	-4.08084	1			*
VIT_14s0068g00660	ATAN11 (ANTHOCYANIN11)	Signal Transduction	-14.1658	-1.20501	1			*
VIT_19s0014g02300	prenylated rab acceptor (PRA1)	Signal Transduction	-16.673	-2.64918	1			*
VIT_10s0116g00050	Receptor protein kinase	Signal Transduction	-21.1505	-6.29541	1			*
VIT_18s0001g11830	Calmodulin	Signal Transduction	-3.6259	-7.02145	2				*
VIT_12s0134g00300	S-locus lectin protein kinase family	Signal Transduction	-5.4818	-13.2655	2				*
VIT_08s0007g03630	calmodulin binding protein	Signal Transduction	-5.94438	-11.0116	2				*
VIT_07s0129g00870	protein kinase family	Signal Transduction	-1.359	-6.16144	2			*
VIT_14s0060g02150	Rapid ALkalinization Factor RALFL33	Signal Transduction	-1.65318	-5.19225	2			*
VIT_00s0338g00030	cellular retinaldehyde-binding/triple function, C-terminal	Signal Transduction	-2.48341	-7.51226	2			*
VIT_01s0011g04300	receptor serine/threonine kinase PR5K	Signal Transduction	-2.5078	-16.9992	2	*
VIT_11s0016g02910	acid phosphatase class B	Signal Transduction	-2.51349	-5.16162	2			*
VIT_14s0108g00150	calmodulin-binding region IQD28	Signal Transduction	-2.58657	-6.47446	2			*
VIT_10s0003g00330	HSL1 (HAESA-LIKE 1)	Signal Transduction	-2.86006	-13.0172	2			*
VIT_01s0011g04270	receptor kinase homolog LRK10	Signal Transduction	-3.11378	-17.5912	2	*	*
VIT_03s0038g03800	Protein kinase APK1B	Signal Transduction	-3.30991	-5.17926	2			*
VIT_07s0129g00960	protein kinase	Signal Transduction	-3.34591	-29.3755	2	*	*
VIT_06s0004g07070	protein kinase	Signal Transduction	-3.36987	-17.7977	2	*	*
VIT_12s0059g02280	Spg1p (septum-promoting GTPase)	Signal Transduction	-3.46312	-8.32821	2	*	*
VIT_10s0003g01960	RKF1 (RECEPTOR-LIKE KINASE IN FLOWERS 1)	Signal Transduction	-3.47011	-9.02158	2			*
VIT_01s0011g05580	atypical receptor kinase MARK	Signal Transduction	-3.54588	-7.57192	2			*
VIT_01s0011g04290	receptor serine/threonine kinase PR5K	Signal Transduction	-3.558	-8.24522	2			*
VIT_12s0028g01640	S-receptor kinase	Signal Transduction	-3.63208	-6.77026	2			*
VIT_09s0070g00140	CBL-interacting protein kinase 6 (CIPK6)	Signal Transduction	-3.63869	-6.56271	2			*
VIT_04s0023g00830	calreticulin 3 (CRT3)	Signal Transduction	-3.67269	-5.77595	2			*
VIT_04s0008g01070	calmodulin-binding region IQD6	Signal Transduction	-3.97346	-7.33188	2			*
VIT_11s0016g02430	Dual-specific kinase DSK1	Signal Transduction	-4.00094	-16.5438	2			*
VIT_11s0016g04500	protein phosphatase 2A B'kappa subunit	Signal Transduction	-4.02224	-11.9047	2	*	*
VIT_04s0008g00440	CLAVATA1 receptor kinase (CLV1)	Signal Transduction	-4.3878	-8.33138	2			*
VIT_11s0016g04570	RKL1 (Receptor-like kinase 1)	Signal Transduction	-4.65753	-8.40438	2	*	*
VIT_01s0010g01390	phototropic-responsive NPH3	Signal Transduction	-4.70851	-27.5154	2	*
VIT_18s0001g09750	S-domain receptor kinase	Signal Transduction	-4.71387	-8.48654	2	*	*
VIT_16s0050g00190	DTA2 (DOWNSTREAM TARGET OF AGL15 2)	Signal Transduction	-5.40335	-8.76011	2			*
VIT_00s0463g00030	Ca2+-transporting ATPase type 2 ISOFORM 8	Signal Transduction	-6.52907	-12.9954	2			*
VIT_03s0038g00270	Root phototropism protein 3 (Non-phototropic hypocotyl protein 3)	Signal Transduction	-8.08839	-15.1689	2	*
VIT_13s0019g02300	wall-associated receptor kinase-like 20	Signal Transduction	-10.0674	-15.6288	2			*
VIT_18s0001g00610	Rho GTPase activator	Signal Transduction	-10.1794	-14.3873	2			*
VIT_02s0012g00990	LOL1 (LSD ONE LIKE 1)	Signal Transduction	-12.8235	-49.7545	2	*	*
VIT_16s0050g01880	receptor kinase homolog LRK10	Signal Transduction	-1.1928	-18.7819	3	*	*
VIT_07s0005g04130	acid phosphatase class B	Signal Transduction	-1.80447	-34.1986	3	*
VIT_18s0122g00180	Calmodulin	Signal Transduction	-2.01864	-16.7542	3	*
VIT_16s0098g00720	lectin protein kinase	Signal Transduction	-2.08542	-11.2927	3	*
VIT_08s0040g02210	lectin protein kinase	Signal Transduction	-7.89492	-10.7633	4				*
VIT_09s0002g02450	phosphatase	Signal Transduction	-8.61843	-5.58536	4				*
VIT_01s0026g01790	calmodulin binding protein	Signal Transduction	-4.77182	-5.35964	4			*
VIT_04s0044g00530	PAP/fibrillin family	Signal Transduction	-5.04934	-4.54568	4			*
VIT_01s0146g00140	GYF domain-containing protein	Signal Transduction	-5.19455	-3.45448	4			*
VIT_17s0000g09710	leucine-rich repeat transmembrane protein kinase	Signal Transduction	-5.56553	-4.1736	4			*
VIT_08s0058g01090	CBL-interacting protein kinase 14 (CIPK14)	Signal Transduction	-5.77031	-6.33955	4			*
VIT_02s0012g00550	inositol polyphosphate 5-phosphatase II	Signal Transduction	-6.3327	-4.7183	4			*
VIT_05s0020g00730	receptor-like protein kinase	Signal Transduction	-6.45746	-6.83954	4			*
VIT_17s0000g05570	Receptor protein kinase	Signal Transduction	-6.69571	-8.76186	4			*
VIT_15s0046g01810	S-locus lectin protein kinase	Signal Transduction	-6.86833	-5.34267	4			*
VIT_06s0004g08210	Receptor protein kinase	Signal Transduction	-7.48632	-6.79073	4			*
VIT_17s0000g01460	protein kinase AKIN gamma	Signal Transduction	-7.84107	-7.03076	4			*
VIT_02s0025g03240	protein kinase	Signal Transduction	-8.04076	-9.81288	4			*
VIT_07s0005g04710	protein kinase	Signal Transduction	-8.10023	-6.88574	4			*
VIT_05s0020g03980	calmodulin-binding region IQD19	Signal Transduction	-9.42574	-9.24201	4			*
VIT_03s0063g02600	leucine-rich repeat transmembrane protein kinase	Signal Transduction	-9.66122	-5.90502	4			*
VIT_10s0003g02000	RKF1 (RECEPTOR-LIKE KINASE IN FLOWERS 1)	Signal Transduction	-9.96538	-9.54675	4			*
VIT_02s0087g00720	Receptor protein kinase	Signal Transduction	-11.5774	-11.0996	4	*	*
VIT_16s0050g00160	DTA2 (DOWNSTREAM TARGET OF AGL15 2)	Signal Transduction	-16.5569	-12.0898	4			*
VIT_01s0026g01780	leucine-rich repeat transmembrane	Signal Transduction	-19.3522	-22.5166	4	*	*
VIT_05s0029g00610	ER lumen protein retaining receptor family protein	Signal Transduction	25.6294	-1.18104	5				*
VIT_00s0286g00110	S-locus protein kinase	Signal Transduction	14.5609	1.34315	5				*
VIT_09s0002g02710	light repressible receptor protein kinase	Signal Transduction	11.4807	1.31259	5				*
VIT_16s0098g00400	Receptor serine/threonine kinase PR5K-l	Signal Transduction	9.91591	-1.18729	5				*
VIT_14s0066g02680	leucine-rich repeat protein kinase	Signal Transduction	8.76258	-1.22448	5				*
VIT_00s0265g00100	lectin-receptor like protein kinase 3	Signal Transduction	8.54333	1.41917	5				*
VIT_00s0153g00040	S-locus receptor kinase	Signal Transduction	8.47988	1.08016	5				*
VIT_00s0483g00050	EMB1674 (EMBRYO DEFECTIVE 1674) kinase interacting family protein	Signal Transduction	6.03694	1.5566	5				*
VIT_16s0115g00210	Inositol or phosphatidylinositol kinase	Signal Transduction	5.96066	1.88784	5				*
VIT_19s0014g00500	receptor kinase 2	Signal Transduction	5.73571	1.03765	5				*
VIT_14s0006g00710	TIP41	Signal Transduction	9.09866	22.6771	6				*
VIT_01s0010g01340	GTPase activating protein	Signal Transduction	6.71194	8.64354	6				*
VIT_00s0347g00070	S-locus lectin protein kinase	Signal Transduction	6.53915	12.4813	6				*
VIT_14s0083g00570	PLANT ADHESION MOLECULE 1 (PAM1)	Signal Transduction	6.53434	15.4005	6				*
VIT_02s0087g00010	dynamin-2B	Signal Transduction	5.39518	8.27986	6				*
VIT_09s0070g00320	male germ cell-associated kinase	Signal Transduction	4.05793	6.6754	6				*
VIT_00s0258g00050	receptor serine/threonine kinase	Signal Transduction	2.39342	5.38872	6				*
VIT_07s0005g05320	calcium-dependent protein kinase 13 CPK13	Signal Transduction	4.3475	7.2426	6			*
VIT_06s0004g01140	GRIK1 (GEMINIVIRUS REP INTERACTING KINASE 1)	Signal Transduction	2.41304	6.36885	6			*
VIT_00s0743g00020	S-locus lectin protein kinase	Signal Transduction	2.25994	7.176	7				*
VIT_02s0033g00900	unc51-like kinase	Signal Transduction	1.69369	5.10272	7				*
VIT_00s0762g00010	S-locus lectin protein kinase family	Signal Transduction	1.60904	5.35085	7				*
VIT_18s0001g00990	CALMODULIN-DOMAIN PROTEIN KINASE 9 CPK9	Signal Transduction	1.50079	6.55084	7	*
VIT_00s2483g00010	Protein kinase	Signal Transduction	-1.02169	5.3419	7			*
VIT_12s0028g03580	lectin-receptor like protein kinase 3	Signal Transduction	-1.10064	10.6609	7	*
VIT_00s0347g00050	Ser/Thr receptor-like kinase1	Signal Transduction	-1.40218	14.5973	7	*	*
VIT_17s0000g03750	peptidoglycan-binding LysM domain-containing protein	Signal Transduction	-1.74061	5.35671	7	*	*
VIT_05s0062g00140	PRD1	Signal Transduction	-3.36509	5.56988	7	*
VIT_13s0147g00030	male germ cell-associated kinase	Signal Transduction	70.4838	11.8475	8				*
VIT_16s0013g01650	calmodulin-6 (CAM6)	Signal Transduction	20.3352	8.23095	8				*
VIT_03s0017g00600	calmodulin binding heat shock protein	Signal Transduction	17.4725	8.49485	8				*
VIT_12s0028g01530	S-receptor kinase	Signal Transduction	11.1496	2.50929	8				*
VIT_05s0029g00600	S-adenosyl-L-methionine-dependent methyltransferase mraW	Signal Transduction	10.7081	6.78503	8				*
VIT_12s0055g00660	leucine-rich repeat protein kinase	Signal Transduction	6.7626	2.8543	8				*
VIT_15s0046g00800	S-locus lectin protein kinase	Signal Transduction	6.48768	3.12061	8				*
VIT_01s0026g01350	MAIGO 1 MAG1	Signal Transduction	5.74153	3.34132	8				*
VIT_00s0125g00090	leucine-rich repeat protein kinase	Signal Transduction	5.13453	3.12746	8				*
VIT_00s0294g00060	receptor serine/threonine kinase	Signal Transduction	5.41219	2.13817	8			*
VIT_09s0018g00240	WRKY DNA-binding protein 40	Transcription	-5.57037	-2.48723	1				*
VIT_02s0025g02070	RWP-RK domain-containing protein	Transcription	-5.02559	1.18024	1			*
VIT_04s0008g01160	INDETERMINATE(ID)-DOMAIN 7	Transcription	-5.05235	-2.70946	1			*
VIT_02s0025g00200	BEL1 (BELL 1)	Transcription	-5.11823	-2.99517	1			*
VIT_04s0044g00510	GT2-like trihelix DNA-binding protein	Transcription	-5.15104	-2.0684	1			*
VIT_18s0001g01810	MEI1 (MEIOSIS DEFECTIVE 1)	Transcription	-5.152	1.21959	1			*
VIT_11s0065g00170	squamosa promoter-binding protein 2 (SPL2)	Transcription	-5.29029	-2.05206	1			*
VIT_02s0025g01020	BZip transcription factor G-BOX BINDING FACTOR 3	Transcription	-5.37058	-2.84378	1			*
VIT_02s0025g03560	transcription factor jumonji (jmjC) DIDO1	Transcription	-5.38722	-1.04332	1			*
VIT_07s0141g00680	WRKY DNA-binding protein 39	Transcription	-5.39721	1.47108	1			*
VIT_10s0042g01070	zinc finger (C3HC4-type RING finger)	Transcription	-5.42097	-1.73072	1			*
VIT_00s2249g00010	GLABRA2 expression modulator	Transcription	-5.44851	-2.35783	1			*
VIT_07s0130g00210	PHD finger transcription factor	Transcription	-5.58791	-2.99397	1			*
VIT_00s0299g00100	ARABIDOPSIS THALIANA HOMEOBOX PROTEIN 2	Transcription	-5.6898	-1.96655	1			*
VIT_02s0012g02250	bZIP transcription factor	Transcription	-5.96897	-1.55732	1			*
VIT_08s0007g07230	myb domain protein 5	Transcription	-6.45311	-2.35869	1			*
VIT_15s0046g02560	GLABRA 3	Transcription	-6.47889	-3.89387	1			*
VIT_05s0051g00450	GATA transcription factor 1	Transcription	-6.49809	-2.76098	1			*
VIT_01s0010g01410	zinc finger (Ran-binding)	Transcription	-6.77532	-1.72609	1			*
VIT_11s0052g01120	ZINC FINGER PROTEIN 2	Transcription	-7.0006	-5.05942	1			*
VIT_13s0064g00640	PHD finger transcription factor	Transcription	-7.02338	1.09702	1			*
VIT_01s0011g05660	zinc finger (Ran-binding) family	Transcription	-7.04568	-3.89256	1			*
VIT_14s0083g00120	myb domain protein 91	Transcription	-7.19895	-1.69746	1			*
VIT_17s0000g09790	BT1 (BTB and TAZ domain protein 1)	Transcription	-7.45553	-2.0259	1			*
VIT_06s0009g00440	LHW (LONESOME HIGHWAY)	Transcription	-7.61529	-1.3231	1			*
VIT_01s0011g00220	WRKY DNA-binding protein 3	Transcription	-7.79002	-1.64143	1			*
VIT_05s0020g04000	zinc finger (C3HC4-type RING finger)	Transcription	-8.56079	-2.47509	1			*
VIT_05s0020g01360	myb family	Transcription	-9.47708	1.08771	1			*
VIT_07s0005g03600	transcription factor jumonji (jmj) / zinc finger (C5HC2 type)	Transcription	-9.48106	-2.74716	1			*
VIT_13s0158g00370	RNA recognition motif (RRM)-containing CCCH	Transcription	-9.59355	-2.57024	1			*
VIT_14s0036g00500	cell division cycle 5	Transcription	-10.8586	-3.64131	1			*
VIT_04s0008g04520	zinc finger, FYVE domain containing 26	Transcription	-11.5355	-2.95428	1			*
VIT_18s0001g08710	bZIP transcription factor BZIP4	Transcription	-3.15603	-10.3203	2				*
VIT_08s0007g03820	PTL (PETAL LOSS)	Transcription	-2.17825	-7.13359	2			*
VIT_04s0008g05210	bZIP protein HY5 (HY5)	Transcription	-2.21748	-5.13573	2			*
VIT_08s0040g02950	zinc finger (C3HC4-type RING finger)	Transcription	-2.25281	-6.07292	2			*
VIT_19s0015g01000	zinc finger (C3HC4-type RING finger)	Transcription	-2.32623	-5.88364	2			*
VIT_15s0048g02280	NAC transcription factor-like 9	Transcription	-2.49404	-5.52697	2			*
VIT_17s0000g00270	GT2-like trihelix DNA-binding protein	Transcription	-2.73324	-5.0064	2			*
VIT_08s0007g01530	zinc finger (C3HC4-type RING finger)	Transcription	-2.8756	-14.909	2	*	*
VIT_01s0010g03910	squamosa promoter-binding protein 13 (SPL13)	Transcription	-2.92585	-10.3412	2			*
VIT_18s0001g15730	Dof zinc finger protein DOF3.5	Transcription	-2.97355	-7.9128	2	*	*
VIT_10s0042g00170	TCP family transcription factor 7	Transcription	-3.02397	-6.80052	2			*
VIT_04s0023g03240	transcription factor TFIIF	Transcription	-3.24953	-5.85747	2			*
VIT_13s0019g04390	GATA transcription factor 10	Transcription	-3.26323	-11.8364	2			*
VIT_01s0026g02580	CYCLING DOF FACTOR 2	Transcription	-3.42982	-8.68741	2	*	*
VIT_17s0000g04850	OBF BINDING PROTEIN 4	Transcription	-3.43298	-5.13562	2			*
VIT_05s0077g01970	zinc finger (C3HC4-type RING finger)	Transcription	-3.47163	-6.55476	2			*
VIT_18s0117g00340	TCP family transcription factor TCP14	Transcription	-3.72256	-7.25172	2			*
VIT_11s0016g02790	zinc finger (CCCH-type) family protein	Transcription	-3.7928	-8.05627	2			*
VIT_04s0023g01660	scarecrow-like transcription factor 7 (SCL7)	Transcription	-4.32249	-12.1987	2			*
VIT_02s0154g00070	ABNORMAL FLORAL ORGANS	Transcription	-4.37428	-10.1935	2	*	*
VIT_18s0001g12660	TUBBY LIKE PROTEIN 6 TLP6	Transcription	-4.55845	-6.79213	2			*
VIT_15s0048g00550	ABNORMAL FLORAL ORGANS	Transcription	-4.65487	-25.1558	2	*	*
VIT_17s0000g08290	Dof zinc finger protein DOF5.6	Transcription	-4.8816	-11.2663	2	*	*
VIT_05s0077g01450	GATA transcription factor 16	Transcription	-5.77198	-12.868	2	*	*
VIT_01s0026g01950	homeobox-leucine zipper protein HB13	Transcription	-5.85614	-36.7082	2	*	*
VIT_06s0009g01670	forkhead-associated domain-containing protein	Transcription	-6.62514	-8.68108	2			*
VIT_07s0005g02480	myb domain protein 61	Transcription	-7.20959	-15.9743	2	*	*
VIT_11s0052g00100	basic helix-loop-helix (bHLH) family	Transcription	-10.4039	-12.7803	2			*
VIT_15s0048g02870	homeobox-leucine zipper protein HB-7	Transcription	-1.2365	-13.0719	3	*
VIT_07s0104g01620	zinc finger (C2H2 type) MAGPIE	Transcription	-1.7055	-15.3143	3	*
VIT_18s0001g09040	LIM domain protein WLIM1	Transcription	-1.72677	-9.30981	3	*
VIT_19s0014g01780	bZIP transcription factor	Transcription	-1.76884	-11.0171	3			*
VIT_14s0081g00720	basic helix-loop-helix (bHLH) family	Transcription	-1.79269	-7.40583	3	*
VIT_02s0025g02590	Homeobox-leucine zipper protein ATHB-12	Transcription	-2.44783	-30.4097	3	*
VIT_13s0067g02900	bZIP transcription factor	Transcription	-4.38469	-5.39823	4				*
VIT_02s0025g01280	WRKY DNA-binding protein 53	Transcription	-6.88415	-3.78932	4				*
VIT_08s0007g00410	myb domain protein 91	Transcription	-10.7199	-8.93095	4				*
VIT_07s0197g00060	myb family	Transcription	-12.0236	-7.9904	4				*
VIT_12s0059g02360	Myb CAPRICE CPC	Transcription	-4.9923	-5.87371	4	*	*
VIT_01s0011g06200	ZINC FINGER PROTEIN 4	Transcription	-5.86275	-6.3379	4			*
VIT_04s0023g03180	zinc finger (CCCH-type) family protein	Transcription	-5.9319	-5.36402	4			*
VIT_14s0068g01490	NAC domain-containing protein 83	Transcription	-6.25176	-9.29254	4	*	*
VIT_18s0001g09230	SALT TOLERANCE ZINC FINGER	Transcription	-6.33672	-4.56573	4			*
VIT_12s0035g00690	TCP family transcription factor TCP23	Transcription	-7.23549	-6.19161	4			*
VIT_02s0012g01450	Basic helix-loop-helix BHLH071	Transcription	-7.49735	-9.79462	4			*
VIT_18s0122g01140	WUSCHEL-RELATED HOMEOBOX 13	Transcription	-8.54178	-11.6832	4	*	*
VIT_08s0007g07550	GATA transcription factor 11	Transcription	-9.71281	-4.97673	4			*
VIT_08s0032g01110	axial regulator YABBY2	Transcription	-9.72208	-9.24681	4			*
VIT_15s0046g01140	WRKY DNA-binding protein 53	Transcription	-11.3616	-11.1956	4			*
VIT_19s0090g01780	zinc finger (CCCH-type) family protein	Transcription	-12.8321	-11.9644	4			*
VIT_09s0096g00620	C2-HC type zinc finger protein C.e-MyT1	Transcription	14.4465	-1.08003	5				*
VIT_04s0008g01870	ATMYB66/WER/WER1 (WEREWOLF 1)	Transcription	12.6785	1.58091	5				*
VIT_17s0000g03580	BEE3 (BR ENHANCED EXPRESSION 3)	Transcription	11.4459	1.16163	5				*
VIT_11s0078g00480	myb domain protein 93	Transcription	10.7686	-2.91637	5				*
VIT_06s0004g03780	WUSCHEL-related homeobox 3 PRESSED FLOWER	Transcription	10.487	-1.17134	5				*
VIT_17s0000g01660	WD40	Transcription	9.32327	-1.54767	5				*
VIT_19s0014g02350	squamosa promoter-binding protein 4 (SPL4)	Transcription	7.25689	-1.16422	5				*
VIT_17s0000g02710	myb domain protein 4R1	Transcription	6.75268	-1.13475	5				*
VIT_13s0067g02380	lateral organ boundaries DOMAIN 15	Transcription	5.51843	-1.65011	5				*
VIT_14s0030g02130	anthocyaninless2 (ANL2)	Transcription	5.3823	1.3077	5				*
VIT_18s0117g00200	myb domain protein 4	Transcription	5.24724	-1.11099	5				*
VIT_07s0141g00100	myb domain protein 93	Transcription	5.10335	-3.08501	5				*
VIT_19s0014g01210	DELAY OF GERMINATION 1	Transcription	7.86756	-1.84571	5			*
VIT_19s0014g00390	nuclear transcription factor, X-box binding 1	Transcription	4.04314	16.5089	6				*
VIT_04s0008g04900	WD-40 repeat protein (LEUNIG)	Transcription	3.78843	7.21512	6				*
VIT_04s0023g01200	Transcription initiation factor TFIIE beta subunit	Transcription	2.39784	7.44992	6				*
VIT_12s0028g00980	myb family	Transcription	1.76715	14.947	6				*
VIT_14s0066g01090	myb domain protein 24	Transcription	3.19246	32.4215	6	*	*
VIT_15s0048g02270	No apical meristem CUP-SHAPED COTYLEDON2	Transcription	2.91964	5.49082	6			*
VIT_12s0028g03860	zinc finger (C3HC4-type RING finger) protein (RMA1)	Transcription	2.09725	7.8445	6	*	*
VIT_00s0375g00040	NAC domain-containing protein 25	Transcription	-1.15185	6.66546	6			*
VIT_18s0001g10300	basic helix-loop-helix (bHLH) family	Transcription	1.11838	9.95559	7				*
VIT_06s0061g00760	zinc finger (C2H2 type) family	Transcription	2.07448	13.4475	7	*
VIT_15s0046g00170	MYBPA1 protein [Vitis vinifera]	Transcription	1.45381	5.1014	7			*
VIT_01s0026g00850	ZINC FINGER PROTEIN 5	Transcription	1.25216	11.2716	7	*	*
VIT_00s0471g00040	BSD domain-containing protein	Transcription	1.19775	5.04743	7			*
VIT_08s0007g07440	PUMILIO 12 (APUM12)	Transcription	1.0801	6.34245	7			*
VIT_14s0108g01070	NAC domain containing protein 100	Transcription	1.00992	10.4517	7			*
VIT_07s0031g01930	myb TKI1 (TSL-KINASE INTERACTING PROTEIN 1)	Transcription	-1.59117	6.82003	7	*
VIT_01s0011g02770	zinc finger CCHC domain-containing protein 8	Transcription	-2.00251	5.67052	7			*
VIT_14s0060g00240	myb domain protein 61	Transcription	-3.14909	10.7746	7	*
VIT_02s0033g00440	myb VvMYBA1	Transcription	33.4366	15.2062	8				*
VIT_14s0006g01290	myb domain protein 113	Transcription	17.8529	3.07928	8				*
VIT_01s0026g01810	squamosa promoter-binding protein 12 (SPL12)	Transcription	16.8988	12.4734	8				*
VIT_01s0010g02120	zinc finger (C3HC4-type RING finger)	Transcription	14.4753	11.0619	8				*
VIT_02s0033g00370	myb domain protein 113	Transcription	10.6571	2.88752	8				*
VIT_09s0018g01120	zinc finger and C2 domain protein	Transcription	7.56498	6.91827	8				*
VIT_00s0259g00210	DNA-binding protein	Transcription	7.50505	2.76966	8				*
VIT_16s0022g02530	ZFWD1 (zinc finger WD40 repeat protein 1)	Transcription	7.48825	7.39508	8				*
VIT_12s0055g00040	VIP2 (VIRE2 INTERACTING PROTEIN2)	Transcription	6.99015	7.40088	8				*
VIT_15s0024g01340	Phosphatidylinositol 3- and 4-kinase, catalytic	Transcription	6.59647	2.09418	8				*
VIT_14s0006g00970	WD-40 repeat family protein / beige-related	Transcription	5.13698	5.8496	8				*
VIT_11s0016g04280	KH domain and CCCH containing protein	Transcription	5.04625	5.06254	8				*
VIT_02s0033g00410	myb VvMYBA1	Transcription	7.83954	2.88815	8			*
VIT_14s0108g00760	MINI ZINC FINGER 2 MIF2	Transcription	5.23133	2.76953	8			*
VIT_01s0011g00770	DRL1 (DEFORMED ROOTS AND LEAVES 1)	Transport	-5.00635	-1.55671	1			*
VIT_08s0040g00910	CAM INTERACTING PROTEIN 111	Transport	-5.01442	1.7897	1			*
VIT_14s0068g00250	exocyst subunit EXO70 E1	Transport	-5.03371	-2.48113	1			*
VIT_01s0011g06550	Na+/H+ antiporter SOS1	Transport	-5.11942	-2.49445	1			*
VIT_11s0103g00370	Cd2+-exporting ATPase HMA2 (Heavy metal ATPase 2)	Transport	-5.17498	1.37865	1			*
VIT_15s0048g02520	zinc transporter (ZAT)	Transport	-5.28715	-3.06984	1			*
VIT_08s0217g00010	Succinate/fumarate mitochondrial transporter	Transport	-5.2969	-2.85531	1			*
VIT_04s0023g02730	nodulin MtN21 family	Transport	-5.54814	-3.09765	1			*
VIT_01s0026g00840	ARL1 (ARG1-LIKE 1)	Transport	-5.58486	-2.22086	1			*
VIT_11s0016g04250	HCF101 (HIGH-CHLOROPHYLL-FLUORESCENCE 101)	Transport	-5.60787	-1.57665	1			*
VIT_18s0001g08220	SUCROSE TRANSPORTER 11 (VvSUC11)	Transport	-5.63123	-1.41404	1			*
VIT_09s0002g04780	sulfate transporter 3.4	Transport	-5.69536	1.07987	1			*
VIT_02s0025g03260	aquaporin NIP5;1	Transport	-5.70652	-4.04279	1			*
VIT_11s0052g00430	Glucose-6-phosphate/phosphate-tranlocator	Transport	-5.96227	-1.86034	1			*
VIT_11s0016g00910	cation exchanger (CAX9)	Transport	-6.05411	-1.4363	1			*
VIT_07s0031g03220	patellin-1	Transport	-6.07246	-3.6484	1			*
VIT_01s0010g02480	ankyrin repeat	Transport	-6.08769	2.68453	1			*
VIT_11s0118g00410	ANTR2 (anion transporter 2	Transport	-6.26981	-1.67829	1			*
VIT_12s0035g00890	ion channel DMI1, chloroplast precursor	Transport	-6.30187	-1.59634	1			*
VIT_02s0025g04920	Phosphate translocator protein2, Plastidic	Transport	-6.4219	-1.48251	1			*
VIT_14s0068g00630	importin	Transport	-6.6525	-1.03314	1			*
VIT_07s0141g00590	magnesium transporter CorA-like family protein (MRS2-2)	Transport	-6.6778	-4.29665	1			*
VIT_05s0049g01410	phosphate transporter 1	Transport	-6.78247	-2.01625	1			*
VIT_13s0019g05090	stage III sporulation protein AA	Transport	-6.83221	1.06178	1			*
VIT_14s0066g02590	nitrate transporter NRT1-5	Transport	-6.86896	-2.14017	1			*
VIT_18s0075g00220	ReMembR-H2 protein JR702	Transport	-6.89522	-1.66358	1			*
VIT_11s0103g00380	Cd2+-exporting ATPase HMA2 (Heavy metal ATPase 2)	Transport	-6.98046	2.47249	1			*
VIT_01s0010g01380	ankyrin repeat	Transport	-6.9919	-2.94722	1			*
VIT_03s0063g02250	POLYOL TRANSPORTER 5	Transport	-7.10388	-1.20464	1			*
VIT_06s0004g01890	Cu2+-exporting ATPase HMA5 (HEAVY METAL ATPASE 5)	Transport	-7.22949	-1.07101	1			*
VIT_05s0020g00350	chloroplast envelope membrane protein	Transport	-7.26014	-2.88696	1			*
VIT_03s0038g04260	chloride channel protein CLC-e	Transport	-7.47541	-3.06881	1			*
VIT_03s0038g03920	Glutamate receptor 2 GLUR2	Transport	-7.58282	-1.76214	1			*
VIT_05s0077g00030	ammonium transporter 1, member 1 (AMT1.1)	Transport	-7.72631	-4.41816	1			*
VIT_09s0002g04500	carnitine/acylcarnitine carrier, Mitochondrial	Transport	-7.96503	-3.6905	1			*
VIT_15s0048g02990	AAA-type ATPase	Transport	-8.01857	1.60251	1			*
VIT_07s0104g00830	Sugar transporter ERD6-like 7	Transport	-9.49896	1.80489	1			*
VIT_04s0008g01260	zinc transporter ZIP4	Transport	-9.77916	-1.82798	1			*
VIT_07s0005g02610	preprotein translocase secA subunit	Transport	-10.0796	-3.82122	1			*
VIT_06s0004g06940	zinc transporter ZIP6	Transport	-16.0878	-1.53002	1			*
VIT_06s0004g06080	proton-dependent oligopeptide transport (POT) family protein	Transport	-17.2066	-4.05007	1			*
VIT_17s0000g08530	Boron transporter-like protein 1	Transport	-22.366	-2.13065	1			*
VIT_08s0007g02020	proton-dependent oligopeptide transport (POT) family protein	Transport	-5.32524	-9.9687	2				*
VIT_08s0056g00780	MATE efflux family protein	Transport	-5.82062	-12.4863	2				*
VIT_12s0059g02180	MATE efflux family protein	Transport	-7.74809	-11.9594	2				*
VIT_15s0107g00270	mechanosensitive ion channel	Transport	-8.23612	-15.8059	2				*
VIT_07s0031g02550	ABC transporter G member 14	Transport	-9.23781	-19.1918	2				*
VIT_14s0066g00850	NITRATE TRANSPORTER2.5	Transport	-1.31198	-5.40169	2			*
VIT_11s0052g01560	MATE efflux family protein	Transport	-1.51902	-6.12996	2			*
VIT_19s0090g01470	protease inhibitor/seed storage/lipid transfer protein (LTP)	Transport	-1.92244	-7.1874	2			*
VIT_13s0019g04200	patatin	Transport	-2.25582	-6.05742	2			*
VIT_08s0007g04780	aquaporin GAMMA-TIP	Transport	-2.32392	-8.84749	2			*
VIT_00s0188g00130	amino acid permease 2	Transport	-2.33079	-6.00539	2	*
VIT_02s0025g02840	ankyrin 3, epithelial isoform a	Transport	-2.61631	-5.3365	2			*
VIT_01s0137g00460	RGLG2 (RING DOMAIN LIGASE2)	Transport	-2.66795	-5.27257	2			*
VIT_01s0150g00250	peptide transporter PTR2-B	Transport	-2.85032	-9.91088	2			*
VIT_17s0000g05550	proton-dependent oligopeptide transport (POT) family protein	Transport	-2.8759	-9.1127	2			*
VIT_18s0001g13360	nodulin MtN21 family	Transport	-3.13445	-5.00718	2			*
VIT_13s0074g00690	ABC transporter G member 22	Transport	-3.15796	-7.07941	2	*
VIT_01s0026g00500	nodulin MtN21 family	Transport	-3.18296	-11.3275	2	*	*
VIT_00s0291g00060	inorganic phosphate transporter 2-1, chloroplast precursor	Transport	-3.29586	-6.64545	2			*
VIT_13s0067g02220	Amino acid permease	Transport	-3.30212	-10.0285	2	*	*
VIT_18s0122g00780	Inorganic phosphate transporter	Transport	-3.6402	-7.92658	2			*
VIT_14s0108g00430	ABC transporter B member 16	Transport	-3.90177	-7.30791	2			*
VIT_07s0151g00340	Sulfate transporter 3.1 (AST12) (AtST1)	Transport	-4.34848	-7.78198	2	*	*
VIT_13s0084g00090	nodulin MtN21 family	Transport	-4.41898	-7.83976	2			*
VIT_05s0077g02260	nodulin MtN3 family	Transport	-4.55355	-7.74946	2	*	*
VIT_14s0030g00640	DnaJ homolog, subfamily B, member 12	Transport	-5.16814	-7.20092	2			*
VIT_06s0061g00350	ABC transporter G member 7	Transport	-5.3884	-17.7413	2	*	*
VIT_11s0016g05840	protease inhibitor/seed storage/lipid transfer protein (LTP)	Transport	-5.48749	-40.8469	2	*	*
VIT_03s0017g02260	protease inhibitor/seed storage/lipid transfer protein (LTP)	Transport	-6.77333	-27.7475	2	*
VIT_13s0019g04660	Amino acid permease	Transport	-7.31822	-14.9295	2	*	*
VIT_00s0256g00030	Ankyrin repeat protein	Transport	-7.49729	-26.2621	2	*	*
VIT_02s0154g00080	multi-copper oxidase (SKU5)	Transport	-8.02792	-28.8729	2	*	*
VIT_13s0074g00110	bark storage protein A precursor	Transport	-9.69485	-15.7195	2			*
VIT_01s0026g00520	nodulin MtN21 family	Transport	-9.91311	-25.8791	2	*	*
VIT_06s0004g07680	nodulin	Transport	-10.5271	-33.7599	2	*
VIT_01s0011g00590	ACCLIMATION OF PHOTOSYNTHESIS TO ENVIRONMENT	Transport	-10.548	-28.0197	2	*
VIT_06s0061g00730	Aquaporin GAMMA-TIP3/TIP1;3	Transport	-11.0392	-22.3933	2	*	*
VIT_08s0007g05060	multidrug resistance protein 1	Transport	-11.9756	-18.1049	2			*
VIT_19s0027g01890	Amino acid permease	Transport	-12.3958	-35.8789	2	*
VIT_02s0154g00260	Nitrate transporter	Transport	-31.274	-92.8853	2	*
VIT_16s0022g00630	ABC transporter E member 1	Transport	-1.09828	-5.59608	3	*
VIT_00s2188g00010	TONOPLAST DICARBOXYLATE TRANSPORTER	Transport	-1.29031	-9.95555	3	*
VIT_12s0059g01240	nitrate transporter (NTP3)	Transport	-1.50068	-17.616	3	*
VIT_01s0011g00600	ACCLIMATION OF PHOTOSYNTHESIS TO ENVIRONMENT	Transport	-1.51531	-8.72468	3	*
VIT_18s0001g04800	hyperosmotically inducible periplasmic protein	Transport	-1.54037	-10.6313	3	*
VIT_13s0067g00220	Aquaporin TMP-C	Transport	-1.61817	-20.3796	3	*
VIT_12s0059g00100	ankyrin repeat	Transport	-1.72386	-9.87237	3	*
VIT_16s0039g01650	transporter-related	Transport	-1.72781	-6.7634	3			*
VIT_00s0187g00130	TONOPLAST DICARBOXYLATE TRANSPORTER	Transport	-1.81006	-8.67608	3	*
VIT_18s0001g00470	monocopper oxidase SKS5 (SKU5 Similar 5)	Transport	-1.93735	-38.3022	3	*
VIT_04s0044g00360	MTN21	Transport	-1.97307	-13.6975	3	*
VIT_13s0019g00330	Aquaporin TIP1;3	Transport	-2.03399	-46.6585	3	*
VIT_05s0020g03970	Sulfate transporter 3.1 (AST12) (AtST1)	Transport	-2.06912	-30.5238	3	*
VIT_18s0001g14440	molecular chaperone DnaJ	Transport	-2.67216	-19.3519	3	*
VIT_06s0009g01110	cation exchanger (CAX7)	Transport	-2.69387	-59.0515	3	*
VIT_05s0020g00890	P-GLYCOPROTEIN 11	Transport	-4.75185	-5.47995	4				*
VIT_05s0094g01080	ankyrin protein kinase	Transport	-5.94678	-4.50199	4				*
VIT_08s0007g00030	Cation/hydrogen exchanger 20 (CHX20)	Transport	-6.38722	-3.72962	4				*
VIT_00s0691g00010	calcium-transporting ATPase 13 ACA13	Transport	-9.25691	-8.23261	4				*
VIT_18s0157g00180	S-ADENOSYLMETHIONINE CARRIER 1	Transport	-10.1024	-10.4627	4				*
VIT_11s0016g00110	potassium channel tetramerisation domain-containing protein	Transport	-4.85845	-5.42338	4			*
VIT_00s0259g00120	oligopeptide transporter OPT3	Transport	-5.00345	-5.32925	4			*
VIT_13s0074g00730	PID (PINOID)	Transport	-5.43346	-4.28596	4			*
VIT_02s0087g00840	ABC transporter G member 3	Transport	-5.52937	-7.84963	4	*	*
VIT_12s0059g02260	glutamate receptor GLR5	Transport	-5.60844	-7.10437	4			*
VIT_00s0477g00070	Mg2+-importing ATPase	Transport	-5.65564	-2.17823	4			*
VIT_04s0044g01850	auxin efflux carrier	Transport	-5.93273	-4.3802	4			*
VIT_18s0041g00090	cation efflux MTP11	Transport	-6.72927	-5.22162	4			*
VIT_19s0014g02970	choline transporter	Transport	-7.1721	-5.9181	4			*
[truncated: 467 more rows]

## Sheet: C
Gene_ID	Annotation	Gene Ontology	FC EV/BV	FC H/BV	Profile	Common to CT	Common to CT with a different expression pattern	Not highly modulated in CT	Not expressed in CT
VIT_11s0078g00380	isoamylase isoform 1	Carbohydrate Metabolic Process	-2.26922	-5.01798	2	*
VIT_14s0060g00760	galactinol synthase	Carbohydrate Metabolic Process	-2.32872	-5.17702	2			*
VIT_16s0100g00290	L-idonate dehydrogenase	Carbohydrate Metabolic Process	-2.08903	-6.5247	2			*
VIT_03s0038g00670	fructose-bisphosphate aldolase, chloroplast precursor	Carbohydrate Metabolic Process	-1.67677	-5.24549	3	*	*
VIT_14s0066g02350	galactinol synthase	Carbohydrate Metabolic Process	1.08374	-5.57985	3	*	*
VIT_16s0022g00670	Vacuolar invertase 1, GIN1	Carbohydrate Metabolic Process	-1.77665	-7.21867	3	*	*
VIT_07s0005g01970	galactinol synthase	Carbohydrate Metabolic Process	-1.03922	-8.67655	3	*
VIT_14s0060g00790	galactinol synthase	Carbohydrate Metabolic Process	-1.57886	-10.6065	3	*
VIT_18s0001g05300	trehalose-6-phosphate phosphatase	Carbohydrate Metabolic Process	-1.10133	-5.66981	3				*
VIT_06s0004g04320	alcohol dehydrogenase 3	Carbohydrate Metabolic Process	-1.75823	-8.73426	3			*
VIT_02s0154g00110	trehalose-6-phosphate phosphatase (AtTPPA)	Carbohydrate Metabolic Process	1.66244	9.38289	6	*	*
VIT_01s0127g00470	galactinol synthase	Carbohydrate Metabolic Process	1.60701	7.87929	6	*	*
VIT_05s0077g01300	Aldo-keto reductase	Carbohydrate Metabolic Process	5.0658	5.01302	6			*
VIT_02s0025g02170	trehalase precursor	Carbohydrate Metabolic Process	-1.3975	5.71351	7	*
VIT_06s0061g00280	2-phosphoglycerate kinase	Carbohydrate Metabolic Process	1.1809	6.00565	7			*
VIT_02s0025g01380	Endo-1,4-beta-glucanase	Cell Wall Organization or Biogenesis	-1.92688	-5.70868	2	*	*
VIT_00s0323g00060	invertase/pectin methylesterase inhibitor	Cell Wall Organization or Biogenesis	-1.81872	-5.72596	2	*
VIT_05s0020g01110	pectinacetylesterase	Cell Wall Organization or Biogenesis	-1.92068	-5.74586	2	*	*
VIT_15s0046g02000	Polygalacturonase GH28	Cell Wall Organization or Biogenesis	-3.02589	-5.94421	2	*	*
VIT_05s0062g00250	xyloglucan endotransglucosylase/hydrolase 15	Cell Wall Organization or Biogenesis	-2.86428	-7.92273	2	*
VIT_08s0007g04950	xyloglucan endotransglucosylase/hydrolase 32	Cell Wall Organization or Biogenesis	-3.08324	-13.2466	2	*
VIT_19s0014g03240	Beta-mannosidase 4	Cell Wall Organization or Biogenesis	-2.40325	-17.5409	2	*
VIT_07s0104g00410	endo-1,3;1,4-beta-D-glucanase precursor	Cell Wall Organization or Biogenesis	-2.34412	-20.1629	2	*	*
VIT_00s0386g00050	xyloglucan endotransglucosylase/hydrolase precursor	Cell Wall Organization or Biogenesis	-3.43704	-46.6729	2	*
VIT_12s0059g01250	Endo-1,4-beta-glucanase	Cell Wall Organization or Biogenesis	-1.31578	-5.53089	3	*	*
VIT_01s0150g00460	xyloglucan endotransglucosylase/hydrolase precursor	Cell Wall Organization or Biogenesis	-1.1995	-6.58827	3	*
VIT_00s0780g00020	glucan endo-1,3-beta-glucosidase 5 precursor	Cell Wall Organization or Biogenesis	-1.4862	-6.80975	3	*	*
VIT_05s0051g00590	pectate lyase	Cell Wall Organization or Biogenesis	-1.61475	-10.5968	3	*
VIT_15s0048g01750	fasciclin arabinogalactan-protein (FLA8)	Cell Wall Organization or Biogenesis	-1.38208	-11.0384	3	*	*
VIT_11s0016g00300	pectinesterase family	Cell Wall Organization or Biogenesis	-1.19733	-11.8668	3	*	*
VIT_11s0052g01250	xyloglucan endotransglucosylase/hydrolase 23	Cell Wall Organization or Biogenesis	-2.20285	-12.5267	3	*	*
VIT_01s0137g00240	pectate lyase	Cell Wall Organization or Biogenesis	-1.3974	-15.496	3	*	*
VIT_15s0048g00500	pectinesterase family	Cell Wall Organization or Biogenesis	2.1591	11.9565	6	*	*
VIT_00s0340g00050	endo-1,4-beta-glucanase KORRIGAN (KOR)	Cell Wall Organization or Biogenesis	1.99775	5.22617	6			*
VIT_16s0039g00260	pectate lyase	Cell Wall Organization or Biogenesis	-1.01367	29.2516	7	*
VIT_02s0025g00260	Polygalacturonase GH28	Cell Wall Organization or Biogenesis	1.07159	19.1569	7	*
VIT_16s0050g00570	Pectinacetylesterase	Cell Wall Organization or Biogenesis	1.30942	5.64066	7			*
VIT_05s0029g00190	glucan endo-1,3-beta-glucosidase 4 precursor	Cell Wall Organization or Biogenesis	5.4009	4.47502	8				*
VIT_10s0071g00770	aspartic proteinase nepenthesin-1 precursor	Cellular Amino Acid and Derivative Metabolic Process	-6.15897	-2.10524	1	*
VIT_11s0037g00570	Anthranilate N-benzoyltransferase	Cellular Amino Acid and Derivative Metabolic Process	-2.57241	-7.88244	2	*	*
VIT_06s0009g00810	periplasmic beta-glucosidase precursor	Cellular Amino Acid and Derivative Metabolic Process	-1.99623	-8.86504	2	*
VIT_18s0157g00100	alliin lyase	Cellular Amino Acid and Derivative Metabolic Process	-2.43354	-12.7608	2	*
VIT_00s0480g00100	catechol oxidase (EC 1.10.3.1) precursor - grape	Cellular Amino Acid and Derivative Metabolic Process	-2.44184	-6.35343	2	*	*
VIT_06s0004g05310	tropinone reductase	Cellular Amino Acid and Derivative Metabolic Process	-1.0292	-5.72151	3	*
VIT_13s0019g02180	tropinone reductase	Cellular Amino Acid and Derivative Metabolic Process	-1.19964	-5.93887	3	*
VIT_06s0004g05380	tropinone reductase	Cellular Amino Acid and Derivative Metabolic Process	-1.56712	-8.17024	3	*
VIT_09s0002g03460	taurine dioxygenase	Cellular Amino Acid and Derivative Metabolic Process	-2.00856	-16.9836	3	*	*
VIT_14s0060g01190	nicotianamine synthase	Cellular Amino Acid and Derivative Metabolic Process	-1.84153	-26.1546	3	*	*
VIT_08s0007g04800	carbonic anhydrase precursor	Cellular Amino Acid and Derivative Metabolic Process	-2.24303	-31.7668	3	*
VIT_18s0001g09910	L-asparaginase	Cellular Amino Acid and Derivative Metabolic Process	-2.00303	-5.08179	3	*	*
VIT_13s0019g00740	amino acid binding protein	Cellular Amino Acid and Derivative Metabolic Process	-1.6069	-5.28375	3	*	*
VIT_19s0015g01670	phenylalanine-tRNA ligase	Cellular Amino Acid and Derivative Metabolic Process	-1.34718	-6.1703	3	*	*
VIT_00s0480g00090	catechol oxidase (EC 1.10.3.1) precursor - grape	Cellular Amino Acid and Derivative Metabolic Process	-1.65442	-8.33289	3	*
VIT_19s0015g01650	phenylalanine-tRNA ligase	Cellular Amino Acid and Derivative Metabolic Process	-1.24962	-5.3688	3			*
VIT_10s0003g01190	ketol-acid reductoisomerase	Cellular Amino Acid and Derivative Metabolic Process	2.14103	5.10197	6	*	*
VIT_01s0011g00760	Beta-glucosidase	Cellular Amino Acid and Derivative Metabolic Process	-1.18381	5.80782	7	*
VIT_04s0023g02200	S-adenosyl-L-methionine:salicylic acid carboxyl methyltransferase	Cellular Amino Acid and Derivative Metabolic Process	0.996209	37.1772	7	*
VIT_06s0004g06830	Asparagine synthetase	Cellular Amino Acid and Derivative Metabolic Process	1.70426	7.77951	7	*	*
VIT_00s0480g00040	polyphenol oxidase II, chloroplast precursor	Cellular Amino Acid and Derivative Metabolic Process	1.1124	6.73664	7			*
VIT_12s0035g01920	methionine S-methyltransferase	Cellular Amino Acid and Derivative Metabolic Process	-1.18874	6.18924	7			*
VIT_00s0225g00230	alliin lyase precursor	Cellular Amino Acid and Derivative Metabolic Process	8.91625	37.7698	8	*
VIT_08s0007g02470	aspartyl protease	Cellular Homeostasis	-1.97574	-6.71404	2	*	*
VIT_16s0022g02200	subtilase	Cellular Homeostasis	-2.12519	-10.3844	2	*
VIT_18s0041g00390	cysteine protease inhibitor	Cellular Homeostasis	-5.85345	-10.4029	2	*
VIT_08s0040g01140	serine carboxypeptidase K10B2.2 precursor	Cellular Homeostasis	-3.05716	-15.7533	2	*
VIT_18s0001g09360	hydrogenobyrinic acid a,c-diamide synthase	Cellular Homeostasis	-5.62123	-19.889	2	*	*
VIT_08s0007g04340	peptidylprolyl isomerase	Cellular Homeostasis	-1.26917	-5.15782	3	*	*
VIT_01s0011g02000	serine carboxypeptidase S10	Cellular Homeostasis	1.05317	-7.01986	3	*
VIT_18s0001g15310	thioredoxin M-type	Cellular Homeostasis	1.07229	-7.17826	3	*
VIT_18s0001g00820	thioredoxin-like protein CDSP32	Cellular Homeostasis	-1.34167	-8.46211	3	*	*
VIT_13s0320g00060	carboxyl-terminal peptidase	Cellular Homeostasis	-1.53245	-15.6773	3	*	*
VIT_09s0018g01670	aspartyl protease	Cellular Homeostasis	-7.57929	-11.1827	4	*
VIT_05s0020g05040	Proteinase inhibitor 1 PPI3B2	Cellular Homeostasis	2.58958	44.5602	6	*	*
VIT_13s0074g00470	OTU cysteine protease	Cellular Homeostasis	2.49163	5.27259	6			*
VIT_17s0000g09770	Cysteine endopeptidase	Cellular Homeostasis	-1.4975	21.8858	7	*
VIT_12s0028g02140	F-box/LRR-repeat MAX2	Cellular Homeostasis	1.0633	6.83336	7	*
VIT_01s0010g02840	chaperone BCS1 mitochondrial	Cellular Homeostasis	1.1813	9.47037	7				*
VIT_07s0005g03450	structural maintenance of chromosomes (SMC1)	Cellular Process	-7.56997	1.15516	1	*	*
VIT_06s0004g05780	UDP-glucoronosyl and UDP-glucosyl transferase	Cellular Process	-2.16485	-5.62153	2	*
VIT_18s0001g05180	beta-D-xylosidase	Cellular Process	-2.8279	-5.98286	2	*
VIT_18s0001g06370	L-ascorbate peroxidase, chloroplast	Cellular Process	-2.23163	-6.59734	2	*	*
VIT_00s0227g00200	formin protein AHF1	Cellular Process	-2.43688	-7.09874	2	*	*
VIT_00s1251g00010	UDP-glucosyl transferase 85A2	Cellular Process	-2.86667	-7.44844	2	*
VIT_18s0041g01220	GCN5 N-acetyltransferase (GNAT)	Cellular Process	-1.77782	-9.3367	2	*
VIT_07s0031g02480	Beta-galactosidase	Cellular Process	-2.1093	-12.0523	2	*
VIT_11s0065g00040	CYP706A12	Cellular Process	-1.65066	-5.07604	2			*
VIT_18s0001g11490	CYP82C1p	Cellular Process	-3.68423	-6.27172	2			*
VIT_14s0068g00010	FERONIA receptor-like kinase	Cellular Process	1.28789	-6.40713	3	*	*
VIT_07s0005g01980	glycosyl transferase family 8 protein	Cellular Process	1.44687	-7.06895	3	*
VIT_14s0068g00030	FERONIA receptor-like kinase	Cellular Process	-1.09754	-7.65842	3	*	*
VIT_00s0218g00220	UDP-glucoronosyl/UDP-glucosyl transferase	Cellular Process	-1.58088	-8.13672	3	*	*
VIT_08s0040g03150	L-ascorbate peroxidase 1, cytosolic (APX1)	Cellular Process	1.01329	-10.5672	3	*
VIT_18s0001g12190	CYP721A1	Cellular Process	-2.23004	-10.8514	3	*	*
VIT_00s0174g00330	formin protein AHF1	Cellular Process	-1.84942	-11.5176	3	*
VIT_18s0001g13230	beta-galactosidase BG1 [Vitis vinifera]	Cellular Process	-1.13988	-15.7338	3	*
VIT_14s0083g01210	FERONIA receptor-like kinase	Cellular Process	-2.47767	-25.0402	3	*	*
VIT_11s0016g05000	dynein light chain LC8-type	Cellular Process	-1.73806	-28.2722	3	*	*
VIT_04s0023g02690	Beta-galactosidase	Cellular Process	-4.17335	-5.83835	4	*
VIT_17s0000g02610	ribosomal protein L22 50S	Cellular Process	-8.17972	-2.25709	4			*
VIT_19s0014g00410	alpha galactosidase	Cellular Process	2.21616	13.4267	6	*	*
VIT_04s0023g01480	Dimethylaniline monooxygenase, N-oxide-forming	Cellular Process	1.72629	7.51547	6	*	*
VIT_03s0038g00220	purple acid phosphatase 10 ATPAP10/PAP10	Cellular Process	5.13618	11.2132	6			*
VIT_02s0025g03320	CYP86A2	Cellular Process	3.07569	10.3593	6			*
VIT_18s0001g11580	CYP82A3	Cellular Process	3.00133	7.03553	6				*
VIT_14s0068g02120	CYP94B3	Cellular Process	2.26163	6.6202	6			*
VIT_19s0090g01420	Wax synthase isoform 1	Cellular Process	2.17494	6.43377	6			*
VIT_06s0009g03120	CYP79A2	Cellular Process	1.4823	28.733	7	*	*
VIT_00s0324g00060	UDP-glycosyltransferase 85A8	Cellular Process	1.74588	28.4743	7	*	*
VIT_15s0046g00470	DYNAMIN-LIKE 1B	Cellular Process	1.25946	6.6434	7	*
VIT_04s0023g02510	glycosyl transferase family 1 protein	Cellular Process	3.65454	10.7665	8	*	*
VIT_04s0008g02670	Cryptochrome DASH	Developmental Process	-2.51727	-6.61991	2	*	*
VIT_05s0102g00310	GUN4	Developmental Process	-3.1452	-7.29168	2	*
VIT_01s0011g00110	SEPALLATA1	Developmental Process	-1.57406	-7.21683	3	*	*
VIT_04s0008g01970	ER (ERECTA)	Developmental Process	-1.30499	-14.4719	3	*	*
VIT_09s0002g06680	Embryo-specific 3	Developmental Process	-2.49789	-31.821	3	*
VIT_15s0046g00240	lateral organ boundaries protein 1	Developmental Process	-2.36726	-32.2442	3	*	*
VIT_13s0067g01450	lateral organ boundaries domain 21	Developmental Process	-1.31742	-38.1084	3	*	*
VIT_14s0066g01820	SAG101 (SENESCENCE-ASSOCIATED GENE 101)	Developmental Process	-5.23118	-11.537	4	*	*
VIT_19s0015g00630	phosphoprotein NtEPc	Developmental Process	7.41165	1.24932	5				*
VIT_15s0048g00830	LOB domain-containing protein 18 (ASYMMETRIC LEAVES 2-like protein 20)	Developmental Process	5.68949	37.7117	6	*
VIT_12s0057g00310	GAMETE EXPRESSED1 (GEX1)	Developmental Process	2.14924	30.6981	6	*	*
VIT_14s0066g01710	Leaf senescence protein	Developmental Process	2.49772	8.28354	6	*	*
VIT_05s0049g00070	PhSUP1 SUPERMAN	Developmental Process	1.87931	5.98462	6	*	*
VIT_03s0091g00670	lateral organ boundaries protein 38	Developmental Process	-1.12937	5.36897	7				*
VIT_06s0004g07790	lateral organ boundaries DOMAIN 15	Developmental Process	3.302	6.59177	8	*	*
VIT_07s0005g02220	LHCII type I CAB-1	Generation of Precursor Metabolites and Energy	-3.57486	-10.6987	2	*
VIT_19s0014g03660	LHCII type III, chloroplast precursor	Generation of Precursor Metabolites and Energy	-4.28436	-15.1437	2	*
VIT_12s0028g01080	Photosystem II oxygen-evolving complex precursor, 23kda PSBP	Generation of Precursor Metabolites and Energy	-1.13266	-5.02572	3	*	*
VIT_18s0001g00760	plastocyanin, chloroplast precursor	Generation of Precursor Metabolites and Energy	-1.13381	-5.09165	3	*	*
VIT_12s0057g00630	LHCB2.1 (Photosystem II light harvesting complex gene 2.1)	Generation of Precursor Metabolites and Energy	-1.02966	-5.10247	3	*	*
VIT_19s0027g00200	photosystem II 10 kDa polypeptide PSBR	Generation of Precursor Metabolites and Energy	-1.2522	-5.23665	3	*
VIT_12s0134g00510	cytochrome B6-F complex iron-sulfur subunit, PETC	Generation of Precursor Metabolites and Energy	-1.27946	-5.36728	3	*	*
VIT_18s0001g14450	Ferredoxin:nadp+ Oxidoreductase PETH	Generation of Precursor Metabolites and Energy	-1.6513	-5.61229	3	*	*
VIT_07s0005g04400	photosystem II reaction centre W (PsbW)	Generation of Precursor Metabolites and Energy	-1.28122	-5.79064	3	*
VIT_09s0002g04320	Photosystem I reaction center subunit VI PSAH	Generation of Precursor Metabolites and Energy	-1.29979	-5.85275	3	*	*
VIT_04s0008g01730	PSBX (photosystem II subunit X)	Generation of Precursor Metabolites and Energy	-1.19991	-5.89668	3	*	*
VIT_11s0016g05520	plastocyanin domain-containing protein	Generation of Precursor Metabolites and Energy	-1.2448	-6.02929	3	*	*
VIT_11s0016g01400	PSBX (photosystem II subunit X)	Generation of Precursor Metabolites and Energy	-1.46435	-6.84308	3	*	*
VIT_00s0246g00080	NADH dehydrogenase subunit 7	Generation of Precursor Metabolites and Energy	1.15421	-7.1446	3	*	*
VIT_18s0089g01170	LHCB5 (LIGHT HARVESTING COMPLEX OF PHOTOSYSTEM II 5)	Generation of Precursor Metabolites and Energy	-1.49219	-8.08356	3	*	*
VIT_14s0081g00060	photosystem II reaction centre W (PsbW)	Generation of Precursor Metabolites and Energy	-1.4875	-9.4203	3	*	*
VIT_08s0007g02190	LHCB4 chlorophyll A-B binding protein CP29	Generation of Precursor Metabolites and Energy	-1.57921	-9.70767	3	*	*
VIT_04s0023g00410	photosystem I subunit XI (PSAL)	Generation of Precursor Metabolites and Energy	-1.6916	-10.2686	3	*	*
VIT_01s0010g03620	LHCA2 (Photosystem I light harvesting complex gene 2)	Generation of Precursor Metabolites and Energy	-1.60372	-11.7807	3	*	*
VIT_15s0024g00040	LHCA3 (Photosystem I light harvesting complex gene 3)	Generation of Precursor Metabolites and Energy	-1.44671	-12.016	3	*	*
VIT_00s0125g00280	Photosystem I reaction center subunit III (PSAF)	Generation of Precursor Metabolites and Energy	-1.81564	-12.5871	3	*	*
VIT_14s0108g01320	plastocyanin domain-containing protein	Generation of Precursor Metabolites and Energy	-1.33836	-12.8052	3	*
VIT_05s0020g03180	Photosystem I reaction center subunit II, chloroplast precursor	Generation of Precursor Metabolites and Energy	-1.31954	-13.4355	3	*	*
VIT_06s0080g00920	photosystem I subunit O (PSAO)	Generation of Precursor Metabolites and Energy	-1.64587	-13.9158	3	*	*
VIT_01s0137g00210	photosystem II core complex proteins psbY, chloroplast precursor	Generation of Precursor Metabolites and Energy	-1.41866	-15.0556	3	*	*
VIT_12s0055g01110	LHCB6 (LIGHT HARVESTING COMPLEX PSII)	Generation of Precursor Metabolites and Energy	-2.31258	-17.818	3	*	*
VIT_09s0018g00520	plastocyanin domain-containing protein	Generation of Precursor Metabolites and Energy	-1.28611	-20.7757	3	*	*
VIT_00s0904g00010	photosystem II oxygen-evolving enhancer protein PSBQ	Generation of Precursor Metabolites and Energy	-1.65719	-22.5743	3	*	*
VIT_17s0000g06350	LHCA4 (Photosystem I light harvesting complex gene 4)	Generation of Precursor Metabolites and Energy	-2.21254	-22.6864	3	*	*
VIT_04s0044g01410	Photosystem I reaction center subunit N (PSAN)	Generation of Precursor Metabolites and Energy	-1.77231	-23.4123	3	*	*
VIT_10s0003g02900	LHCII type I CAB-1	Generation of Precursor Metabolites and Energy	-2.1724	-29.3951	3	*
VIT_10s0003g04350	photosystem I subunit X (PSAK)	Generation of Precursor Metabolites and Energy	-1.40242	-29.5198	3	*	*
VIT_13s0019g04140	LHCA1	Generation of Precursor Metabolites and Energy	-2.64484	-36.65	3	*	*
VIT_10s0003g02890	LHCII type I CAB-1	Generation of Precursor Metabolites and Energy	-1.99694	-42.8266	3	*
VIT_07s0005g04920	Photosystem I reaction center subunit IV B (PSAE B)	Generation of Precursor Metabolites and Energy	-1.12356	-6.31326	3			*
VIT_12s0059g00270	NADPH-protochlorophyllide oxidoreductase	Generation of Precursor Metabolites and Energy	-2.07531	-9.41077	3			*
VIT_11s0052g00620	AHA2 (Arabidopsis H(+)-ATPase 2)	Generation of Precursor Metabolites and Energy	-5.39762	-6.85804	4	*	*
VIT_11s0037g00290	plastocyanin domain-containing protein	Generation of Precursor Metabolites and Energy	-7.64125	-13.0527	4	*
VIT_00s0301g00090	NDA2 (ALTERNATIVE NAD(P)H DEHYDROGENASE 2)	Generation of Precursor Metabolites and Energy	-1.19275	14.5827	7	*
VIT_01s0011g01160	haloacid dehalogenase hydrolase	Generation of Precursor Metabolites and Energy	1.22661	5.36122	7	*
VIT_02s0012g00360	1-aminocyclopropane-1-carboxylate oxidase	Hormone Metabolic Process	-1.5822	-5.72949	2	*	*
VIT_18s0001g13200	cytokinin dehydrogenase 5 precursor	Hormone Metabolic Process	-3.97363	-34.529	2	*
VIT_04s0023g03810	jasmonate O-methyltransferase	Hormone Metabolic Process	-3.77159	-39.6867	2	*
VIT_05s0020g03320	copper amine oxidase	Hormone Metabolic Process	-1.63329	-5.45125	3	*
VIT_17s0000g07020	cytokinin-O-glucosyltransferase 2	Hormone Metabolic Process	-1.48415	-7.97624	3	*	*
VIT_00s2086g00010	1-aminocyclopropane-1-carboxylate oxidase 1	Hormone Metabolic Process	-1.33696	-9.00465	3	*	*
VIT_02s0025g00360	1-aminocyclopropane-1-carboxylate synthase	Hormone Metabolic Process	-1.46725	-13.7414	3	*	*
VIT_06s0004g07310	indole-3-acetate beta-glucosyltransferase	Hormone Metabolic Process	-2.04544	-13.8986	3	*	*
VIT_11s0016g04810	BAS1 (PHYB ACTIVATION TAGGED SUPPRESSOR 1)	Hormone Metabolic Process	-7.88859	-4.1637	4	*
VIT_04s0008g00110	Jasmonate ZIM domain-containing protein 8	Hormone Metabolic Process	2.10382	7.99336	6	*
VIT_10s0003g03790	Jasmonate ZIM domain-containing protein 8	Hormone Metabolic Process	1.4469	10.3482	7	*
VIT_08s0007g02770	IAA-amino acid hydrolase 1 (ILR1)	Hormone Metabolic Process	1.20989	6.87543	7				*
VIT_08s0007g08910	Trans-zeatin O-beta-D-glucosyltransferase	Hormone Metabolic Process	-1.18647	11.8285	7				*
VIT_15s0045g00370	phosphatidylglycerol specific phospholipase C	Lipid Metabolic Process	-2.9066	-11.2422	2	*	*
VIT_16s0039g01600	11-beta-hydroxysteroid dehydrogenase	Lipid Metabolic Process	-2.8855	-6.23371	2	*
VIT_01s0146g00070	11-beta-hydroxysteroid dehydrogenase	Lipid Metabolic Process	-1.94608	-6.75082	2	*	*
VIT_03s0038g02090	Phospholipase C.	Lipid Metabolic Process	-1.53492	-5.01465	3	*	*
VIT_15s0045g00380	phosphoesterase	Lipid Metabolic Process	-1.30208	-6.09515	3	*	*
VIT_07s0141g00360	lipase class 3	Lipid Metabolic Process	-1.68507	-7.70197	3	*	*
VIT_18s0001g00370	ceramidase	Lipid Metabolic Process	-1.90944	-14.4692	3	*
VIT_14s0006g02550	Non-specific lipid-transfer protein 2 (LTP 2)	Lipid Metabolic Process	-1.1259	-5.42036	3			*
VIT_17s0000g00110	rubredoxin	Lipid Metabolic Process	1.02307	-7.49742	3	*	*
VIT_13s0067g00890	phosphoinositide-specific phospholipase C	Lipid Metabolic Process	1.74757	9.0981	6	*
VIT_01s0011g04380	acyl-(acyl carrier protein) thioesterase	Lipid Metabolic Process	1.84917	16.6799	6	*	*
VIT_11s0052g01730	1-deoxy-D-xylulose-5-phosphate synthase	Lipid Metabolic Process	-1.039	6.7688	7	*
VIT_06s0061g01110	lecithine cholesterol acyltransferase	Lipid Metabolic Process	2.48115	6.3273	8	*	*
VIT_19s0014g03160	NADPH:protochlorophyllide oxidoreductase	Nitrogen compound metabolic process	-1.7928	-6.91006	3	*	*
VIT_06s0004g05110	no hit	No Hit	-1.79174	-9.49388	2	*
VIT_18s0001g04920	no hit	No Hit	-2.71513	-11.6611	2	*
VIT_08s0007g05180	no hit	No Hit	-2.3618	-9.87121	2			*
VIT_10s0003g00220	no hit	No Hit	-1.74993	-13.0246	2				*
VIT_07s0005g01320	no hit	No Hit	-1.05886	-5.24686	3	*	*
VIT_03s0063g01770	no hit	No Hit	-1.31285	-5.33048	3	*
VIT_02s0025g02380	no hit	No Hit	1.73538	-5.45574	3	*	*
VIT_08s0007g05630	no hit	No Hit	-1.18818	-5.60195	3	*	*
VIT_08s0007g08030	no hit	No Hit	1.64999	-5.77329	3	*
VIT_14s0068g00160	no hit	No Hit	-1.56176	-5.79595	3	*	*
VIT_00s0477g00010	no hit	No Hit	-1.0946	-6.06698	3	*	*
VIT_01s0026g02270	no hit	No Hit	-1.81392	-6.31806	3	*	*
VIT_13s0064g00670	no hit	No Hit	-1.00626	-6.3634	3	*	*
VIT_01s0026g00290	no hit	No Hit	1.53899	-6.65918	3	*
VIT_02s0012g01380	no hit	No Hit	-1.08134	-6.67176	3	*	*
VIT_12s0028g03120	no hit	No Hit	-1.21939	-8.64576	3	*	*
VIT_09s0002g00630	no hit	No Hit	1.01232	-9.48742	3	*
VIT_02s0025g01080	no hit	No Hit	-1.52883	-10.3674	3	*
VIT_14s0068g00510	no hit	No Hit	-1.32013	-14.6651	3	*
VIT_01s0011g02710	no hit	No Hit	-1.94544	-19.6024	3	*	*
VIT_01s0011g02720	no hit	No Hit	-3.64829	-56.9822	3	*	*
VIT_14s0083g00260	no hit	No Hit	-2.70816	-154.766	3	*	*
VIT_00s0262g00070	no hit	No Hit	1.43072	-5.00695	3			*
VIT_13s0019g01200	no hit	No Hit	-1.0757	-7.88952	3			*
VIT_18s0001g09440	no hit	No Hit	6.82098	-2.69565	5	*
VIT_01s0011g02560	no hit	No Hit	6.53605	1.03759	5				*
VIT_18s0075g00050	no hit	No Hit	8.57074	-1.41044	5			*
VIT_18s0164g00150	no hit	No Hit	5.30114	-2.03102	5			*
VIT_14s0108g00990	no hit	No Hit	2.95929	11.9941	6	*
VIT_14s0006g00140	no hit	No Hit	1.52435	9.8575	6	*
VIT_00s0432g00010	no hit	No Hit	1.84978	5.87109	6	*	*
VIT_11s0016g04800	no hit	No Hit	2.42536	5.54645	6			*
VIT_11s0052g00580	no hit	No Hit	-1.69446	13.4986	7	*	*
VIT_12s0035g01240	no hit	No Hit	1.21962	10.2404	7	*
VIT_09s0054g00550	no hit	No Hit	-1.34623	7.90618	7	*
VIT_19s0090g01380	no hit	No Hit	1.23415	7.40185	7	*	*
VIT_10s0003g01120	no hit	No Hit	-1.13077	5.87092	7	*
VIT_11s0016g04790	no hit	No Hit	-1.23806	5.61837	7	*	*
VIT_00s0467g00040	no hit	No Hit	-1.71162	5.40065	7	*	*
VIT_13s0156g00030	no hit	No Hit	1.02348	6.60079	7				*
VIT_05s0077g00900	no hit	No Hit	-1.64145	5.05285	7			*
VIT_02s0033g01390	no hit	No Hit	4.22048	9.58939	8	*	*
VIT_01s0026g00400	bromo-adjacenty (BAH) domain-containing protein	Nucleic Acid Metabolic Process	-7.78206	-1.18993	1	*
VIT_06s0004g05230	PLASTID TRANSCRIPTIONALLY ACTIVE18	Nucleic Acid Metabolic Process	-1.85535	-5.0985	2	*
VIT_06s0004g00620	ACCELERATED CELL DEATH 1 ACD1	Nucleic Acid Metabolic Process	-2.60975	-12.3054	2	*
VIT_17s0000g00710	DNA-binding protein	Nucleic Acid Metabolic Process	-5.12977	-5.0273	2			*
VIT_05s0062g00680	Maturase	Nucleic Acid Metabolic Process	-2.1145	-5.50582	2				*
VIT_06s0004g05740	IMP dehydrogenase/GMP reductase	Nucleic Acid Metabolic Process	-1.08898	-6.13396	3	*	*
VIT_10s0003g04040	mitochondrial transcription termination factor	Nucleic Acid Metabolic Process	-1.58792	-6.49101	3	*	*
VIT_12s0059g01430	Argonaute (AGO1)	Nucleic Acid Metabolic Process	1.78846	5.57956	6			*
VIT_00s0301g00100	BFN1 (BIFUNCTIONAL NUCLEASE I)	Nucleic Acid Metabolic Process	-1.45554	13.5363	7	*
VIT_14s0060g01530	DNA polymerase III subunit epsilon	Nucleic Acid Metabolic Process	1.01154	5.9678	7	*
VIT_02s0033g01170	replication protein RPA 70kDa subunit	Nucleic Acid Metabolic Process	1.62443	7.0674	7			*
VIT_05s0029g01080	ribosome biogenesis protein Bms1	Protein Metabolic Process	-5.09361	1.56273	1			*
VIT_17s0000g07540	ribosomal RNA 16S	Protein metabolic process	1.67351	7.09336	6	*
VIT_17s0000g08370	SIMILAR TO RCD ONE 2 (SRO2)	Protein Metabolic Process	3.0496	5.50947	6			*
VIT_19s0015g00860	Ribosomal protein S2; Oligopeptide transporter OPT superfamily	Protein metabolic process	-1.13215	23.042	7	*
VIT_01s0026g02190	ABA-responsive protein (HVA22c)	Response to Hormone Stimulus	-1.95534	-7.33922	2	*
VIT_06s0004g04860	alpha-expansin 6 precursor	Response to Hormone Stimulus	-1.5842	-8.27036	2			*
VIT_16s0013g00900	Ethylene-responsive transcription factor ERF105	Response to Hormone Stimulus	-1.54257	-8.52079	2			*
VIT_16s0013g00970	ethylene responsive element binding factor 5	Response to Hormone Stimulus	-1.06401	-5.67862	3	*
VIT_03s0063g00460	Ethylene-responsive transcription factor ERF109	Response to Hormone Stimulus	2.52071	-5.75276	3	*	*
VIT_19s0138g00090	DWARF AND DELAYED FLOWERING 1	Response to Hormone Stimulus	1.3632	-6.30737	3	*	*
VIT_02s0025g04460	DWARF AND DELAYED FLOWERING 2	Response to Hormone Stimulus	1.30852	-6.59686	3	*	*
VIT_03s0038g00940	auxin-responsive	Response to Hormone Stimulus	1.6609	-6.70001	3	*	*
VIT_16s0013g01030	Ethylene-responsive transcription factor ERF105	Response to Hormone Stimulus	-1.1444	-6.7973	3	*
VIT_16s0013g01050	Ethylene-responsive transcription factor ERF105	Response to Hormone Stimulus	1.29415	-7.27818	3	*	*
VIT_16s0013g01060	Ethylene-responsive transcription factor ERF105	Response to Hormone Stimulus	-1.21819	-7.74725	3	*	*
VIT_08s0007g00440	alpha-expansin 6 precursor	Response to Hormone Stimulus	-1.06271	-9.40011	3	*	*
VIT_16s0013g00980	Ethylene-responsive transcription factor ERF105	Response to Hormone Stimulus	1.07714	-10.3944	3	*
VIT_16s0013g00950	Ethylene-responsive transcription factor ERF105	Response to Hormone Stimulus	1.06385	-12.9602	3	*
VIT_06s0004g00070	alpha-expansin 10 precursor	Response to Hormone Stimulus	-1.36792	-17.2463	3	*	*
VIT_17s0000g06360	Alpha-expansin 3	Response to Hormone Stimulus	-1.9696	-20.1897	3	*	*
VIT_14s0006g00700	TGA6 (TGA1a-related gene 6)	Response to Hormone Stimulus	5.85978	-2.493	5			*
VIT_18s0072g00260	Ethylene-responsive transcription factor RELATED TO APETALA2 6	Response to Hormone Stimulus	1.98379	8.85026	6			*
VIT_19s0015g01890	BRL3 (BRI1-LIKE 3)	Response to Hormone Stimulus	2.30823	5.47297	6			*
VIT_06s0004g05120	ARR1 typeB	Response to Hormone Stimulus	1.61278	5.11851	6			*
VIT_14s0083g00940	auxin-independent growth promoter	Response to Hormone Stimulus	1.54981	7.40155	7	*	*
VIT_11s0206g00060	ARR18	Response to Hormone Stimulus	-1.5224	5.63035	7	*
VIT_00s0920g00010	HEAT repeat-containing protein	Response to Stress	-11.043	-1.09042	1	*
VIT_14s0108g01420	DEFENSE NO DEATH 1	Response to Stress	-2.06963	-5.90063	2	*
VIT_09s0002g03860	disease resistance protein (NBS-LRR class)	Response to Stress	-2.29767	-6.00225	2	*
VIT_10s0116g00560	polyphenol oxidase II, chloroplast precursor	Response to Stress	-1.90807	-6.52553	2	*	*
VIT_00s0480g00080	polyphenol oxidase II, chloroplast precursor	Response to Stress	-2.39787	-7.93451	2	*
VIT_08s0007g07000	disease resistance-responsive	Response to Stress	-3.00807	-19.8925	2	*
VIT_15s0021g00140	speckle-type POZ protein-related	Response to Stress	-1.40131	-5.3615	2			*
VIT_04s0008g03950	RD22	Response to Stress	-1.99008	-11.4623	2			*
VIT_04s0008g04060	RD22	Response to Stress	-3.25182	-11.7694	2				*
VIT_01s0011g05180	Bet v I allergen	Response to Stress	-1.67773	-13.305	2			*
VIT_16s0022g00510	Heat shock 22 kDa protein	Response to Stress	0.997958	-5.09985	3	*
VIT_17s0000g05790	Cupin, RmlC-type	Response to Stress	1.12989	-5.23797	3	*
VIT_04s0023g03610	MLO4 (MILDEW RESISTANCE LOCUS O 4)	Response to Stress	-1.66982	-5.32561	3	*	*
VIT_00s0480g00070	polyphenol oxidase II, chloroplast precursor	Response to Stress	-1.73442	-6.15143	3	*	*
VIT_13s0019g02850	heat shock protein 17.4 kDa class I	Response to Stress	1.5478	-6.35178	3	*
VIT_18s0001g05040	pollen Ole e 1 allergen and extensin	Response to Stress	-1.15563	-6.73041	3	*
VIT_01s0010g02290	heat shock protein 26a, chloroplast	Response to Stress	1.10731	-6.76615	3	*
VIT_13s0019g02780	Heat shock protein Hsp20	Response to Stress	1.02964	-7.09982	3	*
VIT_15s0021g00130	RPP13 (RECOGNITION OF PERONOSPORA PARASITICA 13)	Response to Stress	-1.36569	-7.8417	3	*	*
VIT_10s0116g01780	cationic peroxidase	Response to Stress	-1.57727	-8.41575	3	*
VIT_06s0004g05770	heat shock protein 17.4 kDa class I	Response to Stress	-1.56627	-10.1864	3	*
VIT_09s0002g00640	Small heat stress protein class CIII	Response to Stress	1.14318	-12.0723	3	*
VIT_11s0016g00560	peroxiredoxin bcp	Response to Stress	-1.00867	-12.8584	3	*	*
VIT_18s0001g15640	pathogenesis-related	Response to Stress	-1.8036	-13.0183	3	*	*
VIT_09s0002g02230	Harpin-induced 1	Response to Stress	1.10056	-13.4924	3	*	*
VIT_14s0066g01850	peroxidase	Response to Stress	-1.40584	-18.1771	3	*
VIT_12s0035g00880	lactoylglutathione lyase	Response to Stress	-2.69736	-26.8024	3	*	*
VIT_06s0004g04640	Metallothionein 2b	Response to Stress	-1.71647	-36.329	3	*
VIT_06s0004g00980	dirigent protein pDIR9	Response to Stress	-1.60129	-10.998	3			*
VIT_02s0025g04290	thaumatin	Response to Stress	3.30759	50.6575	6	*
VIT_01s0026g01870	Avr9/Cf-9 induced kinase 1	Response to Stress	1.94139	10.859	6	*	*
VIT_14s0171g00150	Avr9/Cf-9 rapidly elicited protein 57	Response to Stress	3.24951	8.16114	6	*	*
VIT_16s0098g00890	harpin-induced protein	Response to Stress	1.36173	5.33299	6	*
VIT_15s0046g01050	CAPIP1	Response to Stress	2.72403	5.09728	6			*
VIT_14s0068g00740	avr9/Cf-9 rapidly elicited protein 146	Response to Stress	1.13319	16.7764	7	*
VIT_05s0077g01560	pathogenesis protein 10.3 [Vitis quinquangularis]	Response to Stress	-1.64028	15.2434	7	*	*
VIT_02s0025g04300	Thaumatin	Response to Stress	1.00674	13.7385	7	*	*
VIT_18s0122g00370	laccase	Response to Stress	1.0474	9.69659	7	*
VIT_05s0077g01550	pathogenesis protein 10.3 [Vitis quinquangularis]	Response to Stress	1.05139	9.66859	7	*	*
VIT_03s0088g00710	pathogenesis-related protein 1 precursor (PRP 1)	Response to Stress	-1.483	8.7624	7	*	*
VIT_04s0044g00040	Dirigent	Response to Stress	-1.21176	7.30418	7	*
VIT_13s0019g05070	nodulin family protein	Response to Stress	1.3665	9.23801	7			*
VIT_11s0016g05540	dicyanin	Response to Stress	1.26036	8.60741	7			*
VIT_17s0000g09030	disease resistance protein (NBS-LRR class)	Response to Stress	1.59679	8.22297	7			*
VIT_13s0019g04070	MLO1	Response to Stress	1.16594	7.89685	7			*
VIT_00s0480g00030	polyphenol oxidase	Response to Stress	-1.04841	5.77002	7			*
VIT_00s0347g00040	Avr9/Cf-9 rapidly elicited protein 20	Response to Stress	4.73937	11.9198	8	*
VIT_02s0033g01400	alternative oxidase 1a, (AOX1A)	Response to Stress	6.4797	11.0646	8	*	*
VIT_06s0004g07550	Wound-induced protein WI12	Response to Stress	5.74471	9.5963	8	*	*
VIT_00s0346g00080	sinapyl alcohol dehydrogenase	Secondary Metabolic Process	-1.73198	-5.31383	2	*	*
VIT_02s0025g03590	phospholipid hydroperoxide glutathione peroxidase	Secondary Metabolic Process	-1.81688	-6.4071	2	*
VIT_13s0067g00110	CYP72A1	Secondary Metabolic Process	-2.38698	-7.55974	2	*	*
VIT_00s0271g00030	myrcene synthase	Secondary Metabolic Process	-2.33073	-8.496	2	*
VIT_07s0104g01800	Glutathione S-transferase 13 GSTF13	Secondary Metabolic Process	-2.70322	-8.51776	2	*	*
VIT_18s0001g12180	CYP721A1	Secondary Metabolic Process	-3.91362	-11.1858	2			*
VIT_11s0065g00130	taxane 10-beta-hydroxylase	Secondary Metabolic Process	-1.18454	-5.79732	3	*
VIT_05s0062g00520	UDP-glucose:flavonoid 7-O-glucosyltransferase	Secondary Metabolic Process	1.09377	-5.93066	3	*	*
VIT_10s0003g03560	beta-amyrin synthase	Secondary Metabolic Process	-1.64907	-7.84976	3	*
VIT_11s0016g01020	flavonoid 3-monooxygenase	Secondary Metabolic Process	1.08437	-7.88213	3	*
VIT_16s0050g01090	beta-carotene hydroxylase	Secondary Metabolic Process	-1.50087	-8.22738	3	*	*
VIT_02s0025g02970	flavanone 3-beta-hydroxylase	Secondary Metabolic Process	-1.33684	-8.34505	3	*	*
VIT_19s0093g00550	9-cis-epoxycarotenoid dioxygenase 2	Secondary Metabolic Process	-2.1231	-14.027	3	*
VIT_18s0001g11470	CyP82A3	Secondary Metabolic Process	-2.08537	-6.64957	3			*
VIT_13s0106g00550	flavonol 3-sulfotransferase	Secondary Metabolic Process	-8.50958	-4.16718	4	*	*
VIT_14s0083g01110	Brassinosteroid-6-oxidase	Secondary Metabolic Process	-9.05176	-6.88249	4	*
VIT_18s0001g11430	flavonoid 3-monooxygenase	Secondary Metabolic Process	-3.8466	-10.1019	4	*	*
VIT_08s0032g00240	CYP71A22	Secondary Metabolic Process	3.42331	28.1584	6	*
VIT_16s0039g01170	phenylalanine ammonium lyase	Secondary Metabolic Process	1.77516	8.61218	6	*
VIT_16s0100g00940	stilbene synthase 3 [Vitis sp. cv. 'Norton']	Secondary Metabolic Process	1.79557	8.22956	6	*
VIT_16s0039g01360	phenylalanin ammonia-lyase [Vitis vinifera]	Secondary Metabolic Process	2.11995	6.63625	6	*
VIT_16s0039g00880	CYP89H3	Secondary Metabolic Process	7.34394	18.0375	6			*
VIT_10s0003g05450	reticuline oxidase precursor	Secondary Metabolic Process	2.77504	10.1182	6			*
VIT_18s0001g12690	Isoflavone reductase protein 4	Secondary Metabolic Process	2.04603	6.18357	6			*
VIT_16s0050g00480	CYP715A1	Secondary Metabolic Process	1.41336	14.3695	7	*
VIT_16s0100g01070	resveratrol synthase [Vitis vinifera]	Secondary Metabolic Process	0.997605	10.8091	7	*	*
VIT_18s0001g13780	CYP71AT2v2	Secondary Metabolic Process	-1.15426	8.83474	7	*	*
VIT_10s0003g05430	reticuline oxidase precursor	Secondary Metabolic Process	1.35312	8.58069	7	*	*
VIT_18s0001g03430	Flavonol synthase	Secondary Metabolic Process	-1.45695	7.84409	7	*
VIT_00s2508g00010	Phenylalanine ammonia-lyase	Secondary Metabolic Process	-1.7343	7.1965	7	*	*
VIT_01s0137g00550	CYP71B34	Secondary Metabolic Process	-1.0099	6.98532	7	*	*
VIT_01s0137g00520	CYP71B35	Secondary Metabolic Process	-1.02351	6.9505	7	*
VIT_16s0039g01320	phenylalanin ammonia-lyase [Vitis vinifera]	Secondary Metabolic Process	-1.58669	6.5769	7	*	*
VIT_16s0039g01300	phenylalanine ammonia-lyase [Vitis vinifera]	Secondary Metabolic Process	-1.06518	6.55413	7	*	*
VIT_00s2849g00010	Phenylalanine ammonia-lyase	Secondary Metabolic Process	-1.07305	6.29921	7	*	*
VIT_16s0039g01120	phenylalanin ammonia-lyase [Vitis vinifera]	Secondary Metabolic Process	-1.09872	5.57153	7	*	*
VIT_16s0100g00850	Stilbene synthase	Secondary Metabolic Process	-1.38107	5.36759	7	*	*
VIT_04s0023g01290	Anthocyanidin 3-O-glucosyltransferase	Secondary Metabolic Process	1.80627	18.8621	7				*
VIT_07s0151g01070	copalyl diphosphate synthase	Secondary Metabolic Process	1.17022	11.2001	7			*
VIT_11s0065g00350	trans-cinnamate 4-monooxygenase	Secondary Metabolic Process	-1.24985	5.55409	7			*
VIT_04s0079g00690	Glutathione S-transferase 26 GSTF12	Secondary Metabolic Process	5.10213	4.89517	8	*
VIT_02s0087g00720	Receptor protein kinase	Signal Transduction	-1.80527	-5.29913	2	*	*
VIT_03s0038g00270	Root phototropism protein 3 (Non-phototropic hypocotyl protein 3)	Signal Transduction	-2.38733	-5.52076	2	*
VIT_16s0050g01880	receptor kinase homolog LRK10	Signal Transduction	-2.11568	-6.4401	2	*	*
VIT_01s0011g04300	receptor serine/threonine kinase PR5K	Signal Transduction	-2.53759	-7.90276	2	*
VIT_01s0010g01390	phototropic-responsive NPH3	Signal Transduction	-1.98958	-8.22684	2	*
VIT_11s0016g04500	protein phosphatase 2A B'kappa subunit	Signal Transduction	1.29411	-5.02808	3	*	*
VIT_18s0001g09750	S-domain receptor kinase	Signal Transduction	1.59713	-5.19272	3	*	*
VIT_16s0098g00720	lectin protein kinase	Signal Transduction	-1.63886	-5.53649	3	*
VIT_06s0004g07070	protein kinase	Signal Transduction	-1.05105	-5.93827	3	*	*
VIT_11s0016g04570	RKL1 (Receptor-like kinase 1)	Signal Transduction	-1.52714	-5.99529	3	*	*
VIT_18s0122g00180	Calmodulin	Signal Transduction	1.37476	-6.59893	3	*
VIT_12s0059g02280	Spg1p (septum-promoting GTPase)	Signal Transduction	-1.46337	-6.79182	3	*	*
VIT_01s0026g01780	leucine-rich repeat transmembrane	Signal Transduction	-1.77619	-8.39511	3	*	*
VIT_07s0129g00960	protein kinase	Signal Transduction	-1.37062	-9.06781	3	*	*
VIT_07s0005g04130	acid phosphatase class B	Signal Transduction	-1.62997	-9.73838	3	*
VIT_01s0011g04270	receptor kinase homolog LRK10	Signal Transduction	1.17945	-11.5275	3	*	*
VIT_02s0012g00990	LOL1 (LSD ONE LIKE 1)	Signal Transduction	-1.53637	-36.2895	3	*	*
VIT_00s0347g00050	Ser/Thr receptor-like kinase1	Signal Transduction	3.57237	14.2737	6	*	*
VIT_17s0000g03750	peptidoglycan-binding LysM domain-containing protein	Signal Transduction	2.43	5.90209	6	*	*
VIT_01s0127g00670	PROLINE EXTENSIN-LIKE RECEPTOR KINASE 1 (PERK1)	Signal Transduction	3.64713	19.4639	6				*
VIT_05s0020g04570	CBL-interacting protein kinase 7 (CIPK7)	Signal Transduction	1.56596	5.57205	6				*
VIT_14s0006g00250	Cysteine-rich repeat secretory protein 60	Signal Transduction	2.48844	5.55456	6			*
VIT_12s0028g03580	lectin-receptor like protein kinase 3	Signal Transduction	2.48118	11.8989	7	*
VIT_05s0062g00140	PRD1	Signal Transduction	-2.49613	7.19859	7	*
VIT_18s0001g00990	CALMODULIN-DOMAIN PROTEIN KINASE 9 CPK9	Signal Transduction	-1.04529	5.42066	7	*
VIT_01s0010g01710	phytosulfokine receptor	Signal Transduction	1.23176	6.24906	7			*
VIT_00s2847g00010	S-locus lectin protein kinase	Signal Transduction	-1.50236	6.12895	7			*
VIT_08s0007g00830	lectin protein kinase	Signal Transduction	1.58139	6.02324	7			*
VIT_01s0026g00390	bromo-adjacenty (BAH) domain-containing protein	Transcription	-5.1727	-1.34129	1			*
VIT_12s0059g02360	Myb CAPRICE CPC	Transcription	-2.04842	-7.08601	2	*	*
VIT_17s0000g08480	ATMYB66/WER/WER1 (WEREWOLF 1)	Transcription	-2.01205	-7.75748	2				*
VIT_02s0154g00070	ABNORMAL FLORAL ORGANS	Transcription	1.37869	-5.03628	3	*	*
VIT_07s0005g02480	myb domain protein 61	Transcription	-1.26668	-5.24852	3	*	*
VIT_18s0001g15730	Dof zinc finger protein DOF3.5	Transcription	-1.31236	-5.32273	3	*	*
VIT_01s0026g02580	CYCLING DOF FACTOR 2	Transcription	-1.43935	-5.36244	3	*	*
VIT_14s0081g00720	basic helix-loop-helix (bHLH) family	Transcription	-1.45379	-5.3654	3	*
VIT_14s0068g01490	NAC domain-containing protein 83	Transcription	-1.23926	-5.51058	3	*	*
VIT_18s0122g01140	WUSCHEL-RELATED HOMEOBOX 13	Transcription	-1.26255	-5.67246	3	*	*
VIT_17s0000g08290	Dof zinc finger protein DOF5.6	Transcription	-1.20358	-5.94965	3	*	*
VIT_18s0001g09040	LIM domain protein WLIM1	Transcription	-1.48973	-7.03781	3	*
VIT_08s0007g01530	zinc finger (C3HC4-type RING finger)	Transcription	-1.17087	-8.46148	3	*	*
VIT_05s0077g01450	GATA transcription factor 16	Transcription	1.00567	-8.67628	3	*	*
VIT_15s0048g02870	homeobox-leucine zipper protein HB-7	Transcription	-1.33975	-9.29979	3	*
VIT_15s0048g00550	ABNORMAL FLORAL ORGANS	Transcription	-1.01531	-11.5104	3	*	*
VIT_02s0025g02590	Homeobox-leucine zipper protein ATHB-12	Transcription	-1.13099	-14.8422	3	*
VIT_07s0104g01620	zinc finger (C2H2 type) MAGPIE	Transcription	-1.33091	-15.9023	3	*
VIT_01s0026g01950	homeobox-leucine zipper protein HB13	Transcription	-1.58605	-20.2713	3	*	*
VIT_18s0001g10160	WUSCHEL homeobox 4	Transcription	1.28247	-13.2712	3			*
VIT_01s0026g00850	ZINC FINGER PROTEIN 5	Transcription	1.88748	9.0889	6	*	*
VIT_09s0002g01190	scarecrow transcription factor 29 (SCL29)	Transcription	4.5962	9.65042	6			*
VIT_18s0001g03270	zinc finger (C3HC4-type RING finger)	Transcription	2.4644	5.3508	6			*
VIT_08s0007g04770	zinc finger (C2H2 type) family	Transcription	2.90789	5.33908	6			*
VIT_01s0011g04870	homeobox-leucine zipper protein 17 (HB-17)	Transcription	2.49838	5.04554	6			*
VIT_14s0066g01090	myb domain protein 24	Transcription	1.51668	14.2771	7	*	*
VIT_07s0031g01930	myb TKI1 (TSL-KINASE INTERACTING PROTEIN 1)	Transcription	-1.2328	9.52772	7	*
VIT_14s0060g00240	myb domain protein 61	Transcription	-1.00935	7.4422	7	*
VIT_12s0028g03860	zinc finger (C3HC4-type RING finger) protein (RMA1)	Transcription	1.47702	7.06808	7	*	*
VIT_06s0061g00760	zinc finger (C2H2 type) family	Transcription	1.01538	5.12595	7	*
VIT_04s0023g03520	cold-shock DNA-binding	Transcription	1.29382	8.38676	7			*
VIT_05s0077g01140	bZIP transcription factor BZIP53	Transcription	-1.02416	5.15212	7			*
VIT_02s0087g00840	ABC transporter G member 3	Transport	-2.00145	-5.46181	2	*	*
VIT_13s0074g00690	ABC transporter G member 22	Transport	-2.21074	-7.59339	2	*
VIT_00s0188g00130	amino acid permease 2	Transport	-2.79492	-8.23382	2	*
VIT_01s0011g03400	proton-dependent oligopeptide transport (POT) family protein	Transport	-3.14315	-10.1984	2	*	*
VIT_16s0050g01620	ABC transporter G member 14	Transport	-3.5513	-14.7106	2	*	*
VIT_19s0027g01890	Amino acid permease	Transport	-3.71919	-17.2123	2	*
VIT_01s0011g00590	ACCLIMATION OF PHOTOSYNTHESIS TO ENVIRONMENT	Transport	-2.46946	-17.5795	2	*
VIT_06s0004g07680	nodulin	Transport	-5.07687	-18.864	2	*
VIT_03s0017g02260	protease inhibitor/seed storage/lipid transfer protein (LTP)	Transport	-6.86868	-30.526	2	*
VIT_02s0154g00260	Nitrate transporter	Transport	-4.8567	-87.2895	2	*
VIT_00s0188g00140	amino acid permease 4	Transport	-1.97633	-5.32755	2			*
VIT_00s0332g00130	cytochrome c-type biogenesis protein CcmF	Transport	-1.81517	-7.03912	2				*
VIT_04s0069g00730	glutamate receptor protein	Transport	-1.49217	-7.10423	2			*
VIT_13s0067g02220	Amino acid permease	Transport	-1.11725	-5.12144	3	*	*
VIT_12s0059g00100	ankyrin repeat	Transport	-1.07567	-5.62646	3	*
VIT_16s0022g00630	ABC transporter E member 1	Transport	1.27347	-5.68408	3	*
VIT_06s0061g00350	ABC transporter G member 7	Transport	-1.28993	-6.20044	3	*	*
VIT_18s0001g14440	molecular chaperone DnaJ	Transport	-1.06645	-6.34485	3	*
VIT_00s0187g00130	TONOPLAST DICARBOXYLATE TRANSPORTER	Transport	-1.64822	-6.35845	3	*
VIT_12s0059g01240	nitrate transporter (NTP3)	Transport	-1.77869	-6.45017	3	*
VIT_05s0077g02260	nodulin MtN3 family	Transport	-1.36298	-6.853	3	*	*
VIT_04s0044g00360	MTN21	Transport	-1.54655	-7.19017	3	*
VIT_00s2188g00010	TONOPLAST DICARBOXYLATE TRANSPORTER	Transport	-1.70354	-7.87385	3	*
VIT_01s0011g00600	ACCLIMATION OF PHOTOSYNTHESIS TO ENVIRONMENT	Transport	-1.70724	-7.89106	3	*
VIT_02s0154g00080	multi-copper oxidase (SKU5)	Transport	-1.99038	-8.18323	3	*	*
VIT_18s0001g04800	hyperosmotically inducible periplasmic protein	Transport	1.13703	-10.1422	3	*
VIT_05s0020g03970	Sulfate transporter 3.1 (AST12) (AtST1)	Transport	-1.75015	-11.1174	3	*
VIT_06s0061g00730	Aquaporin GAMMA-TIP3/TIP1;3	Transport	-1.65153	-12.5536	3	*	*
VIT_13s0019g00330	Aquaporin TIP1;3	Transport	-1.95756	-12.8037	3	*
VIT_01s0026g00500	nodulin MtN21 family	Transport	-1.31917	-13.1731	3	*	*
VIT_01s0026g00520	nodulin MtN21 family	Transport	-1.45073	-13.2493	3	*	*
VIT_18s0001g00470	monocopper oxidase SKS5 (SKU5 Similar 5)	Transport	-1.35545	-15.0078	3	*
VIT_13s0067g00220	Aquaporin TMP-C	Transport	-2.16696	-15.1242	3	*
VIT_11s0016g05840	protease inhibitor/seed storage/lipid transfer protein (LTP)	Transport	-2.0506	-24.2925	3	*	*
VIT_06s0009g01110	cation exchanger (CAX7)	Transport	-1.61017	-39.1637	3	*
VIT_08s0007g00020	Cation/hydrogen exchanger 20 (CHX20)	Transport	1.21005	-5.21974	3			*
VIT_07s0151g00340	Sulfate transporter 3.1 (AST12) (AtST1)	Transport	-6.39506	-3.60538	4	*	*
VIT_13s0019g04660	Amino acid permease	Transport	-3.00822	-6.35658	4	*	*
VIT_00s0256g00030	Ankyrin repeat protein	Transport	-5.33555	-12.2536	4	*	*
VIT_02s0154g00320	protease inhibitor/seed storage/lipid transfer protein (LTP)	Transport	-12.1445	-20.9359	4	*
VIT_04s0008g05640	protease inhibitor/seed storage/lipid transfer protein (LTP)	Transport	-47.1307	-64.2405	4	*
VIT_03s0038g02140	Auxin transporter protein 2	Transport	3.30953	35.7078	6	*	*
VIT_08s0007g01810	ANTR2 (anion transporter 2	Transport	1.57975	12.7719	6	*	*
VIT_07s0104g01340	nodulin MtN3 family	Transport	2.18478	11.0313	6	*	*
VIT_18s0041g00580	proton-dependent oligopeptide transport (POT) family protein	Transport	2.0179	6.87646	6	*
VIT_17s0000g10090	xanthine/uracil/vitamin C permease	Transport	4.18809	20.2353	6				*
VIT_07s0005g02700	KCO5 (Ca2+ activated outward rectifying K+ channel 5)	Transport	2.53962	8.99666	6			*
VIT_02s0025g00680	TINY ROOT HAIR 1	Transport	3.66212	8.32903	6				*
VIT_13s0074g00570	gamma-aminobutyric acid transporter	Transport	2.70105	7.35151	6			*
VIT_15s0046g00980	cyclic nucleotide-regulated ion channel 1	Transport	1.72096	5.58978	6			*
VIT_02s0025g00810	cation/hydrogen exchanger (CHX18)	Transport	1.49874	19.9979	7	*	*
VIT_09s0002g05590	ABC transporter g family pleiotropic drug resistance 12 PDR12	Transport	-1.38588	19.3072	7	*	*
VIT_02s0025g01230	Amino acid permease	Transport	1.11989	16.3384	7	*
VIT_19s0014g04790	ORGANIC CATION/CARNITINE TRANSPORTER4	Transport	1.08464	15.5089	7	*
VIT_09s0018g01490	Anthraniloyal-CoA: methanol anthraniloyal transferase	Transport	1.58857	13.9173	7	*
VIT_15s0021g00330	proton-dependent oligopeptide transport (POT) family protein	Transport	-1.66751	13.085	7	*
VIT_08s0040g00150	PQ-loop repeat / transmembrane	Transport	1.27082	10.098	7	*
VIT_04s0008g04990	potassium channel AKT1	Transport	1.13326	8.96841	7	*
VIT_00s0125g00190	potassium transporter (KUP1)	Transport	1.22513	7.91342	7	*
VIT_01s0011g02260	metal-nicotianamine transporter YSL7	Transport	-1.01257	6.07733	7	*
VIT_15s0046g01370	Carrier protein, Mitochondrial	Transport	-1.1974	5.40022	7	*
VIT_08s0040g00510	ZIFL2 (ZINC INDUCED FACILITATOR-LIKE 2)	Transport	-1.83454	5.38973	7	*	*
VIT_19s0090g01650	LOP1 TRN1 (LOPPED 1, TORNADO 1)	Transport	1.07287	5.38356	7	*
VIT_08s0040g01230	auxin transport protein (PIN3)	Transport	-2.64512	5.22331	7	*
VIT_10s0042g00960	DNAJ heat shock N-terminal domain-containing protein	Transport	-1.48755	9.75562	7				*
VIT_05s0020g03140	SUGAR TRANSPORTER 13	Transport	1.05363	8.99884	7			*
VIT_02s0025g00780	cation/hydrogen exchanger (CHX18)	Transport	-1.09986	8.28975	7			*
VIT_05s0049g01550	PEPTIDE TRANSPORTER PROTEIN 3	Transport	1.2357	5.34357	7			*
VIT_13s0067g00330	AUX1 auxin influx carrier protein	Transport	3.03589	8.74506	8	*	*
VIT_00s0379g00020	transducin protein	Unknown or classified not clear yet	-6.3674	-1.6792	1	*
VIT_00s0862g00010	HEAT repeat-containing protein	Unknown or classified not clear yet	-5.79983	-1.04669	1			*
VIT_00s0324g00020	hydrolase, alpha/beta fold	Unknown or classified not clear yet	-3.16956	-5.90803	2	*
VIT_00s0391g00010	pentatricopeptide (PPR) repeat-containing	Unknown or classified not clear yet	-2.32901	-8.7475	2	*
VIT_00s0187g00160	ripening-related protein	Unknown or classified not clear yet	-2.12887	-8.94226	2	*	*
VIT_09s0018g01360	cuticle protein	Unknown or classified not clear yet	-2.81648	-10.9813	2	*	*
VIT_11s0016g03580	catalytic	Unknown or classified not clear yet	-2.40577	-11.8997	2	*	*
VIT_09s0002g04240	Membrane protein	Unknown or classified not clear yet	-4.65925	-14.51	2	*	*
VIT_08s0007g01300	glyoxal oxidase	Unknown or classified not clear yet	-3.11099	-14.7917	2	*
VIT_18s0122g00290	Unknown protein	Unknown or classified not clear yet	-6.26338	-15.5769	2	*
VIT_09s0018g01340	cuticle protein	Unknown or classified not clear yet	-3.03081	-18.3063	2	*	*
VIT_16s0022g01430	Phosphate-induced protein 1	Unknown or classified not clear yet	-3.95723	-18.5222	2	*	*
VIT_05s0020g04130	perakine reductase aldo/keto reductase	Unknown or classified not clear yet	-2.54353	-18.5818	2	*
VIT_00s0753g00010	unknown	Unknown or classified not clear yet	-5.58374	-26.1314	2	*	*
VIT_00s0189g00010	Unknown protein	Unknown or classified not clear yet	-10.7106	-27.2563	2	*	*
VIT_09s0002g00550	lipase GDSL 1	Unknown or classified not clear yet	-1.6164	-7.86507	2			*
VIT_00s0411g00020	Ankyrin repeat protein	Unknown or classified not clear yet	-3.3524	-8.56077	2			*
VIT_17s0000g06680	Unknown protein	Unknown or classified not clear yet	-1.03688	-5.58769	3	*	*
VIT_08s0007g05010	Unknown protein	Unknown or classified not clear yet	-1.47082	-5.68263	3	*	*
VIT_05s0094g01590	Kelch repeat-containing F-box protein	Unknown or classified not clear yet	0.996308	-5.78996	3	*
VIT_06s0061g00440	heavy-metal-associated domain-containing protein / copper chaperone (CCH)	Unknown or classified not clear yet	-1.59313	-6.41015	3	*	*
VIT_10s0003g01310	Unknown protein	Unknown or classified not clear yet	1.30579	-6.64091	3	*	*
VIT_09s0054g01750	Unknown protein	Unknown or classified not clear yet	-1.51655	-6.67002	3	*
VIT_03s0038g01510	Unknown protein	Unknown or classified not clear yet	1.15587	-6.7223	3	*
VIT_11s0016g00690	senescence-associated protein	Unknown or classified not clear yet	-1.71682	-6.90277	3	*
VIT_08s0105g00190	U-box domain-containing protein	Unknown or classified not clear yet	1.22994	-7.3758	3	*	*
VIT_15s0048g02980	Unknown protein	Unknown or classified not clear yet	-1.14682	-7.52279	3	*	*
VIT_17s0119g00110	GRAM domain-containing protein / ABA-responsive	Unknown or classified not clear yet	-1.1511	-7.55862	3	*	*
VIT_09s0054g01760	Unknown protein	Unknown or classified not clear yet	-1.02888	-8.19073	3	*	*
VIT_03s0091g00500	Unknown protein	Unknown or classified not clear yet	-1.7059	-8.4174	3	*	*
VIT_14s0030g01790	Ndr family protein	Unknown or classified not clear yet	-1.78675	-8.68668	3	*	*
VIT_01s0026g00330	NHL repeat-containing protein	Unknown or classified not clear yet	-1.48526	-9.33744	3	*	*
VIT_14s0083g00080	Unknown protein	Unknown or classified not clear yet	-2.09772	-11.0169	3	*	*
VIT_11s0016g01810	Unknown protein	Unknown or classified not clear yet	1.15647	-11.1417	3	*	*
VIT_15s0021g00940	senescence-associated protein	Unknown or classified not clear yet	-1.36436	-12.5649	3	*
VIT_18s0122g00330	Unknown protein	Unknown or classified not clear yet	-1.77604	-13.4122	3	*	*
VIT_10s0003g01070	Unknown protein	Unknown or classified not clear yet	-1.75318	-20.159	3	*	*
VIT_05s0029g00480	ECERIFERUM 2 (CER2)	Unknown or classified not clear yet	-1.23366	-28.9859	3	*
VIT_12s0028g00040	Unknown protein	Unknown or classified not clear yet	-2.90036	-30.6355	3	*	*
VIT_04s0023g01170	Unknown protein	Unknown or classified not clear yet	1.03174	-5.11572	3			*
VIT_06s0004g05950	Unknown protein	Unknown or classified not clear yet	1.34463	-5.22794	3			*
VIT_01s0010g01170	YGGT	Unknown or classified not clear yet	-1.42471	-5.22848	3			*
VIT_05s0062g01360	Unknown protein	Unknown or classified not clear yet	1.09026	-5.32572	3			*
VIT_14s0171g00100	Blue (type 1) copper domain	Unknown or classified not clear yet	3.73558	24.1372	6	*	*
VIT_05s0020g02500	Unknown protein	Unknown or classified not clear yet	2.01894	22.6251	6	*	*
VIT_14s0068g01400	UPF0497 family	Unknown or classified not clear yet	1.80742	19.2635	6	*
VIT_13s0064g01750	vicianin hydrolase	Unknown or classified not clear yet	4.247	11.5613	6	*	*
VIT_14s0068g02150	kelch repeat-containing F-box family protein	Unknown or classified not clear yet	2.08022	6.63475	6	*
VIT_01s0146g00440	Unknown protein	Unknown or classified not clear yet	2.08312	6.44768	6	*	*
VIT_07s0005g03810	Unknown protein	Unknown or classified not clear yet	1.57328	5.44489	6	*
VIT_14s0066g01140	Unknown protein	Unknown or classified not clear yet	4.49232	15.3241	6				*
VIT_10s0003g01020	Unknown protein	Unknown or classified not clear yet	4.27426	14.3533	6			*
VIT_00s0338g00010	F-box family protein	Unknown or classified not clear yet	3.38493	8.39164	6				*
VIT_13s0019g03910	unknown	Unknown or classified not clear yet	4.19129	6.63899	6			*
VIT_01s0010g02910	ATP binding protein	Unknown or classified not clear yet	1.9421	6.55621	6			*
VIT_04s0044g01760	unknown	Unknown or classified not clear yet	2.85115	5.86204	6			*
VIT_01s0150g00380	Unknown protein	Unknown or classified not clear yet	2.43962	5.75516	6			*
VIT_07s0005g05590	unknown	Unknown or classified not clear yet	2.69303	5.4998	6			*
VIT_04s0043g00840	armadillo/beta-catenin repeat protein / U-box domain-containing protein	Unknown or classified not clear yet	1.49413	21.5026	7	*
VIT_18s0072g00540	unknown	Unknown or classified not clear yet	1.0195	18.8241	7	*	*
VIT_19s0015g01900	dimethylmenaquinone methyltransferase	Unknown or classified not clear yet	1.28909	12.9696	7	*
VIT_15s0046g03360	Unknown protein	Unknown or classified not clear yet	1.11744	7.61778	7	*	*
VIT_08s0040g00130	copper-binding family protein	Unknown or classified not clear yet	-1.34877	7.5728	7	*
VIT_02s0025g00220	CHLORORESPIRATORY REDUCTION 4 (CRR4)	Unknown or classified not clear yet	-1.86167	7.05135	7	*
VIT_18s0001g10480	Unknown protein	Unknown or classified not clear yet	1.23221	7.0496	7	*
VIT_17s0000g03460	Unknown protein	Unknown or classified not clear yet	1.35233	5.13108	7	*
VIT_08s0040g02440	PWWP domain-containing protein	Unknown or classified not clear yet	-1.2071	5.08122	7	*
VIT_19s0014g01370	curculin (mannose-binding) lectin	Unknown or classified not clear yet	1.9298	10.1514	7			*
VIT_12s0028g03620	Unknown protein	Unknown or classified not clear yet	1.42829	9.03347	7				*
VIT_15s0048g02780	Unknown protein	Unknown or classified not clear yet	1.25077	8.45532	7			*
VIT_15s0046g02500	Unknown protein	Unknown or classified not clear yet	-1.33015	6.99001	7			*
VIT_14s0060g01360	Pentatricopeptide repeat	Unknown or classified not clear yet	-1.53423	6.24419	7				*
VIT_17s0000g01330	Unknown protein	Unknown or classified not clear yet	1.16552	5.26187	7				*
VIT_14s0066g01190	Unknown protein	Unknown or classified not clear yet	4.21531	9.36268	8	*	*
VIT_14s0060g01870	Unknown protein	Unknown or classified not clear yet	5.13869	7.97813	8	*
VIT_14s0060g01880	Unknown protein	Unknown or classified not clear yet	2.08439	5.7937	8	*	*
VIT_09s0002g07540	VQ motif-containing protein	Unknown or classified not clear yet	6.07619	2.01401	8			*
