# Supplementary material for: Increasing the source/sink ratio in Vitis vinifera (cv Sangiovese) induces extensive transcriptome reprogramming and modifies berry ripening
Source: BMC Genomics. 2011 Dec 23;12:631. doi: 10.1186/1471-2164-12-631 (PMC3283566; doi:10.1186/1471-2164-12-631)
Supplement: Additional file 4 — Differentially expressed genes along berry development displaying a similar expression profile between C and CT. For each gene, the annotation, the gene ontology, the profile and the CT/C Fold-change (FC) ratio at EV and at H are reported. [file 1471-2164-12-631-S4.XLS]

## Sheet: Foglio1
Gene_ID	Annotation	Gene Ontology	Profile	FC CT/C (EV)	FC CT/C (H)
VIT_11s0078g00380	isoamylase isoform 1	Carbohydrate Metabolic Process	2	-1.67398	-2.00455
VIT_14s0060g00790	galactinol synthase	Carbohydrate Metabolic Process	3	-1.31595	-2.75906
VIT_07s0005g01970	galactinol synthase	Carbohydrate Metabolic Process	3	6.63685	1.2601
VIT_02s0025g02170	trehalase precursor	Carbohydrate Metabolic Process	7	1.83483	1.10743
VIT_00s0386g00050	xyloglucan endotransglucosylase/hydrolase precursor	Cell Wall Organization or Biogenesis	2	-9.25308	-1.5866
VIT_19s0014g03240	Beta-mannosidase 4	Cell Wall Organization or Biogenesis	2	-2.84718	-1.28687
VIT_00s0323g00060	invertase/pectin methylesterase inhibitor	Cell Wall Organization or Biogenesis	2	-2.41629	-1.20982
VIT_08s0007g04950	xyloglucan endotransglucosylase/hydrolase 32	Cell Wall Organization or Biogenesis	2	-2.21917	-1.48897
VIT_05s0062g00250	xyloglucan endotransglucosylase/hydrolase 15	Cell Wall Organization or Biogenesis	2	-1.06833	1.01354
VIT_05s0051g00590	pectate lyase	Cell Wall Organization or Biogenesis	3	-1.08097	-1.97037
VIT_01s0150g00460	xyloglucan endotransglucosylase/hydrolase precursor	Cell Wall Organization or Biogenesis	3	1.08477	-1.29677
VIT_02s0025g00260	Polygalacturonase GH28	Cell Wall Organization or Biogenesis	7	-1.54393	-1.53259
VIT_16s0039g00260	pectate lyase	Cell Wall Organization or Biogenesis	7	-1.04229	-1.36839
VIT_06s0009g00810	periplasmic beta-glucosidase precursor	Cellular Amino Acid and Derivative Metabolic Process	2	-2.83732	-2.7257
VIT_18s0157g00100	alliin lyase	Cellular Amino Acid and Derivative Metabolic Process	2	-1.14072	-1.15839
VIT_08s0007g04800	carbonic anhydrase precursor	Cellular Amino Acid and Derivative Metabolic Process	3	-1.58076	-1.50145
VIT_13s0019g02180	tropinone reductase	Cellular Amino Acid and Derivative Metabolic Process	3	-1.13259	1.08761
VIT_06s0004g05310	tropinone reductase	Cellular Amino Acid and Derivative Metabolic Process	3	1.54547	-1.65741
VIT_06s0004g05380	tropinone reductase	Cellular Amino Acid and Derivative Metabolic Process	3	2.38565	-2.53486
VIT_01s0011g00760	Beta-glucosidase	Cellular Amino Acid and Derivative Metabolic Process	7	-1.08801	1.30503
VIT_00s0225g00230	alliin lyase precursor	Cellular Amino Acid and Derivative Metabolic Process	8	1.17187	-2.44959
VIT_10s0071g00770	aspartic proteinase nepenthesin-1 precursor	Cellular Amino Acid and Derivative Metabolic Process	1	-8.2982	-1.8846
VIT_00s0480g00090	catechol oxidase (EC 1.10.3.1) precursor - grape	Cellular Amino Acid and Derivative Metabolic Process	3	1.59912	-1.69375
VIT_04s0023g02200	S-adenosyl-L-methionine:salicylic acid carboxyl methyltransferase	Cellular Amino Acid and Derivative Metabolic Process	7	1.58853	1.75602
VIT_16s0022g02200	subtilase	Cellular Homeostasis	2	-4.5905	-3.22808
VIT_18s0041g00390	cysteine protease inhibitor	Cellular Homeostasis	2	-1.59324	-1.42295
VIT_08s0040g01140	serine carboxypeptidase K10B2.2 precursor	Cellular Homeostasis	2	-1.4067	-1.28112
VIT_18s0001g15310	thioredoxin M-type	Cellular Homeostasis	3	-1.95286	-2.02857
VIT_01s0011g02000	serine carboxypeptidase S10	Cellular Homeostasis	3	-1.75232	-1.0041
VIT_09s0018g01670	aspartyl protease	Cellular Homeostasis	4	-2.15208	-1.08077
VIT_12s0028g02140	F-box/LRR-repeat MAX2	Cellular Homeostasis	7	-1.51956	1.07858
VIT_17s0000g09770	Cysteine endopeptidase	Cellular Homeostasis	7	1.21626	1.9315
VIT_07s0031g02480	Beta-galactosidase	Cellular Process	2	-3.71972	-2.4719
VIT_18s0001g05180	beta-D-xylosidase	Cellular Process	2	-3.2693	-2.88044
VIT_18s0041g01220	GCN5 N-acetyltransferase (GNAT)	Cellular Process	2	-2.16446	1.00524
VIT_00s1251g00010	UDP-glucosyl transferase 85A2	Cellular Process	2	-1.98253	-1.49552
VIT_06s0004g05780	UDP-glucoronosyl and UDP-glucosyl transferase	Cellular Process	2	-1.94451	-2.07558
VIT_08s0040g03150	L-ascorbate peroxidase 1, cytosolic (APX1)	Cellular Process	3	-1.44472	-2.33074
VIT_07s0005g01980	glycosyl transferase family 8 protein	Cellular Process	3	-1.34318	-2.13776
VIT_18s0001g13230	beta-galactosidase BG1 [Vitis vinifera]	Cellular Process	3	-1.33602	-2.44671
VIT_00s0174g00330	formin protein AHF1	Cellular Process	3	-1.23528	-1.60608
VIT_04s0023g02690	Beta-galactosidase	Cellular Process	4	-4.68713	-2.65982
VIT_15s0046g00470	DYNAMIN-LIKE 1B	Cellular Process	7	-2.84344	-1.08785
VIT_05s0102g00310	GUN4	Developmental Process	2	1.08103	-1.33454
VIT_09s0002g06680	Embryo-specific 3	Developmental Process	3	-1.16511	1.50045
VIT_15s0048g00830	LOB domain-containing protein 18 (ASYMMETRIC LEAVES 2-like protein 20)	Developmental Process	6	-1.76202	-1.29804
VIT_19s0014g03660	LHCII type III, chloroplast precursor	Generation of Precursor Metabolites and Energy	2	-1.77971	-1.53733
VIT_07s0005g02220	LHCII type I CAB-1	Generation of Precursor Metabolites and Energy	2	1.40052	1.34737
VIT_07s0005g04400	photosystem II reaction centre W (PsbW)	Generation of Precursor Metabolites and Energy	3	-1.5631	-2.26029
VIT_14s0108g01320	plastocyanin domain-containing protein	Generation of Precursor Metabolites and Energy	3	-1.39079	-2.11258
VIT_10s0003g02890	LHCII type I CAB-1	Generation of Precursor Metabolites and Energy	3	1.05607	-1.06953
VIT_19s0027g00200	photosystem II 10 kDa polypeptide PSBR	Generation of Precursor Metabolites and Energy	3	1.07227	-1.21932
VIT_10s0003g02900	LHCII type I CAB-1	Generation of Precursor Metabolites and Energy	3	2.94217	2.58237
VIT_11s0037g00290	plastocyanin domain-containing protein	Generation of Precursor Metabolites and Energy	4	-2.96967	-2.15063
VIT_00s0301g00090	NDA2 (ALTERNATIVE NAD(P)H DEHYDROGENASE 2)	Generation of Precursor Metabolites and Energy	7	-1.03994	2.00881
VIT_01s0011g01160	haloacid dehalogenase hydrolase	Generation of Precursor Metabolites and Energy	7	1.21383	1.36854
VIT_18s0001g13200	cytokinin dehydrogenase 5 precursor	Hormone metabolic process	2	-7.2878	-2.02459
VIT_04s0023g03810	jasmonate O-methyltransferase	Hormone metabolic process	2	-2.39211	1.29026
VIT_05s0020g03320	copper amine oxidase	Hormone metabolic process	3	-1.55492	-3.12985
VIT_11s0016g04810	BAS1 (PHYB ACTIVATION TAGGED SUPPRESSOR 1)	Hormone metabolic process	4	-2.44795	-3.87814
VIT_04s0008g00110	Jasmonate ZIM domain-containing protein 8	Hormone metabolic process	6	1.42413	-1.12051
VIT_10s0003g03790	Jasmonate ZIM domain-containing protein 8	Hormone metabolic process	7	-1.27774	-1.1735
VIT_18s0001g00370	ceramidase	Lipid Metabolic Process	3	1.13144	-1.0062
VIT_13s0067g00890	phosphoinositide-specific phospholipase C	Lipid Metabolic Process	6	1.39029	1.43701
VIT_11s0052g01730	1-deoxy-D-xylulose-5-phosphate synthase	Lipid Metabolic Process	7	1.41996	-1.17296
VIT_16s0039g01600	11-beta-hydroxysteroid dehydrogenase	Lipid Metabolic Process	2	-1.85681	-1.76584
VIT_06s0004g05110	no hit	No Hit	2	-3.13762	-1.2988
VIT_18s0001g04920	no hit	No Hit	2	-1.65425	-1.34279
VIT_14s0068g00510	no hit	No Hit	3	-2.39466	-2.22759
VIT_01s0026g00290	no hit	No Hit	3	-2.19396	-1.87313
VIT_08s0007g08030	no hit	No Hit	3	-1.77874	-2.04109
VIT_02s0025g01080	no hit	No Hit	3	1.21863	1.08814
VIT_03s0063g01770	no hit	No Hit	3	1.87169	-1.26022
VIT_09s0002g00630	no hit	No Hit	3	3.90873	-1.58477
VIT_18s0001g09440	no hit	No Hit	5	1.29663	1.32344
VIT_14s0108g00990	no hit	No Hit	6	1.14271	1.4478
VIT_14s0006g00140	no hit	No Hit	6	1.98158	1.2278
VIT_10s0003g01120	no hit	No Hit	7	-3.3648	1.46008
VIT_12s0035g01240	no hit	No Hit	7	-1.29589	1.06316
VIT_09s0054g00550	no hit	No Hit	7	1.1281	1.29778
VIT_01s0026g00400	bromo-adjacenty (BAH) domain-containing protein	Nucleic Acid Metabolic Process	1	-1.33834	-2.94607
VIT_06s0004g05230	PLASTID TRANSCRIPTIONALLY ACTIVE18	Nucleic Acid Metabolic Process	2	-3.20757	-3.33285
VIT_06s0004g00620	ACCELERATED CELL DEATH 1 ACD1	Nucleic Acid Metabolic Process	2	-2.6125	-2.94534
VIT_14s0060g01530	DNA polymerase III subunit epsilon	Nucleic Acid Metabolic Process	7	-5.29839	-2.09959
VIT_00s0301g00100	BFN1 (BIFUNCTIONAL NUCLEASE I)	Nucleic Acid Metabolic Process	7	1.36211	1.94714
VIT_17s0000g07540	ribosomal RNA 16S	Protein metabolic process	6	1.47429	1.15308
VIT_19s0015g00860	Ribosomal protein S2; Oligopeptide transporter OPT superfamily	Protein metabolic process	7	-1.22683	1.29
VIT_01s0026g02190	ABA-responsive protein (HVA22c)	Response to Hormone Stimulus	2	-1.353	-1.3917
VIT_16s0013g00950	Ethylene-responsive transcription factor ERF105	Response to Hormone Stimulus	3	-1.82512	1.42692
VIT_16s0013g00970	ethylene responsive element binding factor 5	Response to Hormone Stimulus	3	-1.30368	-1.27558
VIT_16s0013g00980	Ethylene-responsive transcription factor ERF105	Response to Hormone Stimulus	3	-1.25082	1.26772
VIT_16s0013g01030	Ethylene-responsive transcription factor ERF105	Response to Hormone Stimulus	3	-1.24946	-1.73512
VIT_11s0206g00060	ARR18	Response to Hormone Stimulus	7	1.03284	1.07693
VIT_00s0920g00010	HEAT repeat-containing protein	Response to Stress	1	-1.83282	-2.59249
VIT_14s0108g01420	DEFENSE NO DEATH 1	Response to Stress	2	-4.99128	-3.18461
VIT_09s0002g03860	disease resistance protein (NBS-LRR class)	Response to Stress	2	-3.04856	-2.77779
VIT_00s0480g00080	polyphenol oxidase II, chloroplast precursor	Response to Stress	2	-1.55513	-3.41626
VIT_08s0007g07000	disease resistance-responsive	Response to Stress	2	-1.01542	1.5878
VIT_14s0066g01850	peroxidase	Response to Stress	3	-2.40022	-3.31725
VIT_17s0000g05790	Cupin, RmlC-type	Response to Stress	3	-1.9975	-1.30554
VIT_18s0001g05040	pollen Ole e 1 allergen and extensin	Response to Stress	3	-1.77952	-2.13248
VIT_01s0010g02290	heat shock protein 26a, chloroplast	Response to Stress	3	-1.23713	-2.30586
VIT_16s0022g00510	Heat shock 22 kDa protein	Response to Stress	3	-1.08455	-2.60475
VIT_06s0004g04640	Metallothionein 2b	Response to Stress	3	-1.05639	2.28108
VIT_09s0002g00640	Small heat stress protein class CIII	Response to Stress	3	1.00566	-2.19126
VIT_06s0004g05770	heat shock protein 17.4 kDa class I	Response to Stress	3	1.04063	-1.32096
VIT_13s0019g02850	heat shock protein 17.4 kDa class I	Response to Stress	3	1.36039	-4.51343
VIT_13s0019g02780	Heat shock protein Hsp20	Response to Stress	3	1.66106	-5.21578
VIT_10s0116g01780	cationic peroxidase	Response to Stress	3	1.66429	-1.54622
VIT_02s0025g04290	thaumatin	Response to Stress	6	2.11222	-1.70172
VIT_16s0098g00890	harpin-induced protein	Response to Stress	6	2.25681	2.66936
VIT_18s0122g00370	laccase	Response to Stress	7	-1.99835	1.38457
VIT_14s0068g00740	avr9/Cf-9 rapidly elicited protein 146	Response to Stress	7	-1.34495	1.44322
VIT_04s0044g00040	Dirigent	Response to Stress	7	-1.26591	-1.45301
VIT_00s0347g00040	Avr9/Cf-9 rapidly elicited protein 20	Response to Stress	8	-1.15181	-1.2944
VIT_00s0271g00030	myrcene synthase	Secondary Metabolic Process	2	-1.94844	-1.0244
VIT_02s0025g03590	phospholipid hydroperoxide glutathione peroxidase	Secondary Metabolic Process	2	-1.50118	-1.26321
VIT_11s0065g00130	taxane 10-beta-hydroxylase	Secondary Metabolic Process	3	-2.28239	-3.55766
VIT_19s0093g00550	9-cis-epoxycarotenoid dioxygenase 2	Secondary Metabolic Process	3	-1.35876	-1.89806
VIT_11s0016g01020	flavonoid 3-monooxygenase	Secondary Metabolic Process	3	-1.02768	-1.27995
VIT_10s0003g03560	beta-amyrin synthase	Secondary Metabolic Process	3	1.19614	1.02666
VIT_14s0083g01110	Brassinosteroid-6-oxidase	Secondary Metabolic Process	4	-4.32171	-2.5392
VIT_16s0039g01360	phenylalanin ammonia-lyase [Vitis vinifera]	Secondary Metabolic Process	6	1.49245	1.4154
VIT_08s0032g00240	CYP71A22	Secondary Metabolic Process	6	1.74511	-1.56815
VIT_16s0039g01170	phenylalanine ammonium lyase	Secondary Metabolic Process	6	2.84601	1.5006
VIT_16s0100g00940	stilbene synthase 3 [Vitis sp. cv. 'Norton']	Secondary Metabolic Process	6	3.04645	1.08597
VIT_18s0001g03430	Flavonol synthase	Secondary Metabolic Process	7	-1.78107	1.571
VIT_16s0050g00480	CYP715A1	Secondary Metabolic Process	7	-1.29355	-1.10895
VIT_01s0137g00520	CYP71B35	Secondary Metabolic Process	7	-1.21974	1.56886
VIT_04s0079g00690	Glutathione S-transferase 26 GSTF12	Secondary Metabolic Process	8	1.70893	2.69117
VIT_03s0038g00270	Root phototropism protein 3 (Non-phototropic hypocotyl protein 3)	Signal Transduction	2	-3.38805	-2.74761
VIT_01s0010g01390	phototropic-responsive NPH3	Signal Transduction	2	-2.36659	-3.34459
VIT_01s0011g04300	receptor serine/threonine kinase PR5K	Signal Transduction	2	1.01188	-2.15105
VIT_18s0122g00180	Calmodulin	Signal Transduction	3	-2.77515	-2.53893
VIT_16s0098g00720	lectin protein kinase	Signal Transduction	3	-1.27248	-2.03969
VIT_07s0005g04130	acid phosphatase class B	Signal Transduction	3	-1.10706	-3.51174
VIT_12s0028g03580	lectin-receptor like protein kinase 3	Signal Transduction	7	-2.73089	-1.11613
VIT_05s0062g00140	PRD1	Signal Transduction	7	-1.34812	-1.29241
VIT_18s0001g00990	CALMODULIN-DOMAIN PROTEIN KINASE 9 CPK9	Signal Transduction	7	1.56875	1.20849
VIT_02s0025g02590	Homeobox-leucine zipper protein ATHB-12	Transcription	3	-2.16434	-2.04886
VIT_07s0104g01620	zinc finger (C2H2 type) MAGPIE	Transcription	3	-1.28145	1.0384
VIT_14s0081g00720	basic helix-loop-helix (bHLH) family	Transcription	3	-1.23311	-1.38029
VIT_18s0001g09040	LIM domain protein WLIM1	Transcription	3	-1.15912	-1.32283
VIT_15s0048g02870	homeobox-leucine zipper protein HB-7	Transcription	3	1.08351	-1.40561
VIT_14s0060g00240	myb domain protein 61	Transcription	7	-3.11992	1.44777
VIT_07s0031g01930	myb TKI1 (TSL-KINASE INTERACTING PROTEIN 1)	Transcription	7	-1.2907	-1.39702
VIT_06s0061g00760	zinc finger (C2H2 type) family	Transcription	7	2.04306	2.62342
VIT_02s0154g00260	Nitrate transporter	Transport	2	-6.43936	-1.06411
VIT_01s0011g00590	ACCLIMATION OF PHOTOSYNTHESIS TO ENVIRONMENT	Transport	2	-4.27139	-1.59388
VIT_19s0027g01890	Amino acid permease	Transport	2	-3.33293	-2.08448
VIT_06s0004g07680	nodulin	Transport	2	-2.07354	-1.78965
VIT_13s0074g00690	ABC transporter G member 22	Transport	2	-1.42846	1.0726
VIT_03s0017g02260	protease inhibitor/seed storage/lipid transfer protein (LTP)	Transport	2	1.01408	1.10014
VIT_00s0188g00130	amino acid permease 2	Transport	2	1.19913	1.37107
VIT_18s0001g14440	molecular chaperone DnaJ	Transport	3	-2.50565	-3.05002
VIT_18s0001g04800	hyperosmotically inducible periplasmic protein	Transport	3	-1.75145	-1.04822
VIT_06s0009g01110	cation exchanger (CAX7)	Transport	3	-1.67304	-1.50781
VIT_12s0059g00100	ankyrin repeat	Transport	3	-1.6026	-1.75463
VIT_18s0001g00470	monocopper oxidase SKS5 (SKU5 Similar 5)	Transport	3	-1.4293	-2.55215
VIT_16s0022g00630	ABC transporter E member 1	Transport	3	-1.39862	1.01572
VIT_04s0044g00360	MTN21	Transport	3	-1.27579	-1.90503
VIT_05s0020g03970	Sulfate transporter 3.1 (AST12) (AtST1)	Transport	3	-1.18226	-2.74559
VIT_00s0187g00130	TONOPLAST DICARBOXYLATE TRANSPORTER	Transport	3	-1.09819	-1.3645
VIT_13s0019g00330	Aquaporin TIP1;3	Transport	3	-1.03904	-3.64416
VIT_01s0011g00600	ACCLIMATION OF PHOTOSYNTHESIS TO ENVIRONMENT	Transport	3	1.12666	-1.10564
VIT_12s0059g01240	nitrate transporter (NTP3)	Transport	3	1.18526	-2.73109
VIT_00s2188g00010	TONOPLAST DICARBOXYLATE TRANSPORTER	Transport	3	1.32025	-1.26438
VIT_13s0067g00220	Aquaporin TMP-C	Transport	3	1.33914	-1.34748
VIT_02s0154g00320	protease inhibitor/seed storage/lipid transfer protein (LTP)	Transport	4	-3.03897	-3.03122
VIT_04s0008g05640	protease inhibitor/seed storage/lipid transfer protein (LTP)	Transport	4	1.14439	1.19617
VIT_18s0041g00580	proton-dependent oligopeptide transport (POT) family protein	Transport	6	-1.13103	1.26682
VIT_04s0008g04990	potassium channel AKT1	Transport	7	-5.15851	-1.194
VIT_01s0011g02260	metal-nicotianamine transporter YSL7	Transport	7	-3.63206	-1.1598
VIT_09s0018g01490	Anthraniloyal-CoA: methanol anthraniloyal transferase	Transport	7	-2.88621	1.08587
VIT_08s0040g00150	PQ-loop repeat / transmembrane	Transport	7	-1.81482	1.08416
VIT_19s0014g04790	ORGANIC CATION/CARNITINE TRANSPORTER4	Transport	7	-1.66849	-1.07472
VIT_00s0125g00190	potassium transporter (KUP1)	Transport	7	-1.60908	1.4333
VIT_19s0090g01650	LOP1 TRN1 (LOPPED 1, TORNADO 1)	Transport	7	-1.50944	1.1764
VIT_02s0025g01230	Amino acid permease	Transport	7	1.59207	1.69365
VIT_08s0040g01230	auxin transport protein (PIN3)	Transport	7	1.82133	1.29852
VIT_15s0046g01370	Carrier protein, Mitochondrial	Transport	7	1.86094	1.10911
VIT_15s0021g00330	proton-dependent oligopeptide transport (POT) family protein	Transport	7	2.15882	-1.08587
VIT_00s0379g00020	transducin protein	Unknown or classified not clear yet	1	-1.21155	-2.14464
VIT_05s0020g04130	perakine reductase aldo/keto reductase	Unknown or classified not clear yet	2	-4.31287	-1.67445
VIT_08s0007g01300	glyoxal oxidase	Unknown or classified not clear yet	2	-4.2222	-3.08025
VIT_00s0391g00010	pentatricopeptide (PPR) repeat-containing	Unknown or classified not clear yet	2	-2.6903	-3.49718
VIT_18s0122g00290	Unknown protein	Unknown or classified not clear yet	2	-1.52944	1.08414
VIT_00s0324g00020	hydrolase, alpha/beta fold	Unknown or classified not clear yet	2	1.05192	-1.521
VIT_05s0094g01590	Kelch repeat-containing F-box protein	Unknown or classified not clear yet	3	-1.78465	-3.4182
VIT_05s0029g00480	ECERIFERUM 2 (CER2)	Unknown or classified not clear yet	3	-1.36854	1.16135
VIT_11s0016g00690	senescence-associated protein	Unknown or classified not clear yet	3	-1.23635	-1.92354
VIT_15s0021g00940	senescence-associated protein	Unknown or classified not clear yet	3	-1.15021	-1.62723
VIT_03s0038g01510	Unknown protein	Unknown or classified not clear yet	3	-1.09042	-1.06266
VIT_09s0054g01750	Unknown protein	Unknown or classified not clear yet	3	1.17189	1.27036
VIT_14s0068g02150	kelch repeat-containing F-box family protein	Unknown or classified not clear yet	6	1.02286	-1.23499
VIT_07s0005g03810	Unknown protein	Unknown or classified not clear yet	6	1.31249	1.1769
VIT_14s0068g01400	UPF0497 family	Unknown or classified not clear yet	6	3.05895	1.48607
VIT_04s0043g00840	armadillo/beta-catenin repeat protein / U-box domain-containing protein	Unknown or classified not clear yet	7	-2.48098	1.10227
VIT_02s0025g00220	CHLORORESPIRATORY REDUCTION 4 (CRR4)	Unknown or classified not clear yet	7	-1.60721	1.03109
VIT_17s0000g03460	Unknown protein	Unknown or classified not clear yet	7	-1.15965	1.15833
VIT_19s0015g01900	dimethylmenaquinone methyltransferase	Unknown or classified not clear yet	7	-1.12426	1.04541
VIT_18s0001g10480	Unknown protein	Unknown or classified not clear yet	7	1.06952	-1.11884
VIT_08s0040g02440	PWWP domain-containing protein	Unknown or classified not clear yet	7	1.33404	1.31653
VIT_08s0040g00130	copper-binding family protein	Unknown or classified not clear yet	7	2.2482	2.37391
VIT_14s0060g01870	Unknown protein	Unknown or classified not clear yet	8	-1.63129	-1.36448
