# Supplementary material for: Increasing the source/sink ratio in Vitis vinifera (cv Sangiovese) induces extensive transcriptome reprogramming and modifies berry ripening
Source: BMC Genomics. 2011 Dec 23;12:631. doi: 10.1186/1471-2164-12-631 (PMC3283566; doi:10.1186/1471-2164-12-631)
Supplement: Additional file 5 — Differentially expressed genes along CT berry development encoding ABC and MATE transporters. Analysis was performed by querying the protein sequence of the probe consensus against the NCBI databases using BLASTX. For each gene the correspondent Arabidopsis thaliana homologue, the NCBI reference sequence and E-value are specified. [file 1471-2164-12-631-S5.XLS]

## Sheet: Foglio1
Gene_ID	Arabidopsis Thaliana homologue	NCBI Reference Sequence	E-value
VIT_14s0108g00430	ABCB19; ATPase, coupled to transmembrane movement of substances / auxin efflux transmembrane transporter	NP_189528.1	0
VIT_07s0031g02550	ABC transporter family protein	NP_178984.1	0
VIT_08s0056g00780	MATE efflux protein-related	NP_174587.1	0
VIT_12s0059g02180	MATE efflux protein-related	NP_188806.1	0
VIT_09s0002g05360	PDR12 (PLEIOTROPIC DRUG RESISTANCE 12); ATPase, coupled to transmembrane movement of substances	NP_173005.0	0
VIT_09s0002g05370	PDR12 (PLEIOTROPIC DRUG RESISTANCE 12); ATPase, coupled to transmembrane movement of substances	NP_173005.1	0
VIT_09s0002g05400	PDR12 (PLEIOTROPIC DRUG RESISTANCE 12); ATPase, coupled to transmembrane movement of substances	NP_173005.1	0
VIT_09s0002g05410	PDR12 (PLEIOTROPIC DRUG RESISTANCE 12); ATPase, coupled to transmembrane movement of substances	NP_173005.1	0
VIT_18s0001g11760	ripening-responsive protein, putative [Arabidopsis thaliana]	NP_175184.1	0
VIT_09s0002g05490	PDR12 (PLEIOTROPIC DRUG RESISTANCE 12); ATPase, coupled to transmembrane movement of substances	NP_173005.1	0
VIT_09s0002g02440	multidrug resistance-associated protein (MRP)-like; ABC-transporter-like protein	BAB01717.1	0
VIT_19s0015g00010	ATMRP3; ATPase, coupled to transmembrane movement of substances / chlorophyll catabolite transporter/ glutathione S-conjugate-exporting ATPase	NP_187915.1	0
VIT_19s0015g00040	ATMRP3; ATPase, coupled to transmembrane movement of substances / chlorophyll catabolite transporter/ glutathione S-conjugate-exporting ATPase	NP_850575.1	0
VIT_11s0052g01560	MATE efflux protein-related	NP_200058.1	3e-143
VIT_11s0052g01540	MATE efflux protein-related	NP_200058.1	5e-139
VIT_07s0031g00750	MATE efflux protein-related	NP_194643.1	1e-136
VIT_07s0005g04680	ATMRP5; ATPase, coupled to transmembrane movement of substances / sulfonylurea receptor	NP_171908.1	1e-132
VIT_09s0002g05430	PDR12 (PLEIOTROPIC DRUG RESISTANCE 12); ATPase, coupled to transmembrane movement of substances	NP_173005.1	2e-79
VIT_09s0002g05440	PDR12 (PLEIOTROPIC DRUG RESISTANCE 12); ATPase, coupled to transmembrane movement of substances	NP_173005.1	7e-55
VIT_03s0180g00300	ATGCN1; transporter	NP_200887.1	3e-45
VIT_06s0061g01460	PDR11 (PLEIOTROPIC DRUG RESISTANCE 11); ATPase, coupled to transmembrane movement of substances	NP_176867.2	1e-35
VIT_15s0024g00840	ATGCN1; transporter	NP_200887.1	5e-24
VIT_13s0101g00010	ATGCN1; transporter	NP_200887.1	4e-23
VIT_13s0019g05200	MATE efflux family protein	NP_974000.1	6e-23
VIT_14s0068g01740	octicosapeptide/Phox/Bem1p (PB1) domain-containing protein	NP_196524.1	6e-12
VIT_10s0042g00310	multidrug resistance-associated protein (MRP); ABC-transporter	BAB01400.1	0.001
