# Supplementary material for: Increasing the source/sink ratio in Vitis vinifera (cv Sangiovese) induces extensive transcriptome reprogramming and modifies berry ripening
Source: BMC Genomics. 2011 Dec 23;12:631. doi: 10.1186/1471-2164-12-631 (PMC3283566; doi:10.1186/1471-2164-12-631)
Supplement: Additional file 6 — Differentially expressed genes displaying a two-fold or greater change in transcript abundance between C and CT at EV and H time points. For each gene the description and the CT/C Fold-change (FC) are indicated. Data obtained for EV and H are listed in two separate worksheets. [file 1471-2164-12-631-S6.XLS]

## Sheet: EV
Gene_ID	FC	Description
VIT_00s0240g00050	152.173	Glutathione S-transferase 8 GSTU19
VIT_19s0093g00110	139.879	Glutathione S-transferase 22 GSTU22
VIT_04s0043g00260	115.871	no hit
VIT_19s0177g00370	104.654	ADP,ATP carrier protein
VIT_11s0037g01360	103.201	NADH dehydrogenase subunit 4
VIT_03s0038g04630	100.302	isoflavone reductase related protein
VIT_11s0037g00060	94.6515	elongation factor 1-alpha-like protein
VIT_00s0233g00170	94.4141	flavin-containing monooxygenase 3
VIT_05s0124g00490	74.4499	oxalyl-CoA decarboxylase
VIT_18s0076g00190	73.7272	no hit
VIT_04s0008g03700	73.2336	no hit
VIT_00s1869g00010	68.2982	Polyprotein
VIT_15s0048g00140	65.9657	H(+)-ATPASE AHA10 (AUTOINHIBITED H(+)-ATPASE ISOFORM 10)
VIT_12s0055g01210	63.8074	no hit
VIT_05s0049g00750	63.6854	no hit
VIT_14s0030g00910	63.5438	Superoxide dismutase [Cu-Zn]
VIT_05s0094g00330	60.2868	Chitinase, class IV [Vitis vinifera]
VIT_07s0104g00170	60.0189	Glutamine synthetase
VIT_13s0147g00030	59.3948	male germ cell-associated kinase
VIT_07s0005g06130	59.1999	heat shock cognate 70 kDa protein 1 (HSC70-1) (HSP70-1)
VIT_07s0141g00010	58.5238	unknown
VIT_19s0014g04110	58.3717	Elongation factor 1-alpha (EF-1-alpha)
VIT_15s0045g00190	57.4921	NADP dependent malic enzyme
VIT_02s0025g02300	57.0707	no hit
VIT_10s0092g00420	56.597	no hit
VIT_09s0054g00030	56.2629	Ribosomal protein L7 (RPL7D) 60S
VIT_14s0083g01230	55.3338	heat shock protein 81-3
VIT_00s0208g00070	54.7664	no hit
VIT_13s0064g00510	54.6042	no hit
VIT_14s0083g01190	53.1291	S-adenosylmethionine synthetase 1 (SAM1)
VIT_07s0129g00770	52.9865	CYP81D2
VIT_07s0130g00010	52.7943	Peroxiredoxin-2B
VIT_08s0040g01100	51.9808	S-adenosylmethionine synthetase 1 (SAM1)
VIT_08s0032g00940	51.9628	DnaJ homolog, subfamily A, member 2
VIT_01s0011g05140	51.6393	Major latex-like protein ripening protein [grip61]
VIT_12s0055g01200	51.288	secretory carrier membrane protein (SCAMP4)
VIT_12s0121g00110	51.1059	no hit
VIT_10s0042g01160	49.3053	Elongation factor EF-2
VIT_00s1850g00010	49.098	no hit
VIT_03s0038g00190	48.1279	Tubulin beta-8
VIT_10s0042g00310	47.4812	MRP-like ABC transporter
VIT_09s0054g01660	46.0779	no hit
VIT_04s0008g00050	46.0169	ribosomal protein L5-1 60S
VIT_00s0163g00040	45.9152	no hit
VIT_14s0006g01510	45.3193	no hit
VIT_00s0208g00020	44.9784	COP9 signalosome complex subunit 4
VIT_16s0022g00740	44.9658	granule-bound starch synthase Ib precursor
VIT_07s0205g00070	44.6776	phosphoenolpyruvate carboxykinase
VIT_19s0093g00220	44.3932	Glutathione S-transferase 8 GSTU19
VIT_06s0009g03700	44.0597	V-type H+-transporting ATPase subunit B
VIT_06s0004g03570	43.7605	no hit
VIT_13s0067g00350	43.5806	U-box domain-containing protein 34
VIT_00s1652g00010	42.9929	no hit
VIT_13s0019g00930	41.8786	heat shock cognate protein 2 70 kDa
VIT_05s0049g00810	41.2949	no hit
VIT_16s0039g01050	41.0567	NADP dependent malic enzyme
VIT_13s0106g00090	41.0442	no hit
VIT_15s0024g00840	40.6721	ABC transporter F member 2
VIT_16s0013g00170	40.1954	SAR1 (SECRETION-ASSOCIATED RAS)
VIT_03s0180g00300	39.7837	ABC transporter F member 2
VIT_04s0008g04140	38.8728	RD22 [Vitis vinifera]
VIT_18s0041g01380	38.817	TIR-NBS disease resistance
VIT_00s0188g00090	38.8066	dicarboxylate/tricarboxylate carrier (DTC)
VIT_14s0036g00910	38.637	UDP-N-acetylglucosamine--peptide N-acetylglucosaminyltransferase
VIT_05s0165g00210	38.5773	Unknown protein
VIT_12s0034g00020	38.1652	no hit
VIT_11s0016g01590	38.0507	oligosaccharyl transferase STT3 protein [Vitis vinifera]
VIT_01s0026g01410	37.4055	inorganic pyrophosphatase
VIT_16s0013g01670	37.2887	6-phosphogluconate dehydrogenase, cytosolic
VIT_05s0077g01560	36.9638	pathogenesis protein 10.3 [Vitis quinquangularis]
VIT_19s0027g00460	36.2159	Glutathione S-transferase 25 GSTU25
VIT_19s0093g00290	35.7361	GLUTATHIONE S-TRANSFERASE TAU 25
VIT_19s0015g02800	35.6102	no hit
VIT_03s0017g00410	35.2677	magnesium-dependent phosphatase 1
VIT_17s0000g09950	34.9052	heat shock cognate 70 kDa protein 1 (HSC70-1) (HSP70-1)
VIT_05s0077g00220	34.1827	Expansin A4
VIT_12s0035g01010	33.8913	ribosomal protein L23
VIT_14s0006g02980	33.8688	senescence-associated protein
VIT_07s0031g02860	33.549	Elongation factor EF-2
VIT_12s0055g00310	33.195	UDP-glucose glucosyltransferase
VIT_07s0151g00580	32.8151	UDP-GLUCOSYLTRANSFERASE 74F2
VIT_18s0075g00560	32.3749	fatty acid multifunctional protein (MFP2)
VIT_13s0067g00540	32.3559	no hit
VIT_07s0005g06350	32.0349	photosystem II 47 kDa protein
VIT_14s0036g00990	31.8555	polyubiquitin (UBQ4)
VIT_11s0065g01050	31.6975	no hit
VIT_15s0024g01090	31.5549	dihydropyrimidinase
VIT_08s0032g00520	31.2261	no hit
VIT_00s0357g00030	30.964	unknown
VIT_19s0015g02610	30.9256	Glutathione S-transferase 25 GSTU25
VIT_13s0101g00010	30.9235	ABC transporter F member 2
VIT_05s0094g00700	30.9087	ribosomal protein SA (p40) 40S
VIT_03s0063g01310	30.7006	oxidoreductase, 2OG-Fe(II) oxygenase family
VIT_15s0045g00480	30.4109	unknown
VIT_14s0066g02650	29.9834	unknown
VIT_02s0012g02640	29.8833	aspartic-type endopeptidase
VIT_14s0108g00550	29.7573	no hit
VIT_09s0096g00990	29.7367	E3 ubiquitin-protein ligase HUWE1
VIT_14s0036g00710	29.5584	no hit
VIT_17s0000g06990	29.2825	ribosomal protein L2
VIT_10s0042g01410	29.2256	no hit
VIT_12s0034g01980	28.9485	no hit
VIT_00s0187g00140	28.2558	Photosystem II 44 kDa reaction center psbC
VIT_09s0002g02180	28.2152	Tubulin beta-5 chain
VIT_13s0101g00400	27.979	no hit
VIT_18s0072g00020	27.8118	DNA-binding protein-related-like
VIT_16s0050g01820	27.7828	no hit
VIT_07s0104g01660	27.2162	HAK5 (High affinity K+ transporter 5)
VIT_12s0034g02490	26.7941	unknown
VIT_18s0122g00540	26.6963	no hit
VIT_19s0085g00080	26.6162	DEAD BOX RNA helicase RH5
VIT_00s0239g00160	26.5759	no hit
VIT_09s0002g08010	26.5214	vacuolar pyrophosphatase [Vitis vinifera]
VIT_14s0036g00580	26.2057	betaine aldehyde dehydrogenase
VIT_02s0012g03060	26.172	6-phosphogluconate dehydrogenase, decarboxylating
VIT_01s0137g00080	26.0572	aldehyde dehydrogenase (NAD+)
VIT_19s0015g02560	25.7735	GLUTATHIONE S-TRANSFERASE TAU 25
VIT_00s0517g00010	25.6449	unknown
VIT_13s0047g00040	25.4025	ZIFL1 (ZINC INDUCED FACILITATOR 1); tetracycline:hydrogen antiporter/ transporter
VIT_03s0038g00040	25.188	NADP dependent malic enzyme
VIT_13s0067g00560	25.1575	Cinnamyl alcohol dehydrogenase
VIT_09s0002g05400	25.1513	ABC transporter g family pleiotropic drug resistance 12 PDR12
VIT_16s0050g01830	25.0871	AAA-type ATPase
VIT_06s0004g05520	25.0441	no hit
VIT_05s0102g00140	24.8444	no hit
VIT_12s0028g03710	23.9953	no hit
VIT_06s0009g03710	23.9473	no hit
VIT_08s0007g03740	23.9196	DEAD box RNA helicase (PRH75)
VIT_08s0007g00990	23.9029	no hit
VIT_00s0230g00050	23.8974	Auxilin protein
VIT_16s0013g01650	23.3762	calmodulin-6 (CAM6)
VIT_06s0009g02080	23.266	chloroplast envelope membrane protein
VIT_06s0004g01470	23.1703	lipoxygenase LOX1
VIT_10s0116g00610	23.0484	Tubulin alpha
VIT_15s0024g01210	23.0298	no hit
VIT_13s0019g01440	22.9757	no hit
VIT_00s0239g00010	22.9514	CTV.22
VIT_05s0049g00660	22.9264	no hit
VIT_04s0023g02320	22.7697	jasmonate O-methyltransferase
VIT_14s0108g00440	22.7055	Tubulin alpha chain
VIT_13s0106g00460	22.705	NHL repeat-containing protein
VIT_18s0041g00530	22.7021	unknown
VIT_01s0010g03260	22.6178	alanine:glyoxylate aminotransferase 2
VIT_08s0058g00430	22.5993	ferritin
VIT_11s0016g02030	22.3866	cytochrome f [Vitis vinifera]
VIT_06s0061g00340	22.3486	Cell division control protein 48 homolog E
VIT_08s0040g02720	22.2533	CCT chaperonin beta subunit
VIT_02s0033g01220	22.192	no hit
VIT_08s0032g00820	21.9848	no hit
VIT_03s0017g00080	21.882	S-adenosylmethionine synthetase MAT3
VIT_14s0036g00890	21.8563	UDP-N-acetylglucosamine--peptide N-acetylglucosaminyltransferase
VIT_03s0017g00150	21.7787	proteasome 26S regulatory subunit (RPN8)
VIT_09s0002g02440	21.7011	ABC transporter C member 12
VIT_18s0001g10910	21.6863	patatin
VIT_08s0058g01080	21.543	no hit
VIT_05s0029g00610	21.4288	ER lumen protein retaining receptor family protein
VIT_02s0025g00060	21.3811	no hit
VIT_01s0011g05070	21.3265	no hit
VIT_05s0020g03410	21.304	aspartate aminotransferase
VIT_16s0039g01230	21.2784	VPS5A subunit of retromer complex
VIT_01s0146g00010	21.2564	Calreticulin
VIT_07s0005g03820	21.2431	Acyl-[acyl-carrier-protein] desaturase OS=Glycine max GN=SACPD A PE=3 SV=2
VIT_11s0052g01320	21.0963	XYLOGLUCAN ENDOTRANSGLYCOSYLASE 6
VIT_18s0086g00510	21.0797	unknown
VIT_19s0014g02120	21.0441	Metallothionein
VIT_19s0015g02100	21.0401	CYP72A59
VIT_02s0025g00590	21.0005	no hit
VIT_02s0025g04300	20.7872	Thaumatin
VIT_12s0034g02460	20.6185	no hit
VIT_00s0239g00140	20.6091	mei2 AML4
VIT_08s0040g02140	20.4876	no hit
VIT_18s0001g14810	20.42	lipase 3 (EXL3) family II extracellular
VIT_19s0093g00310	20.4016	Glutathione S-transferase 8 GSTU19
VIT_02s0012g01950	20.4014	photosystem II protein D1
VIT_09s0002g07760	20.3553	NADPH quinone oxidoreductase
VIT_18s0076g00370	20.2833	ribosomal protein P2 (RPP2A) acidic 60S
VIT_10s0042g01080	20.0569	no hit
VIT_06s0004g02780	20.0547	unknown
VIT_18s0001g15170	19.8877	S-adenosylmethionine sythetase 2
VIT_06s0004g05580	19.883	RNA polymerase beta subunit [Vitis vinifera]
VIT_05s0136g00090	19.7675	no hit
VIT_19s0015g00010	19.7525	ABC transporter C member 9
VIT_12s0034g02130	19.7345	serine carboxypeptidase precursor
VIT_07s0104g01720	19.6799	HAK5 (High affinity K+ transporter 5)
VIT_19s0015g02730	19.5164	Glutathione S-transferase 25 GSTU25
VIT_07s0031g02470	19.451	dicarboxylate/tricarboxylate carrier (DTC)
VIT_18s0164g00120	19.3722	no hit
VIT_11s0118g00100	19.3547	no hit
VIT_04s0008g00180	19.3012	NADP-dependent malic enzyme
VIT_18s0001g02360	19.2212	diphenol oxidase
VIT_07s0005g05190	19.1876	Ribosomal protein L27A (RPL27aC) 60S
VIT_05s0029g01290	19.1828	aspartic protease
VIT_16s0039g00600	19.1451	ADP,ATP carrier protein
VIT_12s0028g02990	19.0498	fasciclin arabinogalactan-protein (FLA13)
VIT_00s1562g00010	19.0448	Sucrose synthase 2
VIT_15s0024g00680	18.8855	no hit
VIT_13s0019g03030	18.8491	chaperone
VIT_11s0016g01040	18.8349	CYP92A2v4
VIT_13s0047g00020	18.7805	ZIF1 (ZINC INDUCED FACILITATOR 1); carbohydrate transporter/ sugar porter
VIT_12s0035g01590	18.7589	no hit
VIT_05s0165g00100	18.5939	elongation factor 1-alpha
VIT_09s0054g01110	18.5469	cycloartenol synthase
VIT_05s0077g00190	18.4441	no hit
VIT_07s0005g05810	18.3641	ATP-dependent Clp protease ClpB protein
VIT_19s0014g02510	18.3614	no hit
VIT_05s0077g00210	18.3049	Unknown protein
VIT_01s0010g00490	18.2852	heat shock protein 81-2
VIT_12s0034g01950	18.127	legumin
VIT_05s0029g01160	18.0798	Elongation factor 1-alpha 1
VIT_18s0166g00270	18.064	Unknown protein
VIT_11s0037g01200	17.9391	unknown
VIT_15s0024g00710	17.8432	gag-pol polyprotein
VIT_02s0033g00440	17.6833	myb VvMYBA1
VIT_19s0014g01740	17.6822	sodium/calcium exchanger family protein
VIT_19s0015g02180	17.6141	unknown
VIT_01s0137g00120	17.5555	Ribosomal protein S6 (RPS6B) 40S
VIT_14s0036g01320	17.5226	superoxide dismutase, copper-zinc
VIT_18s0001g03440	17.4732	no hit
VIT_03s0132g00300	17.3771	disease resistance protein (CC-NBS class)
VIT_10s0042g01190	17.2979	ribosomal protein P2 (RPP2A) acidic 60S
VIT_01s0010g02120	17.2275	zinc finger (C3HC4-type RING finger)
VIT_12s0034g01290	17.1629	no hit
VIT_15s0048g02790	17.1301	no hit
VIT_03s0110g00220	16.829	Ribosomal RNA assembly protein mis3
VIT_04s0079g00350	16.8114	tubulin, Beta
VIT_11s0016g05680	16.7562	RAB GTPase activator
VIT_12s0034g01680	16.7504	disease resistance protein (NBS class)
VIT_19s0085g01240	16.6989	gamma hydroxybutyrate dehydrogenase-like protein
VIT_14s0068g01740	16.6154	ABCNAP14
VIT_13s0064g00810	16.5291	9,10[9',10']carotenoid cleavage dioxygenase [Vitis vinifera]
VIT_10s0116g01120	16.4839	ADP/ATP CARRIER 3
VIT_00s0267g00060	16.3857	no hit
VIT_14s0036g00810	16.3785	HMG-CoA synthase 2
VIT_17s0000g10400	16.2957	ribosomal protein S14 (Clone MCH1) 40S
VIT_05s0077g01540	16.2899	Bet v I allergen
VIT_14s0006g01290	16.1784	myb domain protein 113
VIT_05s0020g00990	16.1115	no hit
VIT_13s0019g03140	16.0336	heat shock protein 17.3 kDa class I
VIT_11s0016g01140	16.0079	unknown
VIT_11s0206g00020	15.978	isopentenyl diphosphate isomerase 2
VIT_15s0048g00570	15.932	no hit
VIT_08s0056g00590	15.9132	chloroplast envelope membrane protein [Vitis vinifera]
VIT_07s0005g05820	15.8376	brassinosteroid biosynthetic protein DWARF1
VIT_02s0012g01730	15.8194	integrase core domain containing protein
VIT_09s0002g08760	15.7981	Ankyrin
VIT_18s0075g00860	15.789	unknown
VIT_00s0251g00080	15.7539	no hit
VIT_13s0019g02500	15.7492	no hit
VIT_19s0027g01930	15.7132	no hit
VIT_12s0055g00260	15.6166	no hit
VIT_15s0045g00140	15.6123	no hit
VIT_12s0055g00070	15.6092	UDP-glycosyltransferase 71A13
VIT_14s0006g00440	15.5962	NADH dehydrogenase subunit 4
VIT_18s0075g00550	15.586	RuvB DNA helicase protein
VIT_03s0038g04620	15.4991	isoflavone reductase
VIT_19s0014g00500	15.4758	receptor kinase 2
VIT_19s0090g00010	15.3835	H(+)-ATPase 9 AHA9
VIT_00s0233g00090	15.3373	vacuolar protein sorting 41 (VPS41)
VIT_00s0246g00220	15.2821	F-type H+-transporting ATPase subunit 8
VIT_00s0768g00020	15.2813	Tubulin beta-6 chain
VIT_00s0261g00050	15.2687	no hit
VIT_01s0113g00440	15.1488	midasin-related
VIT_01s0026g01360	15.1364	unknown
VIT_09s0096g00620	15.1264	C2-HC type zinc finger protein C.e-MyT1
VIT_08s0007g07940	15.0983	no hit
VIT_12s0034g01920	15.0892	no hit
VIT_00s0240g00020	15.0658	Glutathione S-transferase 23 GSTU23
VIT_00s2164g00010	15.0492	Serine/threonine-protein phosphatase BSL3
VIT_12s0034g02410	15.0284	no hit
VIT_16s0050g01410	15.0007	unknown
VIT_00s0240g00060	14.9299	no hit
VIT_00s0188g00190	14.8126	Auxilin
VIT_05s0029g00530	14.8036	poly(A) binding protein
VIT_04s0008g07380	14.7999	no hit
VIT_05s0049g00800	14.7943	Unknown protein
VIT_17s0053g00250	14.7885	translation initiation factor eIF-5A
VIT_05s0020g00320	14.7566	ubiquitin-protein ligase E3 C
VIT_03s0017g00600	14.7495	calmodulin binding heat shock protein
VIT_03s0132g00060	14.7494	Unknown protein
VIT_05s0165g00020	14.7485	ankyrin repeat
VIT_15s0024g01050	14.719	Tubulin beta-8
VIT_18s0086g00580	14.6209	DnaJ homolog, subfamily B, member 12
VIT_18s0001g04940	14.5746	no hit
VIT_19s0014g02410	14.5111	L-ascorbate peroxidase 1, cytosolic (APX1)
VIT_05s0077g00230	14.4514	Tubulin alpha 4
VIT_11s0052g01540	14.4156	MATE efflux family protein
VIT_15s0024g01200	14.415	unknown
VIT_10s0003g04310	14.3852	ATP synthase CF0 C chain
VIT_05s0020g03400	14.3145	no hit
VIT_10s0003g03580	14.2675	aquaporin PIP3
VIT_02s0033g01320	14.2605	amino acid permease
VIT_07s0005g04320	14.2544	no hit
VIT_14s0083g01070	14.0884	no hit
VIT_17s0000g01570	14.0652	no hit
VIT_00s0768g00030	14.0436	isopentenyl diphosphate isomerase 2
VIT_07s0031g02730	14.039	Reticulon-like protein B1 RTNLB1
VIT_18s0001g15250	13.9959	no hit
VIT_11s0065g00670	13.9897	no hit
VIT_05s0029g00600	13.9479	S-adenosyl-L-methionine-dependent methyltransferase mraW
VIT_11s0016g01610	13.9128	no hit
VIT_17s0000g04530	13.837	TET8 (TETRASPANIN8)
VIT_13s0019g05310	13.7428	no hit
VIT_05s0094g00630	13.7303	stearoyl-CoA 9-desaturase
VIT_05s0049g00910	13.7124	no hit
VIT_00s0269g00070	13.6729	no hit
VIT_06s0004g05440	13.6452	tropinone reductase
VIT_12s0034g00260	13.5714	unknown
VIT_10s0003g05550	13.4935	carbohydrate oxidase
VIT_13s0067g01810	13.4739	no hit
VIT_19s0027g01470	13.4568	phenylalanine-tRNA synthetase
VIT_13s0064g01460	13.4552	no hit
VIT_00s0230g00010	13.4467	no hit
VIT_12s0034g01890	13.3904	Cupin region
VIT_09s0002g00060	13.3564	no hit
VIT_16s0100g00760	13.3495	stilbene synthase 2 [Vitis sp. cv. 'Norton']
VIT_17s0000g01900	13.2037	no hit
VIT_06s0004g07580	13.1957	aspartyl-tRNA synthetase
VIT_13s0106g00450	13.1456	RNA-binding protein 45 (RBP45)
VIT_02s0087g00010	13.0311	dynamin-2B
VIT_12s0055g00170	13.0135	UDP-glucose glucosyltransferase
VIT_02s0154g00290	12.9933	Extensin
VIT_09s0070g00940	12.9476	CTV.22
VIT_16s0013g01600	12.9063	LOB domain-containing protein 4
VIT_06s0009g02070	12.8968	photosystem I assembly protein Ycf4
VIT_00s0286g00110	12.8491	S-locus protein kinase
VIT_02s0033g00790	12.8359	nitrilase 4B
VIT_03s0038g04680	12.8139	isoflavone reductase Bet v 6.0101
VIT_03s0017g01560	12.8008	Peptidyl-prolyl cis-trans isomerase
VIT_04s0079g00560	12.7992	protein binding / zinc ion binding
VIT_00s0173g00060	12.6481	no hit
VIT_00s0361g00070	12.6223	no hit
VIT_01s0011g01840	12.6174	no hit
VIT_05s0049g00690	12.6171	no hit
VIT_10s0092g00330	12.6016	cofilin
VIT_10s0042g00970	12.5982	methionine synthase
VIT_06s0004g01500	12.5397	lipoxygenase (LOX2)
VIT_09s0018g00870	12.4553	ATP-binding cassette, sub-family F, member 2
VIT_00s0160g00160	12.4073	no hit
VIT_00s0259g00020	12.3578	Histone H2A
VIT_01s0010g02060	12.2888	no hit
VIT_02s0012g02020	12.2772	GTP binding protein
VIT_16s0039g01000	12.1832	ADP,ATP carrier protein
VIT_19s0015g01360	12.1823	no hit
VIT_01s0010g00140	12.1261	no hit
VIT_14s0006g02770	12.0619	proton-dependent oligopeptide transport (POT) family protein
VIT_10s0042g01000	12.0393	Glutamine synthetase
VIT_14s0006g00810	12.0242	no hit
VIT_18s0075g00330	12.0179	sucrose-phosphate synthase
VIT_07s0005g06650	12.0011	molecular chaperone DnaK
VIT_09s0054g01450	11.9982	no hit
VIT_18s0001g11670	11.983	Ras GTP-binding protein (RAN2)
VIT_19s0014g02520	11.9777	ribosomal protein S8, Chloroplast 30S
VIT_11s0016g01680	11.9733	no hit
VIT_02s0025g03910	11.9605	VIP3 (VERNALIZATION INDEPENDENCE 3); nucleotide binding
VIT_01s0137g00090	11.9586	aldehyde dehydrogenase (NAD+)
VIT_12s0034g01910	11.937	Glutelin type-A 3
VIT_00s1011g00020	11.9248	KH domain-containing protein
VIT_16s0039g00580	11.9247	NADP dependent malic enzyme
VIT_05s0029g00800	11.9201	Eukaryotic initiation factor 4A
VIT_18s0122g00440	11.8545	no hit
VIT_07s0005g03360	11.7949	malate dehydrogenase, cytosolic
VIT_12s0034g01930	11.7891	globulin-like protein
VIT_03s0097g00040	11.7765	no hit
VIT_19s0015g00420	11.757	Phosphoenolpyruvate carboxylase.
VIT_07s0095g00720	11.7537	heat shock protein 81-3
VIT_13s0019g00980	11.7515	GTP binding protein
VIT_15s0021g02670	11.7416	expansin beta 1 precursor
VIT_03s0063g00550	11.7148	Fw2.2 ORFX
VIT_05s0049g00610	11.6829	no hit
VIT_00s1322g00010	11.6747	tubulin alpha-3 chain
VIT_18s0001g01100	11.6429	KOW domain-containing factor family protein
VIT_18s0001g11000	11.5188	no hit
VIT_12s0028g01530	11.5134	S-receptor kinase
VIT_04s0008g00980	11.4824	translation initiation factor eIF-4A
VIT_06s0004g01990	11.4348	no hit
VIT_14s0036g01370	11.3975	no hit
VIT_15s0107g00390	11.2867	5'-adenylylsulfate reductase (APR3)
VIT_18s0001g15160	11.2461	S-adenosylmethionine sythetase 2
VIT_06s0004g07600	11.2202	aspartyl-tRNA synthetase
VIT_13s0175g00110	11.1691	unknown
VIT_10s0042g00380	11.1419	kinesin family member 2/24
VIT_05s0049g00790	11.1265	no hit
VIT_17s0000g00060	11.0775	no hit
VIT_03s0132g00140	11.0254	unknown
VIT_13s0064g00290	11.0203	Cinnamyl alcohol dehydrogenase
VIT_06s0009g02910	11.0147	Flavonoid 3',5'-hydroxylase
VIT_08s0007g01010	10.9882	aldo/keto reductase
VIT_05s0051g00020	10.9696	no hit
VIT_03s0017g00760	10.9052	E3 ubiquitin-protein ligase HUWE1
VIT_14s0006g01150	10.8618	ATP-binding cassette, sub-family F, member 1
VIT_08s0040g00640	10.8522	no hit
VIT_03s0088g00730	10.8342	methionine sulfoxide reductase
VIT_00s1923g00010	10.7733	Esterase/lipase/thioesterase; AB-hydrolase associated lipase region
VIT_09s0018g01120	10.7197	zinc finger and C2 domain protein
VIT_18s0001g15790	10.6993	V-type H+-transporting ATPase 16kDa proteolipid subunit
VIT_03s0063g01280	10.6982	gibberellin 20 oxidase 2
VIT_04s0008g00060	10.662	proteasome 26S regulatory subunit S5A (RPN10)
VIT_04s0079g00570	10.6522	protein binding / zinc ion binding
VIT_04s0008g01870	10.64	ATMYB66/WER/WER1 (WEREWOLF 1)
VIT_06s0061g01460	10.6256	ABC transporter G member 22
VIT_04s0023g02240	10.5959	S-adenosyl-L-methionine:salicylic acid carboxyl methyltransferase
VIT_14s0060g02110	10.5848	Ribosomal protein S21 (RPS21C) 40S
VIT_16s0022g02530	10.5698	ZFWD1 (zinc finger WD40 repeat protein 1)
VIT_05s0094g00620	10.5513	Ribosomal protein S3A (RPS3aA) 40S
VIT_13s0019g05200	10.5171	MATE efflux family protein
VIT_19s0085g00710	10.5138	POLY(A) BINDING PROTEIN 8
VIT_10s0071g00160	10.4674	no hit
VIT_14s0060g00730	10.4242	galactinol synthase
VIT_00s0188g00210	10.4216	Auxilin
VIT_01s0026g01810	10.3929	squamosa promoter-binding protein 12 (SPL12)
VIT_07s0005g04540	10.3848	POLY(A) BINDING PROTEIN 8
VIT_12s0034g02450	10.3823	no hit
VIT_12s0034g00450	10.3622	no hit
VIT_02s0087g00580	10.3248	nitrate transporter
VIT_01s0010g01340	10.2919	GTPase activating protein
VIT_04s0008g02300	10.2844	pyruvate dehydrogenase E1 beta subunit
VIT_19s0015g02700	10.2817	Glutathione S-transferase 25 GSTU25
VIT_04s0008g07390	10.219	conserved oligomeric Golgi complex 7
VIT_19s0015g01530	10.2057	heavy-metal-associated domain-containing protein / copper chaperone (CCH)
VIT_03s0088g01280	10.1871	no hit
VIT_08s0007g05850	10.1667	no hit
VIT_18s0001g14200	10.1262	no hit
VIT_18s0041g00840	10.1034	UDP-glucose: flavonoid 5,3-O-glucosyltransferase
VIT_12s0034g01900	10.0936	globulin-like protein
VIT_12s0028g02250	10.0805	cysteine proteinase
VIT_08s0058g00710	10.0642	no hit
VIT_04s0044g01120	10.0542	alcohol dehydrogenase 2 [Vitis vinifera]
VIT_19s0015g00220	10.0426	Unknown protein
VIT_19s0015g00040	10.0412	ABC transporter C member 9
VIT_19s0015g02890	9.98426	Glutathione S-transferase 25 GSTU25
VIT_05s0049g01450	9.97746	no hit
VIT_15s0048g01240	9.96426	MADS-box protein AGL20
VIT_03s0110g00340	9.96198	Cinnamyl alcohol dehydrogenase
VIT_04s0044g01800	9.95048	RNA polymerase I specific transcription initiation factor RRN3
VIT_00s0687g00030	9.92899	no hit
VIT_06s0004g01690	9.89458	histone H3
VIT_15s0024g01330	9.87569	no hit
VIT_07s0005g00430	9.84311	pyruvate kinase
VIT_12s0034g00340	9.84177	no hit
VIT_06s0004g05450	9.82555	tropinone reductase
VIT_16s0100g00160	9.72315	HMG-CoA synthase 2
VIT_19s0093g00150	9.72226	Glutathione S-transferase 25 GSTU25
VIT_05s0077g01550	9.71891	pathogenesis protein 10.3 [Vitis quinquangularis]
VIT_00s1584g00010	9.71024	elongation factor 1-alpha
VIT_01s0026g01350	9.68699	MAIGO 1 MAG1
VIT_06s0009g01170	9.66843	no hit
VIT_06s0004g02540	9.64799	Kiwellin Ripening-related protein grip22
VIT_01s0010g03160	9.58258	no hit
VIT_07s0129g00830	9.57108	CYP81D2
VIT_05s0077g00260	9.53814	transducin protein
VIT_05s0049g02020	9.52866	Unknown protein
VIT_06s0009g02850	9.51147	CYP79A2
VIT_01s0011g01170	9.49702	no hit
VIT_18s0001g06480	9.48913	aquaporin PIP PIP1;4
VIT_15s0045g01030	9.43795	MRP-like ABC transporter MRP6
VIT_05s0051g00010	9.42565	beta-amylase 1
VIT_04s0069g00120	9.41297	Cullin 3a
VIT_05s0136g00080	9.411	no hit
VIT_06s0004g02570	9.40477	Kiwellin Ripening-related protein grip22
VIT_14s0030g01380	9.37362	ribosomal protein S8 40S
VIT_16s0148g00270	9.29715	no hit
VIT_06s0004g01460	9.29486	lipoxygenase LOX2
VIT_12s0057g01610	9.29215	WD-40 repeat family protein / beige-related
VIT_16s0039g01760	9.23752	no hit
VIT_16s0115g00210	9.22724	Inositol or phosphatidylinositol kinase
VIT_18s0001g14260	9.21809	no hit
VIT_17s0000g06170	9.20412	pentatricopeptide (PPR) repeat-containing
VIT_13s0047g00570	9.17113	no hit
VIT_16s0100g00920	9.15376	stilbene synthase - grape
VIT_04s0008g07060	9.14883	eukaryotic translation initiation factor 3 subunit 9
VIT_12s0034g01300	9.13804	TIR-NBS-LRR disease resistance
VIT_04s0210g00030	9.11076	strictosidine synthase
VIT_04s0043g00200	9.10473	PROTEIN PHOSPHATASE 2A SUBUNIT A3 PP2AA3
VIT_07s0191g00130	9.07979	histone H3.2
VIT_17s0000g01660	9.07049	WD40
VIT_02s0012g00860	9.06712	no hit
VIT_05s0102g00660	9.06668	no hit
VIT_00s1707g00010	9.03404	ribosomal protein S8, Chloroplast 30S
VIT_16s0013g00250	9.01361	no hit
VIT_12s0034g00750	8.99876	MEKK1
VIT_02s0109g00430	8.96778	nitrilase 4 (NIT4)
VIT_16s0115g00180	8.956	no hit
VIT_10s0092g00760	8.95186	Unknown protein
VIT_19s0093g00160	8.9481	Glutathione S-transferase 8 GSTU19
VIT_19s0014g03800	8.92023	RANGAP2 (RAN GTPASE ACTIVATING PROTEIN 2)
VIT_16s0013g00990	8.91834	Ethylene-responsive transcription factor ERF105
VIT_07s0005g04000	8.84867	no hit
VIT_19s0027g00040	8.84053	CYP72A59
VIT_13s0101g00320	8.83758	pseudo-response regulator 2 (APRR2) (TOC2)
VIT_14s0171g00440	8.83323	Glyceraldehyde-3-phosphate dehydrogenase GAPC3,cytosolic
VIT_00s0153g00040	8.83193	S-locus receptor kinase
VIT_15s0046g00380	8.82539	seven in absentia (SINA) family protein
VIT_03s0038g04690	8.78168	Isoflavone reductase protein 6
VIT_15s0021g01050	8.75117	no hit
VIT_14s0060g01800	8.73318	no hit
VIT_18s0117g00420	8.70708	unknown
VIT_07s0005g00380	8.70574	glycosyl hydrolase family 1 protein
VIT_06s0009g03730	8.67149	V-type H+-transporting ATPase subunit B
VIT_15s0024g01040	8.66768	clathrin binding
VIT_02s0025g03110	8.65065	Cinnamyl alcohol dehydrogenase
VIT_00s0220g00040	8.63322	no hit
VIT_00s0199g00100	8.62495	Unknown protein
VIT_07s0031g01720	8.61819	RAB GTPase RABG3A
VIT_12s0121g00370	8.61552	NADH dehydrogenase (ubiquinone) flavoprotein 1
VIT_00s0125g00090	8.61287	leucine-rich repeat protein kinase
VIT_03s0017g01310	8.60362	Ribosomal protein S17 (RPS17D) 40S
VIT_18s0089g00830	8.53192	no hit
VIT_08s0056g00530	8.51424	diaminopimelate decarboxylase
VIT_15s0024g00370	8.46754	ribosomal protein P0 (RPP0A) acidic 60S
VIT_01s0010g01490	8.45124	LYSINE HISTIDINE TRANSPORTER 1
VIT_05s0049g00740	8.42526	no hit
VIT_15s0107g00210	8.40935	Cinnamyl alcohol dehydrogenase
VIT_09s0002g05430	8.40852	ABC transporter g family pleiotropic drug resistance 12 PDR12
VIT_04s0069g00110	8.38755	Cullin 3
VIT_08s0032g00390	8.37752	Myosin-like protein
VIT_09s0070g00340	8.34838	Unknown protein
VIT_05s0029g00380	8.34034	no hit
VIT_00s0214g00010	8.32995	DnaJ homolog, subfamily C, member 13
VIT_00s0230g00020	8.32276	no hit
VIT_19s0085g00700	8.29563	CASEIN KINASE I-LIKE 6
VIT_08s0040g03040	8.26934	Glutathione S-transferase GSTO1
VIT_07s0197g00180	8.25075	no hit
VIT_11s0016g04280	8.25057	KH domain and CCCH containing protein
VIT_01s0026g00420	8.24692	Bromo adjacent homology (BAH) domain-containing protein
VIT_12s0035g01490	8.24203	no hit
VIT_16s0039g00420	8.22068	ADP,ATP carrier protein
VIT_19s0090g01830	8.15049	no hit
VIT_12s0059g02430	8.09119	chloroplast envelope membrane protein [Vitis vinifera]
VIT_18s0089g00300	8.06645	pentatricopeptide (PPR) repeat-containing protein
VIT_18s0086g00560	8.06483	DnaJ homolog, subfamily B, member 12
VIT_03s0038g03380	8.06349	unknown
VIT_19s0177g00110	8.05982	Unknown protein
VIT_19s0085g00970	8.05839	syntaxin binding protein 5 (tomosyn)
VIT_15s0045g00050	8.05402	protein phosphatase 2A 65 kDa regulatory subunit
VIT_00s0246g00180	8.05236	NADH-plastoquinone oxidoreductase subunit 4 [Vitis vinifera]
VIT_13s0064g00280	8.04555	no hit
VIT_07s0031g01430	8.03837	no hit
VIT_07s0104g01810	8.02574	Glutathione S-transferase 13 GSTF13
VIT_05s0029g00510	8.02335	aquaporin PIP PIP1A
VIT_01s0026g02240	8.01496	ANTR2 (anion transporter 2
VIT_12s0035g00360	8.0077	AAA-type ATPase
VIT_07s0095g00060	7.99391	Cystathionine gamma-synthase isoform 1
VIT_13s0019g03120	7.9889	Glucosyltransferase-2
VIT_16s0022g01700	7.97219	no hit
VIT_00s0371g00090	7.96929	no hit
VIT_16s0013g00400	7.95551	no hit
VIT_18s0122g00570	7.93345	MBD9 (METHYL-CPG-BINDING DOMAIN 9)
VIT_14s0060g02480	7.91963	unknown
VIT_01s0137g00110	7.88516	no hit
VIT_10s0116g01710	7.87651	galactosyltransferase family protein
VIT_05s0077g00420	7.87496	Unknown protein
VIT_04s0023g02270	7.86218	S-adenosyl-L-methionine:salicylic acid carboxyl methyltransferase
VIT_10s0003g02300	7.84986	SRG1 (SENESCENCE-RELATED GENE 1) oxidoreductase
VIT_10s0003g03470	7.80188	multidrug resistance-associated protein 5
VIT_05s0165g00070	7.79474	no hit
VIT_05s0062g00560	7.76044	no hit
VIT_00s0301g00040	7.75257	glycine-rich protein
VIT_15s0045g00520	7.73803	no hit
VIT_11s0016g01050	7.72958	ferulate 5-hydroxylase
VIT_08s0007g05150	7.71147	cysteine proteinase A494
VIT_13s0064g01420	7.70447	succinate dehydrogenase [ubiquinone] flavoprotein subunit
VIT_19s0135g00230	7.68953	CYP72A1
VIT_01s0011g00510	7.66474	Unknown protein
VIT_16s0013g01580	7.64197	no hit
VIT_03s0180g00310	7.6419	ATP-dependent Clp protease ClpB protein
VIT_00s0319g00010	7.63222	no hit
VIT_02s0033g00370	7.62872	myb domain protein 113
VIT_02s0025g01220	7.58612	high mobility group HMG1/2
VIT_10s0003g01180	7.56913	ketol-acid reductoisomerase
VIT_07s0141g00130	7.56281	protein phosphatase 2C
VIT_08s0032g00350	7.55489	no hit
VIT_00s0198g00100	7.50426	molecular chaperone DnaK
VIT_06s0004g03480	7.45589	no hit
VIT_02s0033g00410	7.44751	myb VvMYBA1
VIT_13s0156g00620	7.44608	S-receptor kinase
VIT_18s0001g08390	7.42377	no hit
VIT_14s0036g01300	7.41366	no hit
VIT_06s0004g07590	7.36473	Galacturonosyltransferase 1
VIT_05s0051g00900	7.35215	no hit
VIT_14s0006g00970	7.3489	WD-40 repeat family protein / beige-related
VIT_12s0028g02270	7.31995	cysteine proteinase
VIT_12s0034g01870	7.3166	cupin
VIT_09s0018g00200	7.3102	carnitine/acylcarnitine translocase
VIT_19s0015g02540	7.30239	CYP72A59
VIT_17s0000g00440	7.29987	NADP-dependent glyceraldehyde-3-phosphate dehydrogenase
VIT_18s0001g02870	7.28458	no hit
VIT_03s0180g00190	7.27081	no hit
VIT_16s0100g00150	7.25958	COP9 signalosome complex subunit 5
VIT_08s0007g08850	7.25953	no hit
VIT_03s0017g02220	7.2502	hydrolase, alpha/beta fold family protein
VIT_12s0035g01300	7.2476	no hit
VIT_11s0065g00440	7.24621	no hit
VIT_04s0044g02000	7.23804	no hit
VIT_18s0076g00270	7.23424	no hit
VIT_15s0024g01300	7.23186	no hit
VIT_05s0077g00530	7.22541	Unknown protein
VIT_05s0094g00570	7.22028	no hit
VIT_18s0001g12740	7.21749	no hit
VIT_03s0088g01090	7.2093	zinc finger (C3HC4-type RING finger)
VIT_01s0010g00380	7.2034	Receptor kinase TRKa
VIT_05s0051g01070	7.19679	unknown
VIT_04s0023g02470	7.17605	no hit
VIT_06s0004g04430	7.1694	ubiquitin-conjugating enzyme E2 G1
VIT_04s0008g00930	7.15802	alpha-expansin 6 precursor
VIT_14s0030g00950	7.14324	Superoxide dismutase [Cu-Zn]
VIT_15s0048g01820	7.13949	ACCLIMATION OF PHOTOSYNTHESIS TO ENVIRONMENT APE1
VIT_07s0005g05320	7.11963	calcium-dependent protein kinase 13 CPK13
VIT_19s0090g01380	7.11209	no hit
VIT_01s0137g00550	7.10977	CYP71B34
VIT_04s0044g00250	7.07726	beta-cyanoalanine synthase 1
VIT_00s0265g00100	7.07323	lectin-receptor like protein kinase 3
VIT_08s0007g07270	7.06436	dicarboxylate/tricarboxylate carrier (DTC)
VIT_12s0059g01490	7.02283	unknown protein
VIT_15s0024g00190	7.00502	no hit
VIT_06s0004g02560	6.99711	Kiwellin Ripening-related protein grip22
VIT_13s0084g00460	6.99653	Ankyrin repeat protein
VIT_11s0103g00330	6.99632	proteasome 26S regulatory subunit (RPN8)
VIT_18s0041g01550	6.98752	tubulin, Beta 2
VIT_00s0380g00030	6.96221	Unknown protein
VIT_02s0025g02510	6.92493	metal-nicotianamine transporter YSL1
VIT_13s0064g00230	6.91924	no hit
VIT_12s0035g01560	6.91496	no hit
VIT_09s0002g05410	6.86582	ABC transporter g family pleiotropic drug resistance 12 PDR12
VIT_00s0125g00230	6.84779	no hit
VIT_00s0214g00020	6.84367	WD40-repeat protein
VIT_09s0002g03290	6.84101	peroxiredoxin (alkyl hydroperoxide reductase subunit C)
VIT_06s0004g03780	6.80275	WUSCHEL-related homeobox 3 PRESSED FLOWER
VIT_03s0088g00040	6.79985	Concanavalin A lectin
VIT_02s0033g01000	6.78769	Anthraniloyal-CoA: methanol anthraniloyal transferase
VIT_02s0033g00710	6.77461	no hit
VIT_07s0104g00450	6.77011	no hit
VIT_16s0098g00400	6.76877	Receptor serine/threonine kinase PR5K-l
VIT_00s0131g00420	6.75981	Isoamylase isoform 3
VIT_05s0049g00780	6.74798	no hit
VIT_12s0034g00200	6.7202	sulfite reductase
VIT_01s0011g03710	6.7166	thioesterase family
VIT_10s0003g04800	6.70264	dienelactone hydrolase
VIT_09s0054g00320	6.69589	mannosyl-oligosaccharide 1,2-alpha-mannosidase
VIT_03s0017g02020	6.66417	unknown
VIT_03s0063g01330	6.63314	nodulin 1A, senescence-associated
VIT_13s0019g03110	6.62878	heat shock protein 18.2 kDa class I
VIT_16s0050g01250	6.62323	heavy-metal-associated domain-containing protein / copper chaperone (CCH)
VIT_01s0011g02570	6.61923	no hit
VIT_07s0005g03000	6.61232	proteasome 26S regulatory subunit (RPN8)
VIT_14s0066g00690	6.60406	no hit
VIT_18s0122g00720	6.60086	no hit
VIT_12s0134g00350	6.59859	zinc finger (C3HC4-type RING finger)
VIT_09s0054g00740	6.58929	SAUR_C
VIT_13s0047g00760	6.58271	Cinnamyl alcohol dehydrogenase
VIT_18s0075g00770	6.55615	no hit
VIT_10s0116g01300	6.51781	no hit
VIT_03s0038g00070	6.40284	no hit
VIT_02s0012g02580	6.39803	no hit
VIT_12s0057g00070	6.39259	wound-induced
VIT_07s0005g01970	6.37665	galactinol synthase
VIT_04s0008g01850	6.36529	Trihelix DNA-binding protein (GT2)
VIT_01s0011g05240	6.34509	no hit
VIT_15s0024g01340	6.34402	Phosphatidylinositol 3- and 4-kinase, catalytic
VIT_00s0194g00230	6.33153	no hit
VIT_06s0080g00530	6.31188	aspartyl-tRNA synthetase
VIT_07s0005g05180	6.31183	no hit
VIT_15s0046g00910	6.30906	serine/threonine protein phosphatase 1; PP1
VIT_04s0008g01550	6.30035	small molecular heat shock protein 17.5
VIT_09s0002g02710	6.28558	light repressible receptor protein kinase
VIT_19s0177g00130	6.26913	unknown
VIT_18s0001g05760	6.25855	no hit
VIT_19s0015g00410	6.25494	Phosphoenolpyruvate carboxylase.
VIT_09s0002g04540	6.25231	RNA polymerase beta''
VIT_12s0057g00110	6.24223	wound-induced
VIT_13s0047g00080	6.22374	ZIFL1 (ZINC INDUCED FACILITATOR 1); tetracycline:hydrogen antiporter/ transporter
VIT_00s1963g00010	6.22254	Serine/threonine-protein phosphatase BSL3
VIT_12s0059g00490	6.22099	unknown
VIT_12s0134g00620	6.21902	anthocyanidin 3-O-glucoside-6''-O-malonyltransferase
VIT_05s0094g01440	6.19322	no hit
VIT_17s0000g06080	6.18575	no hit
VIT_04s0069g00380	6.16681	glutamate receptor 2.8
VIT_14s0083g00390	6.13868	calcium exchanger
VIT_09s0002g09160	6.13744	no hit
VIT_02s0033g00880	6.12965	Ribosomal protein L8 (RPL8C) 60S
VIT_16s0039g00810	6.11486	no hit
VIT_19s0015g02240	6.11282	DYNAMIN-LIKE 3
VIT_04s0044g01130	6.1088	alcohol dehydrogenase 2 [Vitis vinifera]
VIT_14s0030g00830	6.10774	Superoxide dismutase
VIT_00s0532g00010	6.10692	no hit
VIT_04s0044g01820	6.08271	no hit
VIT_09s0002g08350	6.08237	no hit
VIT_05s0077g01590	6.06774	Major allergen Mal d 1
VIT_18s0086g00250	6.06384	potassium transporter (KUP6)
VIT_19s0014g00770	6.04461	no hit
VIT_00s0254g00040	6.03707	heat shock cognate 70 kDa protein 3 (HSC70-3) (HSP70-3)
VIT_12s0028g02310	6.03346	no hit
VIT_08s0007g03730	6.03204	unknown
VIT_00s0753g00020	6.01615	histone H2A.4 HTA12
VIT_13s0047g00910	6.00558	molybdopterin biosynthesis MoaE
VIT_05s0049g00770	5.98963	no hit
VIT_00s0259g00210	5.9833	DNA-binding protein
VIT_00s0131g00250	5.96946	heat-shock protein 80
VIT_15s0045g01040	5.96033	KH domain-containing protein
VIT_02s0025g03820	5.94747	POTASSIUM TRANSPORTER 2
VIT_14s0066g02680	5.93036	leucine-rich repeat protein kinase
VIT_09s0054g00420	5.9297	translocon-associated protein beta TRAP complex
VIT_09s0070g00740	5.90309	pfkB-type carbohydrate kinase
VIT_12s0028g03990	5.89811	ankyrin repeat
VIT_10s0092g00410	5.89048	no hit
VIT_04s0079g00660	5.88659	SET DOMAIN GROUP 40
VIT_04s0043g01000	5.87873	OLIGOURIDYLATE BINDING PROTEIN 1B UBP1B
VIT_08s0007g03030	5.8478	small subunit ribosomal protein S27Ae
VIT_13s0019g02170	5.84129	Laccase
VIT_16s0013g02180	5.83344	unknown
VIT_12s0028g03450	5.82362	plastocyanin domain-containing protein
VIT_19s0015g01300	5.82203	amino acid permease 7
VIT_12s0035g00040	5.80265	splicing factor 3B subunit 3
VIT_07s0005g00540	5.79824	Ribosomal protein S12 (RPS12C) 40S
VIT_00s2424g00010	5.78492	unknown
VIT_14s0060g01500	5.7844	somatic embryogenesis receptor kinase 2 SERK2
VIT_08s0007g02340	5.7723	Exocyst subunit EXO70 A2
VIT_17s0000g08400	5.7615	zinc finger (C3HC4-type RING finger)
VIT_11s0037g01390	5.74599	acyl-CoA oxidase ACX3
VIT_15s0021g00860	5.7458	protein phosphatase 2C 11
VIT_12s0035g02100	5.74466	Glutathione S-transferase Z1 GSTZ1
VIT_12s0055g00250	5.73478	UDP-glucose glucosyltransferase
VIT_09s0054g00660	5.71687	SAUR_C
VIT_09s0002g08330	5.70708	Photosystem I P700 apoprotein A2
VIT_10s0071g00970	5.70307	D111/G-patch domain-containing protein
VIT_13s0019g02820	5.68951	heat shock protein
VIT_07s0005g06520	5.67464	no hit
VIT_14s0006g02500	5.67301	no hit
VIT_15s0045g00250	5.67281	Auxilin
VIT_13s0047g00030	5.66757	ZIFL1 (ZINC INDUCED FACILITATOR 1); tetracycline:hydrogen antiporter/ transporter
VIT_04s0023g02310	5.64893	S-adenosyl-L-methionine:salicylic acid methyltransferase
VIT_15s0024g01590	5.64873	no hit
VIT_17s0000g04210	5.6414	Oleosin OLE-5
VIT_13s0064g01680	5.63278	RNA polymerase beta''
VIT_11s0052g01680	5.63077	photosystem II protein D1
VIT_17s0053g00180	5.62773	ascorbate peroxidase
VIT_00s0397g00030	5.6248	chloride channel protein B
VIT_07s0095g00230	5.61444	no hit
VIT_19s0014g02400	5.61238	Ribosomal protein L11 RPL11B
VIT_12s0035g00330	5.61106	AAA-type ATPase
VIT_12s0034g00440	5.59265	integrase
VIT_17s0053g00380	5.59162	metal-nicotianamine transporter YSL7
VIT_14s0060g02560	5.58276	BRASSINOSTEROID-RESPONSIVE RING-H2 (BRH1)
VIT_18s0072g00540	5.55991	unknown
VIT_12s0035g00780	5.54352	proteasome 26S regulatory subunit (RPN5)
VIT_14s0006g00360	5.53794	no hit
VIT_17s0000g03580	5.53552	BEE3 (BR ENHANCED EXPRESSION 3)
VIT_05s0094g01650	5.53315	unknown
VIT_03s0017g01850	5.52865	no hit
VIT_15s0024g00630	5.51733	pyruvate decarboxylase isozyme 2
VIT_02s0012g02590	5.50834	Galacturonosyltransferase 1
VIT_02s0025g00810	5.4977	cation/hydrogen exchanger (CHX18)
VIT_19s0015g02780	5.47511	CYP72A59
VIT_16s0050g01840	5.46608	nucleoside triphosphatase
VIT_18s0001g03030	5.46493	no hit
VIT_13s0106g00470	5.45254	RNA-binding protein 45 (RBP45)
VIT_02s0012g00820	5.45052	unknown
VIT_03s0132g00050	5.43813	ATHVA22A (Arabidopsis thaliana HVA22 homologue A)
VIT_08s0032g01100	5.43657	Acyl-CoA oxidase
VIT_19s0014g04820	5.43511	V-type H+-transporting ATPase 21kDa proteolipid subunit
VIT_12s0059g00850	5.42893	phosphatidylinositol 3- and 4-kinase
VIT_12s0055g00660	5.42041	leucine-rich repeat protein kinase
VIT_07s0005g04820	5.4181	PAPA-1
VIT_16s0098g01580	5.40731	heat shock cognate 70 kDa protein 1
VIT_00s2504g00010	5.39913	elongation factor 1-alpha 1
VIT_17s0000g01910	5.39079	Glutamine synthetase cytosolic isozyme 1
VIT_00s0186g00080	5.38779	SUM2 (SMALL UBIQUITIN-LIKE MODIFIER 2)
VIT_15s0107g00010	5.38223	no hit
VIT_00s0279g00040	5.37672	Auxilin protein
VIT_15s0024g01550	5.36832	no hit
VIT_04s0023g02540	5.36763	peroxisomal biogenesis factor 11 (PEX11C)
VIT_16s0013g01740	5.36342	Nudix hydrolase 3
VIT_09s0070g00320	5.33902	male germ cell-associated kinase
VIT_00s0186g00020	5.33821	SUM2 (SMALL UBIQUITIN-LIKE MODIFIER 2)
VIT_06s0004g05400	5.32717	tropinone reductase
VIT_13s0047g00010	5.32242	ZIFL2 (ZINC INDUCED FACILITATOR-LIKE 1)
VIT_07s0005g03350	5.30751	malate dehydrogenase, cytosolic
VIT_17s0000g07660	5.30016	betaine-aldehyde dehydrogenase
VIT_07s0005g03590	5.29268	NADH dehydrogenase subunit 7
VIT_19s0085g00100	5.2905	no hit
VIT_13s0019g04570	5.28348	GCN5 N-acetyltransferase (GNAT)
VIT_09s0054g00230	5.28295	mannosyl-oligosaccharide 1,2-alpha-mannosidase IA
VIT_16s0050g01920	5.28012	Curculin (mannose-binding) lectin
VIT_19s0015g02520	5.2795	CYP72A1
VIT_07s0129g00810	5.26789	CYP81E8
VIT_03s0017g01050	5.26736	MBD9 (METHYL-CPG-BINDING DOMAIN 9)
VIT_16s0013g00680	5.24558	no hit
VIT_01s0011g00330	5.23644	PROTEIN PHOSPHATASE 2A SUBUNIT A3 PP2AA3
VIT_15s0107g00170	5.23406	DYNAMIN-LIKE 3
VIT_12s0034g01940	5.2278	no hit
VIT_04s0008g04900	5.21162	WD-40 repeat protein (LEUNIG)
VIT_00s0246g00190	5.20948	NADH-plastoquinone oxidoreductase subunit 4 [Vitis vinifera]
VIT_02s0033g00480	5.20251	no hit
VIT_09s0054g00060	5.19125	Ribosomal protein L7 (RPL7D) 60S
VIT_02s0012g01970	5.18922	no hit
VIT_15s0046g02410	5.18094	Aquaporin TMP-C
VIT_04s0023g00070	5.16512	FLAVODOXIN-LIKE QUINONE REDUCTASE 1
VIT_01s0011g06640	5.16003	Beta-Ig-H3/fasciclin
VIT_00s0131g00290	5.1534	integrase
VIT_04s0023g00060	5.14681	FtsH protease
VIT_15s0107g00050	5.13822	no hit
VIT_02s0033g00420	5.13543	Ribosomal protein S28 (RPS28C) 40S
VIT_09s0002g00030	5.13502	KH domain-containing protein
VIT_00s0174g00230	5.13237	no hit
VIT_17s0000g08090	5.12875	no hit
VIT_05s0124g00510	5.12273	oxalyl-CoA decarboxylase [Vitis vinifera]
VIT_00s1627g00010	5.11863	acylamino-acid-releasing enzyme
VIT_06s0004g05680	5.11342	Glutathione S-transferase 25 GSTU7
VIT_09s0054g00560	5.11181	no hit
VIT_02s0087g00310	5.10087	no hit
VIT_14s0030g00900	5.09101	MRP-like ABC transporter MRP6
VIT_00s2416g00010	5.07461	Ribosomal protein L7 (RPL7B) 60S
VIT_03s0063g01290	5.05068	gibberellin 20 oxidase 2
VIT_12s0059g02150	5.04679	aconitate hydratase, cytoplasmic
VIT_07s0031g01830	5.04212	Unknown protein
VIT_18s0041g00950	5.04201	UDP-glucose: flavonoid 5,3-O-glucosyltransferase
VIT_07s0031g00750	5.03993	MATE efflux family protein
VIT_14s0060g00760	5.03133	galactinol synthase
VIT_00s0371g00010	5.02895	cinnamyl alcohol dehydrogenase
VIT_05s0020g02620	5.02724	RNA recognition motif (RRM)-containing
VIT_05s0020g02550	5.02544	dienelactone hydrolase
VIT_16s0039g00170	5.00306	no hit
VIT_09s0002g00630	4.99084	no hit
VIT_09s0002g04920	4.98201	no hit
VIT_13s0064g00330	4.9816	notchless-like protein
VIT_14s0060g00810	4.97829	galactinol synthase
VIT_13s0019g02770	4.96406	heat shock protein 16.9 kDa class I
VIT_12s0034g00060	4.95353	UDP-glucose glucosyltransferase
VIT_19s0014g02350	4.95289	squamosa promoter-binding protein 4 (SPL4)
VIT_09s0002g07620	4.93826	NADPH quinone oxidoreductase
VIT_09s0002g04970	4.93658	inorganic pyrophosphatase
VIT_06s0009g01100	4.93417	DegP1 protease
VIT_17s0053g00030	4.92398	no hit
VIT_07s0005g03770	4.91922	Expansin-A7
VIT_12s0055g00040	4.89147	VIP2 (VIRE2 INTERACTING PROTEIN2)
VIT_01s0146g00220	4.88592	glutaredoxin-like
VIT_03s0038g00540	4.88554	DYNAMIN-LIKE PROTEIN 6
VIT_02s0025g01560	4.8835	UDP-glucose 4-epimerase GEPI48
VIT_05s0062g00370	4.88128	no hit
VIT_09s0096g00130	4.87305	pirin
VIT_09s0002g06500	4.86935	glycosyl hydrolase family 17 protein
VIT_09s0002g05380	4.86742	ABC transporter g family pleiotropic drug resistance 12 PDR12
VIT_09s0018g01790	4.86519	integral membrane Yip1 family protein
VIT_18s0001g01480	4.85264	no hit
VIT_19s0093g00190	4.85225	Glutathione S-transferase 25 GSTU25
VIT_09s0070g00110	4.83174	S-adenosyl-L-methionine Mg-protoporphyrin IX methyltranserase
VIT_19s0015g02880	4.82871	Glutathione S-transferase 20 GSTU20
VIT_00s0144g00290	4.79857	no hit
VIT_16s0039g02880	4.79651	ribosomal protein P0 (RPP0A) acidic 60S
VIT_10s0003g00400	4.79406	no hit
VIT_01s0011g01250	4.78615	no hit
VIT_18s0001g02800	4.78196	Expansin-A7
VIT_05s0094g00540	4.77117	Acyl-[acyl-carrier-protein] desaturase OS=Glycine max GN=SACPD A PE=3 SV=2
VIT_15s0046g00800	4.76186	S-locus lectin protein kinase
VIT_06s0004g05670	4.75837	Glutathione S-transferase 25 GSTU7
VIT_00s0841g00010	4.75017	GTP binding protein
VIT_04s0044g00580	4.72654	actin 7 (ACT7) / actin 2
VIT_02s0025g00800	4.70499	cation/hydrogen exchanger (CHX18)
VIT_06s0004g00350	4.70081	Hcr2-p4.1
VIT_14s0030g02130	4.6947	anthocyaninless2 (ANL2)
VIT_13s0067g03310	4.69097	ATP synthase CF1 alpha subunit
VIT_00s0483g00050	4.68853	EMB1674 (EMBRYO DEFECTIVE 1674) kinase interacting family protein
VIT_04s0069g00430	4.68847	vacuolar protein sorting 4
VIT_12s0035g01480	4.68576	no hit
VIT_15s0048g01970	4.6771	CYP708A1
VIT_19s0015g02630	4.6753	no hit
VIT_02s0025g04890	4.67089	CYP76B1
VIT_13s0067g02040	4.667	CTV.22
VIT_05s0049g02190	4.65526	unknown
VIT_02s0087g00590	4.65246	ribosomal protein L30
VIT_16s0098g01230	4.6518	cytochrome b5
VIT_11s0078g00280	4.65076	Pol polyprotein
VIT_14s0060g01390	4.64534	no hit
VIT_00s0259g00070	4.6431	proline-rich family protein
VIT_15s0046g00590	4.64257	wax synthase
VIT_12s0035g01550	4.641	no hit
VIT_02s0025g02940	4.63587	Caffeic acid O-3-methyltransferase
VIT_00s0469g00050	4.63518	cellulose synthase CSLE1
VIT_19s0135g00020	4.61732	WD-40 repeat family protein / beige-related
VIT_18s0075g00260	4.61329	molecular chaperone DnaK
VIT_02s0012g01290	4.61205	no hit
VIT_09s0002g04520	4.60351	no hit
VIT_12s0034g01800	4.60139	T-complex protein 1 epsilon subunit
VIT_00s0947g00020	4.59532	no hit
VIT_15s0021g00600	4.59419	no hit
VIT_13s0073g00410	4.57533	no hit
VIT_01s0010g02310	4.55872	ribosomal protein L23 50S
VIT_14s0030g01220	4.55645	no hit
VIT_09s0054g00290	4.55167	no hit
VIT_05s0165g00230	4.5317	SAR1 (SECRETION-ASSOCIATED RAS)
VIT_13s0019g03000	4.52847	heat shock protein 18.5 kDa class I
VIT_17s0000g02710	4.52799	myb domain protein 4R1
VIT_15s0021g01190	4.52408	no hit
VIT_09s0002g03320	4.52281	Unknown protein
VIT_07s0104g01540	4.51692	no hit
VIT_04s0008g03930	4.51573	RD22
VIT_14s0030g01970	4.50661	Auxin-induced protein PCNT115
VIT_16s0050g00320	4.50545	no hit
VIT_15s0046g03780	4.49818	no hit
VIT_03s0097g00560	4.49254	no hit
VIT_18s0001g08290	4.48934	Poly(ADP-ribose) polymerase
VIT_00s0279g00100	4.47788	no hit
VIT_15s0024g01120	4.47729	vacuolar protein sorting 41 (VPS41)
VIT_09s0002g07580	4.47367	NADPH quinone oxidoreductase-like protein
VIT_14s0066g01810	4.47007	SAG101 (SENESCENCE-ASSOCIATED GENE 101)
VIT_12s0121g00400	4.46732	no hit
VIT_15s0045g00240	4.44202	no hit
VIT_02s0012g01990	4.43049	4-hydroxyphenylpyruvate dioxygenase
VIT_08s0058g00210	4.42998	chaperone
VIT_06s0009g03010	4.39167	flavonoid 3',5'-hydroxylase [Vitis vinifera]
VIT_16s0039g02730	4.38959	TIR1 (TRANSPORT INHIBITOR RESPONSE 1)
VIT_13s0067g00480	4.3894	no hit
VIT_16s0039g01240	4.36895	phenylalanin ammonia-lyase [Vitis vinifera]
VIT_15s0046g01820	4.36847	RING-H2 finger B1A
VIT_06s0004g04570	4.36834	actin beta/gamma 1
VIT_04s0008g03470	4.36192	myb domain protein 109
VIT_00s2623g00010	4.36071	nuclear transport factor 2 (NTF2)
VIT_17s0000g02480	4.36008	calcium-binding protein
VIT_00s2761g00010	4.35878	Ribosomal protein L7 (RPL7B) 60S
VIT_02s0109g00400	4.35667	serine-type peptidase SLP3
VIT_03s0063g00060	4.34303	IMP dehydrogenase
VIT_13s0067g01820	4.34144	Ribosomal protein S4 (RPS4D) 40S
VIT_13s0156g00570	4.33305	S-receptor kinase
VIT_12s0028g01910	4.333	Eukaryotic translation initiation factor 3 subunit
VIT_19s0027g01950	4.33044	CPL4 (C-TERMINAL DOMAIN PHOSPHATASE-LIKE 4)
VIT_18s0041g01180	4.31082	no hit
VIT_09s0002g04410	4.30649	no hit
VIT_18s0001g01330	4.30614	TOM3
VIT_04s0069g01130	4.30578	no hit
VIT_15s0048g01910	4.30301	Unknown protein
VIT_15s0048g02940	4.29609	unknown
VIT_13s0067g01520	4.29595	transcription factor related
VIT_00s0531g00060	4.29572	cellulose synthase CSLE1
VIT_07s0005g06370	4.29325	no hit
VIT_06s0004g03240	4.29302	Elongation factor 1-alpha 1
VIT_05s0049g00840	4.29202	no hit
VIT_14s0060g01170	4.29084	cytochrome c oxidase subunit Vc
VIT_01s0011g05110	4.28922	major latex protein 22
VIT_03s0038g01870	4.27504	unknown
VIT_13s0147g00090	4.27333	PAB8 (POLY(A) BINDING PROTEIN 8)
VIT_17s0000g00050	4.2678	unknown
VIT_01s0010g01690	4.26739	no hit
VIT_09s0054g00250	4.25822	no hit
VIT_13s0067g02600	4.24798	no hit
VIT_01s0026g01370	4.24744	glutathione S-transferase 29 GSTU18
VIT_05s0102g00620	4.24682	no hit
VIT_16s0100g00870	4.24492	no hit
VIT_19s0015g02590	4.22357	Glutathione S-transferase 25 GSTU25
VIT_16s0022g01130	4.22113	no hit
VIT_02s0012g02500	4.2087	Acyl-[acyl-carrier-protein] desaturase OS=Glycine max GN=SACPD A PE=3 SV=2
VIT_19s0015g00050	4.20424	ABC transporter C member 9
VIT_01s0011g03700	4.20402	acyl-CoA thioesterase
VIT_13s0067g01290	4.20075	Clathrin heavy chain
VIT_17s0000g05060	4.19167	Phytochelatin synthetase
VIT_02s0012g02800	4.19166	no hit
VIT_18s0001g14800	4.19001	lipase 3 (EXL3) family II extracellular
VIT_16s0013g01340	4.18608	aminopeptidase N
VIT_01s0010g03170	4.17861	no hit
VIT_05s0029g00230	4.17372	metal transporter Nramp2
VIT_08s0007g02070	4.16929	no hit
VIT_19s0015g02950	4.16814	Secologanin synthase CYP72A1
VIT_00s2436g00010	4.16269	PROTEIN PHOSPHATASE 2A SUBUNIT A3 PP2AA3
VIT_07s0005g05580	4.15437	no hit
VIT_16s0050g00290	4.15226	no hit
VIT_07s0031g01980	4.14772	Ethylene-responsive transcription factor ABA REPRESSOR 1 ABR1/ERF111
VIT_09s0002g05150	4.14042	IAA19
VIT_07s0197g00210	4.13342	disease resistance protein (TIR-NBS-LRR class)
VIT_03s0132g00110	4.13048	Reverse transcriptase
VIT_15s0024g00050	4.11967	no hit
VIT_03s0038g02730	4.10597	Mutator-like transposase
VIT_00s0252g00100	4.10567	ribosomal protein S4
VIT_11s0037g00890	4.10465	glutamine amidotransferase class-I domain-containing protein
VIT_09s0002g07840	4.09937	NADPH quinone oxidoreductase-like protein
VIT_18s0001g06390	4.09878	auxin-independent growth promoter
VIT_01s0026g00450	4.09462	D8-sphingolipid desaturase
VIT_01s0127g00520	4.09199	Protein disulfide isomerase
VIT_13s0047g00720	4.09041	no hit
VIT_04s0043g00710	4.08446	hypoxia up-regulated 1
VIT_14s0083g01100	4.06966	alpha-1,4-glucan-protein synthase 1
VIT_06s0009g01550	4.06888	photosystem II protein K
VIT_18s0001g08510	4.06706	lipase family
VIT_10s0071g00810	4.06563	binding
VIT_19s0015g00210	4.06515	zinc transporter ZIP11
VIT_18s0041g01610	4.06138	no hit
VIT_05s0165g00050	4.05841	no hit
VIT_16s0050g02410	4.0567	ubiquitin-conjugating enzyme E2 D/E
VIT_13s0067g00850	4.05631	no hit
VIT_00s0788g00010	4.05016	proteasome 20S alpha subunit B
VIT_12s0034g00940	4.04685	proteasome 26S regulatory subunit (RPN6)
VIT_17s0053g00990	4.04038	alpha-expansin 1 precursor
VIT_10s0071g01180	4.03892	no hit
VIT_15s0046g00010	4.03028	no hit
VIT_05s0020g00050	4.02748	no hit
VIT_17s0000g05300	4.02241	Pre-mRNA cleavage complex II protein Clp1
VIT_12s0057g00180	4.01747	wound-induced
VIT_01s0113g00550	4.00919	no hit
VIT_07s0031g02050	4.00837	ribosomal protein L3A
VIT_05s0020g00490	4.00798	ADP-RIBOSYLATION FACTOR A1E
VIT_05s0029g01150	4.00371	Elongation factor 1-alpha 1
VIT_04s0008g05250	4.00355	expansin family protein (EXPR3)
VIT_18s0089g00420	4.00174	ATP synthase epsilon chain, mitochondrial
VIT_04s0008g04410	4.00137	hypoxia up-regulated 1
VIT_09s0002g00950	4.00074	nucleoside diphosphate kinase family protein
VIT_00s0252g00080	3.9993	ribosomal protein S4
VIT_14s0006g02040	3.98507	phagocytosis and cell motility protein ELMO1
VIT_11s0016g05030	3.97906	no hit
VIT_07s0141g00880	3.97881	Unknown protein
VIT_19s0093g00360	3.97133	Unknown protein
VIT_19s0015g00840	3.96024	proliferating cell nuclear protein P120
VIT_15s0046g02660	3.95813	Sas10/U3 ribonucleoprotein
VIT_14s0083g00580	3.95811	S-adenosyl-L-methionine decarboxylase
VIT_01s0010g03520	3.95737	no hit
VIT_07s0005g05310	3.95556	no hit
VIT_15s0046g03300	3.95121	no hit
VIT_05s0020g00120	3.9478	Zinc knuckle
VIT_09s0002g01800	3.93657	dihydrolipoamide S-acetyltransferase
VIT_14s0006g02000	3.931	no hit
VIT_11s0016g04120	3.92974	no hit
VIT_08s0007g04620	3.92631	no hit
VIT_17s0000g04300	3.92084	Isopenicillin N synthetase; KH, type 1
VIT_18s0001g01530	3.91911	no hit
VIT_08s0007g05590	3.91841	tubulin beta-8 chain
VIT_18s0001g08760	3.91815	no hit
VIT_19s0014g03980	3.91097	kinase interacting family protein
VIT_19s0015g02940	3.89468	CYP72A59
VIT_18s0086g00540	3.8934	no hit
VIT_03s0038g00200	3.89325	PROTEIN PHOSPHATASE 2A SUBUNIT A2 PP2AA2
VIT_00s0346g00120	3.89268	sinapyl alcohol dehydrogenase
VIT_19s0135g00050	3.88842	Calcineurin phosphoesterase
VIT_11s0016g05360	3.8701	phospholipase D alpha [Vitis vinifera]
VIT_01s0011g06600	3.86959	glutamate decarboxylase
VIT_06s0061g00490	3.85953	Unknown protein
VIT_06s0061g01240	3.85835	histone deacetylase (HD2A)
VIT_05s0077g01570	3.8581	pathogenesis protein 10 [Vitis vinifera]
VIT_14s0036g00560	3.85717	no hit
VIT_00s0259g00040	3.85261	Histone H2A
VIT_12s0034g00330	3.8438	no hit
VIT_14s0060g02270	3.84359	Translationally-controlled tumor protein
VIT_03s0180g00250	3.83754	Cinnamyl alcohol dehydrogenase
VIT_00s0802g00010	3.82867	no hit
VIT_12s0034g01320	3.82801	TIR-NBS-LRR disease resistance
VIT_09s0002g07690	3.8279	NADPH quinone oxidoreductase-like protein
VIT_00s0259g00050	3.82241	no hit
VIT_03s0097g00380	3.82216	Monofunctional aspartokinase
VIT_17s0000g02790	3.82112	no hit
VIT_11s0016g05560	3.81299	glucan endo-1,3-beta-glucosidase 7 precursor
VIT_16s0039g00550	3.80704	F-type H+-transporting ATPase oligomycin sensitivity
VIT_02s0012g02340	3.79469	CYP76C4
VIT_16s0050g01940	3.78267	S-locus lectin protein kinase
VIT_06s0004g04220	3.78215	no hit
VIT_16s0022g00460	3.78046	no hit
VIT_14s0006g03000	3.77679	Dolichyl pyrophosphate Man9GlcNAc2 alpha-1,3-glucosyltransferase
VIT_18s0001g02510	3.77084	protein disulfide isomerase (PDIL) protein
VIT_08s0058g00730	3.76893	iron transporter
VIT_11s0078g00480	3.75973	myb domain protein 93
VIT_15s0048g02270	3.7584	No apical meristem CUP-SHAPED COTYLEDON2
VIT_16s0050g01800	3.74624	Major Facilitator Superfamily MFS
VIT_00s0883g00010	3.72761	no hit
VIT_18s0075g00990	3.72465	no hit
VIT_09s0070g00550	3.71786	no hit
VIT_14s0066g01530	3.71721	no hit
VIT_08s0105g00300	3.71514	Phospholipase C
VIT_10s0071g00840	3.71182	Unknown protein
VIT_09s0054g00090	3.71181	ribosomal protein L7 60S
VIT_01s0010g01990	3.71053	D8-sphingolipid desaturase
VIT_06s0004g06400	3.71018	anthocyanidin 3-O-glucosyltransferase
VIT_18s0157g00150	3.70799	no hit
VIT_02s0025g01580	3.70374	UDP-glucose 4-epimerase GEPI48
VIT_14s0030g01520	3.69672	cysteine synthase [Vitis pseudoreticulata]
VIT_09s0018g01320	3.69669	no hit
VIT_05s0077g02000	3.69633	epoxide hydrolase
VIT_09s0018g00820	3.69296	photosystem I assembly protein Ycf3
VIT_18s0041g01050	3.68922	no hit
VIT_16s0022g00400	3.68658	no hit
VIT_14s0030g00920	3.68341	alcohol dehydrogenase
VIT_09s0054g01890	3.68166	no hit
VIT_02s0241g00190	3.6813	no hit
VIT_00s0279g00070	3.68096	ZFWD1 (zinc finger WD40 repeat protein 1)
VIT_18s0001g04930	3.67654	Sulfate transporter 1.3
VIT_12s0035g02090	3.67265	leucine-rich repeat family protein
VIT_10s0003g02950	3.66794	no hit
VIT_13s0074g00680	3.6616	ABC transporter G member 22
VIT_18s0001g10220	3.66072	PAB8 (POLY(A) BINDING PROTEIN 8)
VIT_01s0011g05720	3.6548	no hit
VIT_11s0037g00220	3.65415	no hit
VIT_18s0086g00530	3.64865	H(+)-ATPASE AHA10 (AUTOINHIBITED H(+)-ATPASE ISOFORM 10)
VIT_00s0301g00170	3.64647	NADPH quinone oxidoreductase-like protein
VIT_07s0129g00820	3.64562	CYP81E1 Isoflavone 2'-hydroxylase
VIT_05s0124g00080	3.64283	no hit
VIT_18s0001g11520	3.6413	flavonoid 3-monooxygenase
VIT_14s0081g00470	3.63993	no hit
VIT_13s0101g00020	3.63627	MBD9 (METHYL-CPG-BINDING DOMAIN 9)
VIT_11s0016g01630	3.63496	PHD finger protein alfin
VIT_06s0004g01000	3.63241	Dirigent protein
VIT_11s0065g00200	3.62737	no hit
VIT_17s0000g10470	3.61928	protein kinase beta-1 subunit 5'-AMP-activated
VIT_19s0135g00180	3.61399	CYP72A59
VIT_16s0039g00380	3.6103	ribosomal protein S14 30S
VIT_19s0015g02900	3.60863	CYP72A1
VIT_12s0057g00190	3.60274	unknown
VIT_06s0004g02090	3.58653	nucleolar GTP-binding protein
VIT_05s0049g02150	3.5813	no hit
VIT_00s0285g00010	3.57859	CBL-interacting protein kinase 9 (CIPK9)
VIT_08s0056g00600	3.57659	no hit
VIT_16s0039g01390	3.56046	tRNA-Ala synthetase, cytosolic
VIT_14s0068g00480	3.55995	UDP-glucosyl transferase
VIT_19s0014g01210	3.55522	DELAY OF GERMINATION 1
VIT_11s0065g00650	3.55352	no hit
VIT_10s0116g00060	3.55018	NADH dehydrogenase subunit 7
VIT_00s0316g00050	3.54603	chloride channel protein B
VIT_08s0040g00510	3.54565	ZIFL2 (ZINC INDUCED FACILITATOR-LIKE 2)
VIT_12s0057g00150	3.52921	wound-induced
VIT_13s0047g01210	3.52158	phospholipid-translocating ATPase ALA1
VIT_18s0001g00830	3.51955	unknown
VIT_08s0056g01610	3.51521	no hit
VIT_00s0294g00060	3.50869	receptor serine/threonine kinase
VIT_00s1209g00010	3.50834	ADP,ATP carrier protein
VIT_12s0055g00090	3.50695	F-type H+-transporting ATPase subunit c
VIT_10s0003g00200	3.50235	Unknown protein
VIT_17s0000g10440	3.4918	no hit
VIT_06s0004g05290	3.4844	no hit
VIT_15s0046g00270	3.48108	fiber protein Fb11
VIT_17s0000g06780	3.47886	dimethylaniline monooxygenase
VIT_14s0030g00510	3.47563	no hit
VIT_08s0007g06090	3.46635	beta 1-3 glucanase [Vitis vinifera]
VIT_00s0415g00040	3.4572	glycine-rich protein
VIT_06s0004g08470	3.44982	BLH7 (BELL1-LIKE HOMEODOMAIN 7)
VIT_09s0002g04810	3.4418	coatomer protein complex, subunit beta 2 (beta prime)
VIT_15s0045g00780	3.43713	no hit
VIT_19s0140g00240	3.43674	unknown
VIT_08s0007g01000	3.43358	aldo/keto reductase
VIT_14s0108g00760	3.42734	MINI ZINC FINGER 2 MIF2
VIT_13s0019g02990	3.42586	cytokinin-O-glucosyltransferase 2
VIT_05s0029g01570	3.42183	CTV.20
VIT_13s0019g00160	3.42033	no hit
VIT_02s0025g01880	3.41762	cellulose synthase CSLG3
VIT_05s0020g01900	3.41593	no hit
VIT_01s0010g02950	3.41201	Calcium-binding EF-hand
VIT_10s0003g02510	3.4116	SRG1 (SENESCENCE-RELATED GENE 1) oxidoreductase
VIT_00s2608g00010	3.41132	photosystem II PsbB
VIT_04s0008g03460	3.3995	histidine kinase 1 AHK3
VIT_13s0064g00690	3.39682	no hit
VIT_14s0036g01270	3.39006	F-type H+-transporting ATPase subunit a
VIT_11s0052g01190	3.38039	xyloglucan endotransglucosylase-hydrolase XTH3
VIT_09s0054g00140	3.37838	Ribosomal protein L7 (RPL7D) 60S
VIT_02s0025g02420	3.37687	major Facilitator Super
VIT_14s0006g01970	3.37163	auxin efflux carrier family
VIT_00s0183g00030	3.36895	TIP41
VIT_13s0106g00770	3.34827	SEC13
VIT_00s0347g00090	3.34581	Curculin (mannose-binding) lectin
VIT_05s0049g00760	3.34285	no hit
VIT_08s0056g00820	3.34139	cysteine synthase, chloroplast precursor
VIT_14s0036g00930	3.33692	polyubiquitin (UBQ4)
VIT_14s0006g00780	3.33447	no hit
VIT_11s0016g01000	3.3294	flavonoid 3-monooxygenase
VIT_09s0002g09230	3.31696	unknown
VIT_13s0064g00210	3.3086	no hit
VIT_01s0010g02990	3.30371	Calcium-binding EF-hand
VIT_03s0110g00120	3.30179	DYNAMIN-LIKE PROTEIN 6
VIT_11s0016g05700	3.30103	RabGAP/TBC domain-containing protein
VIT_10s0003g01190	3.30078	ketol-acid reductoisomerase
VIT_14s0066g01080	3.29262	ADP-RIBOSYLATION FACTOR A1B
VIT_01s0010g00020	3.28887	DNA-3-methyladenine glycosidase I
VIT_16s0022g00300	3.28391	sulfate transporter protein
VIT_18s0001g11470	3.28055	CyP82A3
VIT_19s0027g01190	3.27793	phenylalanyl-tRNA synthetase class IIc
VIT_12s0057g00060	3.27085	no hit
VIT_00s0265g00060	3.26758	unknown
VIT_09s0018g01140	3.26461	protein phosphatase 2C
VIT_17s0000g01550	3.26443	AAA-type ATPase
VIT_14s0006g00880	3.26353	protein phosphatase 2C
VIT_11s0052g01310	3.26194	XYLOGLUCAN ENDOTRANSGLYCOSYLASE 6
VIT_15s0046g02770	3.25799	no hit
VIT_10s0092g00280	3.25271	ATP synthase epsilon chain, mitochondrial
VIT_11s0065g00620	3.2517	unknown
VIT_12s0028g02450	3.24638	cytochrome oxidase, subunit I
VIT_05s0062g00990	3.24436	aldo/keto reductase AKR
VIT_08s0007g01230	3.24216	lectin protein kinase
VIT_02s0012g02130	3.23109	unknown
VIT_17s0000g07140	3.22834	Unknown protein
VIT_08s0058g00440	3.22448	ferritin
VIT_08s0040g00030	3.22265	no hit
VIT_13s0064g01770	3.22228	no hit
VIT_00s0504g00010	3.21749	photosystem II PsbD
VIT_12s0034g00010	3.20911	no hit
VIT_00s1569g00010	3.20662	Heat shock protein 90-2
VIT_14s0006g00530	3.20051	no hit
VIT_19s0135g00190	3.19781	CYP72A59
VIT_07s0141g01020	3.19107	no hit
VIT_02s0025g01050	3.18829	ubiquitin-conjugating enzyme E2 D/E
VIT_14s0036g00320	3.18204	no hit
VIT_19s0027g00070	3.18196	PROTEIN PHOSPHATASE 2A SUBUNIT A3 PP2AA3
VIT_08s0056g01640	3.17833	3-isopropylmalate dehydratase large subunit 2
VIT_03s0091g00990	3.17663	Heat shock protein 70
VIT_01s0127g00060	3.16909	Alpha-glucan water dikinase, chloroplast precursor
VIT_08s0040g02330	3.16443	Elongation factor 1-alpha 1
VIT_18s0041g00600	3.16365	proton-dependent oligopeptide transport (POT) family protein
VIT_00s0203g00120	3.16227	jumonji (jmjC)
VIT_16s0050g00920	3.1359	MATE efflux family protein
VIT_09s0002g05210	3.13343	F-box family protein
VIT_18s0072g00260	3.13245	Ethylene-responsive transcription factor RELATED TO APETALA2 6
VIT_10s0071g00470	3.12788	GRAM domain-containing protein / ABA-responsive
VIT_09s0018g00740	3.12695	CTV.12
VIT_08s0040g00770	3.12373	cysteine protease inhibitor
VIT_14s0006g02480	3.12324	phosphatidic acid phosphatase alpha
VIT_12s0034g00650	3.12065	no hit
VIT_11s0016g02410	3.11587	MYB DIVARICATA
VIT_00s0279g00050	3.10892	Auxilin protein
VIT_10s0116g00630	3.10561	Unknown protein
VIT_02s0154g00390	3.0766	autophagy 8f (APG8f)
VIT_14s0030g01390	3.0621	ribosome biogenesis protein Bms2
VIT_13s0064g01670	3.05895	no hit
VIT_18s0001g01430	3.05499	oxidoreductase N-terminal domain-containing
VIT_06s0061g00570	3.05469	Amino acid permease
VIT_11s0037g00080	3.04922	Ribosomal protein S12 (RPS12C) 40S
VIT_05s0020g00190	3.04669	Auxin response factor 2
VIT_16s0022g01880	3.03966	no hit
VIT_11s0065g00660	3.03508	fasciclin arabinogalactan-protein (FLA12)
VIT_02s0025g02110	3.02635	no hit
VIT_01s0011g01730	3.02451	ATPP2-A9 (Phloem protein 2-A9)
VIT_04s0008g01580	3.02197	heat shock protein Cytosolic class II low molecular weight
VIT_18s0164g00060	3.01688	calcium-dependent cysteine-type endopeptidase DEK1
VIT_03s0038g00120	3.00581	gibberellin-regulated protein 4 (GASA4)
VIT_16s0098g01840	3.00101	EMB1796 (EMBRYO DEFECTIVE 1796)
VIT_03s0038g00230	2.99702	purple acid phosphatase 2 PAP2
VIT_13s0106g00370	2.99622	myb family
VIT_07s0104g00580	2.99457	DNA-directed RNA polymerase III subunit C25
VIT_13s0019g01240	2.98911	actin beta/gamma 1
VIT_06s0004g04930	2.98303	oxysterol binding protein
VIT_03s0088g00920	2.98056	unknown
VIT_18s0001g06790	2.97679	ripening regulated protein DDTFR18
VIT_13s0067g02540	2.97589	no hit
VIT_02s0154g00270	2.96815	no hit
VIT_07s0197g00130	2.96371	disease resistance protein (TIR-NBS-LRR class)
VIT_00s0254g00010	2.95892	unknown
VIT_08s0040g02470	2.95849	inorganic pyrophosphatase
VIT_12s0028g01210	2.95681	DNA-directed RNA Polymerase II subunit F
VIT_19s0085g00980	2.95584	syntaxin binding protein 5 (tomosyn)
VIT_19s0085g00360	2.95506	no hit
VIT_18s0122g00120	2.95401	cellulose synthase CESA2
VIT_09s0002g05250	2.95264	aminotransferase class I and II
VIT_05s0049g01980	2.94706	3-isopropylmalate dehydratase large subunit 2
VIT_08s0056g01570	2.94698	5-methyltetrahydropteroyltriglutamate--homocysteine S-methyltransferase
VIT_10s0003g04150	2.94537	no hit
VIT_05s0029g00010	2.93921	type 1 membrane protein
VIT_13s0019g00370	2.93587	Myosin-like protein XIK
VIT_04s0044g00710	2.93471	UTP--glucose-1-phosphate uridylyltransferase
VIT_14s0006g00720	2.93218	no hit
VIT_04s0008g06220	2.9262	Ribosomal protein S11 (RPS11C) 40S
VIT_00s0215g00050	2.92603	proteasome 26S regulatory subunit (RPN2)
VIT_04s0008g04590	2.92519	CXE carboxylesterase
VIT_05s0049g00600	2.92185	no hit
VIT_09s0002g07250	2.9155	no hit
VIT_04s0008g05020	2.91477	Ras GTP-binding protein (RAN3)
VIT_04s0069g00420	2.90446	vacuolar protein sorting 4
VIT_08s0040g03310	2.904	Unknown protein
VIT_06s0004g03500	2.90301	no hit
VIT_14s0108g00810	2.90096	MINI ZINC FINGER 2 MIF2
VIT_18s0001g12240	2.9008	eukaryotic peptide chain release factor subunit 1-3
VIT_10s0116g00670	2.89835	pg4
VIT_14s0066g00100	2.89832	Unknown protein
VIT_07s0031g01860	2.88861	glucose-6-phosphate/phosphate translocator
VIT_11s0065g00530	2.88809	no hit
VIT_11s0037g01250	2.88746	dolichyl-phosphate-mannose--glycolipid alpha-mannosyltransferase
VIT_19s0090g01340	2.88514	no hit
VIT_05s0077g01270	2.88341	ACYL-ACTIVATING ENZYME 7
VIT_14s0060g01410	2.88164	dihydrolipoyl dehydrogenase
VIT_19s0027g01920	2.87718	eIF4-gamma/eIF5/eIF2-epsilon domain-containing protein
VIT_09s0002g06060	2.87713	transducin protein
VIT_18s0001g01130	2.87674	alpha-expansin 1 precursor
VIT_15s0024g01650	2.86767	Glutathione S-transferase 8 GSTU8
VIT_00s0225g00040	2.86502	no hit
VIT_00s0652g00020	2.8638	Unknown protein
VIT_18s0041g00730	2.86056	eukaryotic peptide chain release factor subunit 1-3
VIT_13s0064g00340	2.85995	Cinnamyl alcohol dehydrogenase
VIT_19s0014g05310	2.85361	sec23/sec24 transport
VIT_16s0050g00330	2.8424	no hit
VIT_09s0054g00710	2.83237	ribosomal protein
VIT_13s0019g01650	2.82638	alpha-expansin 6 precursor
VIT_03s0063g00080	2.82411	E3 ubiquitin-protein ligase MARCH6
VIT_07s0005g01390	2.82374	calreticulin 2 (CRT2)
VIT_13s0067g02180	2.8165	CTV.12
VIT_00s0304g00010	2.80972	Unknown protein
VIT_13s0019g02630	2.80604	photosystem II PsbA
VIT_01s0010g03000	2.80559	Calcium-binding EF-hand
VIT_14s0060g02350	2.80382	lysyl-tRNA synthetase
VIT_13s0019g04230	2.80311	V-type H+-transporting ATPase subunit G
VIT_00s0238g00110	2.7936	hAT dimerisation domain-containing protein
VIT_02s0154g00190	2.79142	flavin-containing monooxygenase 3
VIT_05s0049g00730	2.79101	no hit
VIT_19s0027g01050	2.78914	no hit
VIT_12s0035g00460	2.78138	no hit
VIT_01s0011g00370	2.78003	SP1L2 (SPIRAL2)
VIT_10s0042g01130	2.77969	zinc finger (C3HC4-type RING finger)
VIT_00s0131g00330	2.76524	F-box family protein
VIT_15s0024g01150	2.76488	no hit
VIT_15s0045g00260	2.75787	no hit
VIT_19s0090g00740	2.75535	no hit
VIT_18s0001g05330	2.75283	no hit
VIT_18s0041g00420	2.74763	patellin-5
VIT_00s0574g00020	2.74758	no hit
VIT_18s0001g05690	2.74709	protein phosphatase 2C
VIT_06s0004g05070	2.74467	zinc transporter (ZIP2)
VIT_13s0019g01110	2.74361	disease resistance protein (TIR-NBS-LRR class)
VIT_01s0010g02930	2.74342	calmodulin
VIT_01s0146g00260	2.74247	nodulin MtN3
VIT_18s0001g06200	2.74093	phosphotyrosyl phosphatase activator (PTPA)
VIT_00s0131g00270	2.74036	integrase
VIT_19s0176g00020	2.73057	AAA-type ATPase
VIT_09s0002g00470	2.72452	Ethylene response factor
VIT_00s2574g00010	2.72266	protein transport protein Sec61 subunit alpha
VIT_04s0043g00180	2.72129	Unknown protein
VIT_16s0039g00700	2.72	RCP1 (ROOT CAP 1)
VIT_00s0194g00290	2.71173	4-hydroxy-3-methylbut-2-enyl diphosphate reductase
VIT_08s0058g00860	2.7057	Unknown protein
VIT_07s0005g03310	2.70565	cofilin
VIT_08s0032g00840	2.70562	Sucrose-phosphatase.
VIT_00s0273g00020	2.7046	calcium-dependent protein kinase 13 CPK13
VIT_06s0009g01340	2.70248	ascorbate oxidase precursor
VIT_04s0008g05630	2.70183	Phox
VIT_00s0204g00010	2.6989	no hit
VIT_04s0008g01560	2.69863	small molecular heat shock protein 17.5
VIT_11s0118g00520	2.6948	no hit
VIT_03s0091g00190	2.68977	WD40
VIT_14s0060g00410	2.68591	EDA32 (embryo sac development arrest 32)
VIT_10s0071g00180	2.68486	phosphatidylinositol 3- and 4-kinase family
VIT_00s2600g00010	2.67657	no hit
VIT_16s0050g00900	2.66895	MATE efflux family protein
VIT_19s0015g01410	2.65965	no hit
VIT_06s0009g03100	2.65834	RAB GTPase SMG1
VIT_13s0019g00530	2.65212	Ribosomal protein S15A (RPS15aF) 40S
VIT_17s0000g07850	2.63791	Nucleobase-ascorbate transporter 6 (NAT6)
VIT_11s0052g00320	2.63066	Ca2+-ATPase 10 ACA10, plasma membrane
VIT_10s0003g00270	2.62991	homeobox-1
VIT_00s1389g00010	2.62837	Cinnamyl alcohol dehydrogenase
VIT_10s0116g01350	2.62806	Auxilin protein
VIT_12s0028g00470	2.62076	component of oligomeric golgi complex 5
VIT_05s0062g00850	2.6156	auxin-responsive protein
VIT_03s0097g00460	2.6139	Geraniol 10-hydroxylase
VIT_06s0004g00320	2.61043	no hit
VIT_07s0141g00790	2.60714	Unknown protein
VIT_00s0201g00060	2.60568	Unknown protein
VIT_03s0132g00200	2.60505	methylmalonate-semialdehyde dehydrogenase
VIT_07s0129g00110	2.60037	Ca2+-ATPase 2 ACA2, plasma membrane
VIT_09s0002g05940	2.59854	Ras GTP-binding protein (RAN3)
VIT_13s0067g03350	2.58791	Ribosomal protein L4/L1 (RPL4A) 60S
VIT_10s0003g02900	2.58616	LHCII type I CAB-1
VIT_04s0008g07210	2.58558	D8-sphingolipid desaturase
VIT_15s0046g02420	2.5827	Aquaporin TMP-C
VIT_08s0056g01630	2.57796	no hit
VIT_06s0004g02760	2.57674	SAR1 (SECRETION-ASSOCIATED RAS)
VIT_08s0032g00910	2.57647	Fasciclin domain-containing protein FLA17
VIT_05s0020g03810	2.56844	disease resistance protein (NBS-LRR class)
VIT_05s0020g03160	2.56212	transmembrane protein 49
VIT_09s0002g02640	2.56179	Ribosomal protein S30 (RPS30C) 40S
VIT_03s0017g01390	2.56176	no hit
VIT_13s0019g00550	2.55977	cofilin
VIT_09s0054g00210	2.55942	Ribosomal protein L7 (RPL7D) 60S
VIT_00s0120g00020	2.54672	importin beta-3
VIT_18s0001g07700	2.54494	Ethylene-inducible CTR1
VIT_10s0003g02610	2.54313	Unknown protein
VIT_05s0102g00100	2.53857	isoleucyl-tRNA synthetase
VIT_08s0032g00280	2.5259	Regulator of chromosome condensation (RCC1)
VIT_10s0003g00360	2.52391	guanylate-binding
VIT_18s0075g00340	2.52116	sucrose-phosphate synthase - like protein
VIT_11s0016g04430	2.5205	pentatricopeptide repeat-containing protein
VIT_14s0068g01890	2.51903	Nodulin
VIT_02s0033g01290	2.51701	LRR receptor-like serine/threonine-protein kinase FEI 1
VIT_04s0008g02580	2.51571	V-type H+-transporting ATPase subunit A
VIT_18s0001g08680	2.51463	formin binding protein
VIT_00s0639g00010	2.51457	no hit
VIT_02s0025g00230	2.50342	no hit
VIT_15s0046g02300	2.50005	Beta-cyanoalanine synthase
VIT_14s0006g01990	2.49704	Eukaryotic translation initiation factor 5
VIT_05s0020g00080	2.49374	no hit
VIT_07s0104g01270	2.49067	kinase interacting family protein
VIT_05s0020g01840	2.48734	3,8-divinyl protochlorophyllide a 8-vinyl reductase
VIT_05s0077g00200	2.48727	Unknown protein
VIT_19s0177g00070	2.48536	polyubiquitin (UBQ14)
VIT_00s0472g00020	2.47987	BRASSINOSTEROID INSENSITIVE 1-associated receptor kinase 1
VIT_04s0023g02280	2.47755	S-adenosyl-L-methionine:salicylic acid carboxyl methyltransferase
VIT_12s0028g01750	2.463	Cell wall hydrolase
VIT_18s0041g01700	2.46204	TIR-NBS-LRR-TIR disease resistance protein
VIT_03s0017g00830	2.46062	2OG-Fe(II) oxygenase
VIT_03s0038g03940	2.44913	TONOPLAST MONOSACCHARIDE TRANSPORTER2
VIT_00s0220g00050	2.43424	unknown
VIT_11s0016g00900	2.43221	Aldehyde dehydrogenase 7 member A1
VIT_14s0006g03230	2.42577	14-3-3 protein GF14 nu (GRF7)
VIT_15s0021g00160	2.42564	no hit
VIT_15s0046g03580	2.42545	Salutaridine reductase
VIT_09s0002g07920	2.41745	vacuolar proton-inorganic pyrophosphatase
VIT_04s0043g00510	2.41739	Ethylene-responsive transcription factor ERF003
VIT_03s0132g00020	2.41443	histone deacetylase HD2C
VIT_09s0070g00160	2.4135	CBL-interacting protein kinase 6 (CIPK6)
VIT_06s0009g03190	2.41144	Unknown protein
VIT_13s0067g02770	2.40995	transcription factor related
VIT_07s0005g02000	2.40848	ADP-RIBOSYLATION FACTOR A1B
VIT_15s0045g01170	2.40465	3-hydroxyisobutyryl-CoA hydrolase
VIT_15s0046g01400	2.40116	ubiquitin-conjugating enzyme E2 D/E
VIT_06s0004g05100	2.39796	PUMILIO 1 (APUM1)
VIT_06s0004g02650	2.38868	no hit
VIT_05s0020g01080	2.38837	unknown
VIT_13s0047g01090	2.38191	valyl-tRNA synthetase
VIT_03s0132g00210	2.3807	methylmalonate semi-aldehyde dehydrogenase
VIT_13s0067g01610	2.37517	no hit
VIT_07s0005g06570	2.37437	glycine hydroxymethyltransferase
VIT_02s0025g02700	2.37064	glutaredoxin family protein
VIT_05s0049g01660	2.36775	heterogeneous nuclear ribonucleoprotein
VIT_04s0008g07070	2.36038	eukaryotic translation initiation factor 3 subunit B (eIF-3-eta)
VIT_07s0005g01350	2.35197	universal stress protein (USP) family protein
VIT_03s0017g02150	2.34979	WD repeat-containing protein LWD1
VIT_13s0019g01090	2.34202	triosephosphate isomerase, cytosolic
VIT_13s0047g00990	2.34073	Cinnamyl alcohol dehydrogenase
VIT_02s0025g02380	2.34054	no hit
VIT_02s0154g00050	2.32079	glycosyl hydrolase family 5
VIT_12s0034g01340	2.32058	no hit
VIT_16s0050g02310	2.31794	no hit
VIT_13s0106g00490	2.31002	vacuolar protein sorting 4
VIT_08s0007g03610	2.3063	monodehydroascorbate reductase
VIT_15s0048g01660	2.29625	Unknown protein
VIT_18s0072g00580	2.29341	Taxadiene 5-alpha-hydroxylase
VIT_13s0139g00200	2.29134	orotate phosphoribosyltransferase
VIT_00s0615g00030	2.28514	mannitol dehydrogenase (ELI3-1)
VIT_02s0012g00280	2.2834	senescence-associated protein
VIT_02s0012g02810	2.27847	CYP76C4
VIT_14s0006g00660	2.27344	no hit
VIT_08s0058g00410	2.26864	ferritin 1 (FER1)
VIT_04s0023g01030	2.25955	LIM domain containing protein
VIT_07s0005g00750	2.25505	Sucrose synthase
VIT_03s0017g01350	2.238	Ribosomal protein S6 (RPS6B) 40S
VIT_05s0049g00160	2.22789	no hit
VIT_03s0038g04250	2.22671	cellulose synthase CESA2
VIT_00s2262g00010	2.22356	Low expression of osmotically responsive genes 1
VIT_06s0004g04510	2.22006	heat shock cognate 70 kDa protein 1
VIT_16s0022g02520	2.2189	ZFWD1 (zinc finger WD40 repeat protein 1)
VIT_00s0912g00010	2.21819	Unknown protein
VIT_08s0040g01170	2.21526	hydroxymethylglutaryl-CoA lyase
VIT_09s0070g00610	2.21267	importin beta-3
VIT_12s0028g01500	2.19009	no hit
VIT_14s0066g01340	2.16407	DNA-binding protein
VIT_16s0100g00040	2.16141	no hit
VIT_07s0141g00380	2.15621	WD-repeat protein 50
VIT_03s0088g00380	2.15054	Tubulin alpha chain
VIT_18s0001g09990	2.14704	Cysteine protease CP1
VIT_02s0012g00910	2.14609	adaptor-related protein complex 2, mu 2 subunit
VIT_04s0008g01380	2.13687	Unknown protein
VIT_01s0011g01600	2.13558	exostosin
VIT_06s0004g04650	2.12914	Metallothionein
VIT_07s0104g00930	2.12169	gibberellin receptor GID1L2
VIT_02s0025g03390	2.10439	Aquaporin TMP-C
VIT_13s0019g04470	2.10323	adenosine kinase 2
VIT_06s0009g01080	2.09844	5-methyltetrahydropteroyltriglutamate--homocysteine S-methyltransferase
VIT_13s0067g02970	2.09704	glucose-6-phosphate/phosphate-translocator
VIT_08s0007g00710	2.09212	no hit
VIT_11s0016g02220	2.08812	transducin family protein / WD-40 repeat
VIT_05s0020g01170	2.08541	Translationally-controlled tumor protein
VIT_13s0067g02640	2.08313	alpha-galactosidase precursor
VIT_14s0006g01040	2.07696	no hit
VIT_01s0011g03280	2.07105	serine/threonine-protein phosphatase 2A 65 kDa regulatory subunit Abeta isoform
VIT_16s0050g00260	2.06569	Tubulin beta-8
VIT_19s0090g00110	2.06131	VPS22
VIT_13s0019g01430	2.05929	heat shock cognate 70 kDa protein 1
VIT_06s0004g03220	2.0468	elongation factor 1-alpha 1
VIT_11s0037g00940	2.04005	no hit
VIT_16s0050g01570	2.03233	HcrVf2 protein
VIT_15s0046g00660	2.00979	wax synthase
VIT_06s0004g08300	2.0028	zinc finger (C3HC4-type RING finger)
VIT_00s0246g00080	-60.4016	NADH dehydrogenase subunit 7
VIT_19s0014g02300	-22.5379	prenylated rab acceptor (PRA1)
VIT_00s0332g00150	-21.5692	no hit
VIT_10s0116g00050	-19.7213	Receptor protein kinase
VIT_00s0246g00060	-19.152	cytochrome c-type biogenesis protein CcmF
VIT_14s0068g00660	-17.9014	ATAN11 (ANTHOCYANIN11)
VIT_03s0091g00430	-15.975	SWIB complex BAF60b domain-containing protein
VIT_11s0016g02450	-14.846	serine O-acetyltransferase (SAT-52)
VIT_18s0001g01660	-14.6956	NADH dehydrogenase I subunit M
VIT_06s0004g02830	-13.7853	Unknown protein
VIT_05s0020g04500	-13.3825	Unknown protein
VIT_16s0022g01430	-12.9228	Phosphate-induced protein 1
VIT_05s0020g04000	-12.5429	zinc finger (C3HC4-type RING finger)
VIT_08s0058g00640	-12.4509	patellin-5
VIT_06s0004g02530	-12.2884	Wall-associated receptor kinase 5
VIT_01s0011g02710	-12.1266	no hit
VIT_00s0332g00050	-12.0879	cytochrome b6/f complex subunit IV petD
VIT_13s0067g01450	-12.0698	lateral organ boundaries domain 21
VIT_00s0332g00130	-11.8764	cytochrome c-type biogenesis protein CcmF
VIT_16s0050g00160	-11.7787	DTA2 (DOWNSTREAM TARGET OF AGL15 2)
VIT_13s0073g00580	-11.5388	small nuclear ribonucleoprotein associated protein B
VIT_08s0040g00540	-11.4648	VQ motif-containing protein
VIT_14s0060g00990	-11.3594	unknown
VIT_15s0046g01860	-11.3268	EMBRYO SAC DEVELOPMENT ARREST 8
VIT_18s0001g14480	-11.2952	Thaumatin SCUTL1
VIT_15s0045g00380	-11.2505	phosphoesterase
VIT_15s0048g01750	-11.0362	fasciclin arabinogalactan-protein (FLA8)
VIT_19s0015g01760	-10.9621	photosystem I reaction center subunit V (PSAG)
VIT_02s0025g03960	-10.8939	TET10 (TETRASPANIN10)
VIT_06s0004g06940	-10.8443	zinc transporter ZIP6
VIT_04s0008g05860	-10.6149	no hit
VIT_07s0031g01540	-10.4777	4-alpha-glucanotransferase
VIT_07s0141g00260	-10.3068	Unknown protein
VIT_09s0002g04500	-10.2614	carnitine/acylcarnitine carrier, Mitochondrial
VIT_18s0001g07320	-10.181	2-oxoglutarate/malate carrier protein, Mitochondrial
VIT_00s0875g00010	-10.0639	Unknown protein
VIT_03s0038g00940	-10.0311	auxin-responsive
VIT_13s0084g00880	-10.0158	NADPH:quinone oxidoreductase
VIT_06s0004g06080	-9.96987	proton-dependent oligopeptide transport (POT) family protein
VIT_00s0386g00050	-9.92107	xyloglucan endotransglucosylase/hydrolase precursor
VIT_05s0049g01430	-9.88115	EDA6/MEE37 (embryo sac development arrest 6, maternal effect embryo arrest 37)
VIT_11s0052g01040	-9.78405	no hit
VIT_15s0048g02500	-9.63203	thylakoid membrane phosphoprotein 14 kda, chloroplast precursor
VIT_07s0104g00770	-9.61596	methyl-CpG-binding domain-containing protein
VIT_12s0028g03040	-9.56458	Unknown protein
VIT_17s0000g00110	-9.5532	rubredoxin
VIT_00s0429g00040	-9.53678	aspartic proteinase nepenthesin-1 precursor
VIT_14s0006g00250	-9.51162	Cysteine-rich repeat secretory protein 60
VIT_03s0180g00050	-9.31381	DNA-directed RNA polymerase II subunit C
VIT_01s0026g01780	-9.21291	leucine-rich repeat transmembrane
VIT_04s0008g02590	-9.20773	selenoprotein
VIT_01s0011g00270	-9.18684	division regulator MinE, Plastid
VIT_14s0068g00030	-9.10498	FERONIA receptor-like kinase
VIT_15s0046g01140	-9.07938	WRKY DNA-binding protein 53
VIT_11s0103g00380	-9.07613	Cd2+-exporting ATPase HMA2 (Heavy metal ATPase 2)
VIT_06s0004g08380	-9.05127	Unknown protein
VIT_00s0299g00080	-8.9986	unknown
VIT_01s0011g02450	-8.99856	no hit
VIT_05s0020g04570	-8.87583	CBL-interacting protein kinase 7 (CIPK7)
VIT_00s0187g00190	-8.84685	SWIB complex BAF60b domain-containing protein
VIT_01s0026g00130	-8.78883	no hit
VIT_13s0067g01440	-8.74118	pentatricopeptide (PPR) repeat-containing protein
VIT_09s0002g07770	-8.69518	Beta-galactosidase
VIT_16s0098g00710	-8.6453	serine protease inhibitor, Kazal-type
VIT_08s0007g02500	-8.63663	Transcription termination factor mitochondrial mTERF
VIT_04s0008g04520	-8.63603	zinc finger, FYVE domain containing 26
VIT_13s0156g00110	-8.58469	chaperone BCS1 mitochondrial
VIT_18s0001g11370	-8.5797	cytochrome b6f complex subunit (petM)
VIT_14s0068g01950	-8.55993	Ribosomal protein L27, chloroplast (RPL27) 50S
VIT_03s0091g00310	-8.46313	indole-3-acetic acid-amido synthetase GH3.8
VIT_08s0007g07400	-8.41798	Glutamate dehydrogenase 1
VIT_08s0007g05970	-8.25573	purple acid phosphatase 16 ATPAP16/PAP16
VIT_00s0407g00080	-8.25162	kinesin motor protein
VIT_07s0005g02700	-8.20823	KCO5 (Ca2+ activated outward rectifying K+ channel 5)
VIT_12s0028g01390	-8.20186	small heat shock protein ACD31
VIT_11s0016g00960	-8.20076	subtilase
VIT_17s0119g00350	-8.18617	3,4-dihydroxy-2-butanone kinase
VIT_01s0127g00740	-8.16837	quinone oxidoreductase, chloroplast precursor
VIT_18s0001g03910	-8.10235	nitrate reductase 2 (NR2)
VIT_12s0059g02510	-8.07405	zinc finger (B-box type)
VIT_18s0001g11900	-8.06257	GNS1/SUR4 membrane
VIT_07s0005g06160	-8.05893	no hit
VIT_06s0004g03710	-7.9975	PRLI-interacting factor G
VIT_07s0141g00360	-7.97289	lipase class 3
VIT_17s0000g02310	-7.9103	zinc finger (Ran-binding)
VIT_01s0011g00120	-7.89433	Unknown protein
VIT_15s0021g01280	-7.84451	Cyclin-U4-1 (CycU4;1) CYCP4;1
VIT_07s0151g00610	-7.79521	no hit
VIT_15s0046g01870	-7.77274	proline-rich family protein
VIT_18s0001g14530	-7.76514	Ubiquitin-protein ligase CIP8 (COP1-interacting protein 8)
VIT_12s0057g01300	-7.70582	armadillo/beta-catenin repeat family protein
VIT_03s0038g02160	-7.70557	thaumatin
VIT_04s0008g01260	-7.70267	zinc transporter ZIP4
VIT_03s0038g00700	-7.69972	kinesin motor protein
VIT_03s0063g00960	-7.69022	Unknown protein
VIT_13s0084g00810	-7.67959	Armadillo
VIT_06s0004g04520	-7.64984	OBP3 (OBF-BINDING PROTEIN 3)
VIT_16s0039g01020	-7.60419	Unknown protein
VIT_00s0203g00140	-7.59916	octicosapeptide/Phox/Bem1p (PB1) domain-containing protein
VIT_09s0018g01190	-7.56469	Anthranilate N-benzoyltransferase
VIT_06s0004g00880	-7.56284	protease inhibitor/seed storage/lipid transfer protein (LTP)
VIT_06s0004g02920	-7.52705	yrdC
VIT_15s0021g01220	-7.51664	transcription factor
VIT_00s0332g00090	-7.51185	Unknown protein
VIT_04s0008g07340	-7.50084	CONSTANS-LIKE 4
VIT_09s0054g01100	-7.46393	no hit
VIT_14s0060g01190	-7.46128	nicotianamine synthase
VIT_09s0002g05190	-7.40253	no hit
VIT_18s0076g00250	-7.32893	SUCROSE-PROTON SYMPORTER 2 SUC2
VIT_07s0005g03600	-7.3284	transcription factor jumonji (jmj) / zinc finger (C5HC2 type)
VIT_05s0029g01220	-7.32663	Unknown protein
VIT_17s0000g09610	-7.28698	CYP71D10
VIT_11s0037g00410	-7.26713	zinc finger (C2H2 type) family
VIT_08s0040g01600	-7.21314	TCP family transcription factor TCP11
VIT_18s0122g01140	-7.18717	WUSCHEL-RELATED HOMEOBOX 13
VIT_02s0012g02250	-7.15613	bZIP transcription factor
VIT_07s0005g04710	-7.10735	protein kinase
VIT_02s0012g00990	-7.07234	LOL1 (LSD ONE LIKE 1)
VIT_15s0048g00530	-7.06961	Auxin-responsive SAUR11
VIT_02s0025g00150	-7.06743	PRLI-interacting factor G
VIT_08s0105g00190	-7.03218	U-box domain-containing protein
VIT_17s0000g01870	-6.99143	INDETERMINATE(ID)-DOMAIN 16
VIT_19s0014g03370	-6.98437	Methyltransferase type 11
VIT_19s0027g00340	-6.94899	Unknown protein
VIT_05s0094g00930	-6.94366	Phosphoglucomutase/phosphomannomutase C terminal
VIT_01s0010g02480	-6.93811	ankyrin repeat
VIT_09s0018g01290	-6.91676	Unknown protein
VIT_18s0001g08100	-6.91325	retroelement pol polyprotein
VIT_13s0019g03200	-6.89982	myb domain protein 109
VIT_05s0051g00450	-6.89403	GATA transcription factor 1
VIT_00s0323g00040	-6.86543	Unknown protein
VIT_17s0000g05650	-6.85897	Unknown protein
VIT_04s0044g01410	-6.8528	Photosystem I reaction center subunit N (PSAN)
VIT_07s0005g00060	-6.84295	no hit
VIT_08s0007g07230	-6.83282	myb domain protein 5
VIT_19s0027g00470	-6.83	SNARE-associated protein
VIT_04s0008g01910	-6.82933	ferredoxin-related
VIT_15s0046g00280	-6.78441	no hit
VIT_11s0016g02920	-6.78202	unknown protein
VIT_05s0077g01460	-6.77607	no hit
VIT_05s0020g02310	-6.76947	pyruvate,orthophosphate dikinase
VIT_08s0007g07380	-6.73814	molecular chaperone DnaJ
VIT_15s0046g02110	-6.73413	Late embryogenesis abundant protein Lea14-A
VIT_02s0154g00370	-6.72226	YbaK/prolyl-tRNA synthetase associated region
VIT_05s0077g01450	-6.70315	GATA transcription factor 16
VIT_12s0134g00160	-6.68127	Xyloglucan endotransglycosylase/hydrolase 16
VIT_05s0020g03130	-6.61625	plastocyanin domain-containing protein
VIT_08s0007g08060	-6.60812	zinc finger (HIT type) SEF
VIT_16s0100g00380	-6.60749	DREB sub A-1 of ERF/AP2 transcription factor (CBF4)
VIT_13s0019g02090	-6.59604	Thylakoid lumenal 15 kDa protein 1
VIT_01s0026g00520	-6.57222	nodulin MtN21 family
VIT_09s0002g01080	-6.56103	lipoxygenase
VIT_08s0007g04520	-6.54021	caffeic acid 3-O-methyltransferase
VIT_19s0015g00520	-6.51956	Unknown protein
VIT_18s0001g09230	-6.51016	SALT TOLERANCE ZINC FINGER
VIT_18s0122g00220	-6.47671	phosphodiesterase/alkaline phosphatase D
VIT_14s0030g01900	-6.46084	ribose-5-phosphate isomerase
VIT_08s0007g05010	-6.44242	Unknown protein
VIT_11s0052g00430	-6.43438	Glucose-6-phosphate/phosphate-tranlocator
VIT_18s0001g11170	-6.41604	myb domain protein 73
VIT_14s0066g01780	-6.4132	heavy-metal-associated domain-containing protein / copper chaperone (CCH)
VIT_15s0107g00550	-6.40291	Tetratricopeptide repeat domain male sterility MS5
VIT_07s0005g06670	-6.39874	hydroxyproline-rich glycoprotein family
VIT_18s0001g01590	-6.39243	BTB/POZ domain-containing protein
VIT_14s0083g00990	-6.3591	IMP dehydrogenase
VIT_06s0004g04610	-6.34898	fasciclin arabinogalactan-protein (FLA4)
VIT_03s0063g02090	-6.33176	Unknown protein
VIT_12s0134g00070	-6.30922	no hit
VIT_03s0063g00030	-6.30001	Unknown protein
VIT_12s0059g01650	-6.27077	division site determinant MinD, Plastid
VIT_04s0069g00780	-6.26325	Cellulose synthase CSLC05
VIT_17s0000g01410	-6.26088	Nucleotide pyrophosphatase
VIT_05s0020g03490	-6.25055	ferredoxin
VIT_00s0246g00090	-6.22623	NADH dehydrogenase (ubiquinone) Fe-S protein 2
VIT_00s1739g00010	-6.21933	unknown
VIT_05s0020g04670	-6.21364	no hit
VIT_18s0001g09010	-6.21145	no hit
VIT_15s0021g02720	-6.20071	zinc finger (C2H2 type) family
VIT_13s0067g02860	-6.19409	LRP1 (LATERAL ROOT PRIMORDIUM 1)
VIT_18s0001g13330	-6.17431	purple acid phosphatase 32- ATPAP32/PAP32
VIT_14s0066g02590	-6.14855	nitrate transporter NRT1-5
VIT_03s0091g00500	-6.14759	Unknown protein
VIT_05s0029g01140	-6.12807	sucrose-phosphate synthase
VIT_13s0019g00900	-6.10773	integral membrane protein, MtN24
VIT_00s0904g00010	-6.09594	photosystem II oxygen-evolving enhancer protein PSBQ
VIT_13s0019g04910	-6.09427	pectate lyase
VIT_07s0005g01950	-6.08496	myb domain protein 78
VIT_10s0116g01810	-6.06747	Unknown protein
VIT_16s0050g02420	-6.06276	myosin heavy chain
VIT_01s0010g01380	-6.06102	ankyrin repeat
VIT_18s0122g00260	-6.01226	Tetratricopeptide repeat protein 37
VIT_14s0060g01680	-6.01098	TPR3 (TOPLESS-RELATED 3)
VIT_06s0004g07170	-6.00892	Protein kinase PKN/PRK1
VIT_17s0000g09470	-5.99885	NITRATE TRANSPORTER3.1
VIT_18s0122g00610	-5.99378	3-hydroxy-3-methylglutaryl-coenzyme A reductase 3
VIT_07s0005g04240	-5.97004	import receptor subunit TOM22 homolog 2, Mitochondrial
VIT_11s0016g03360	-5.96433	lipase-related
VIT_00s2249g00010	-5.95948	GLABRA2 expression modulator
VIT_10s0003g02000	-5.95592	RKF1 (RECEPTOR-LIKE KINASE IN FLOWERS 1)
VIT_04s0008g05590	-5.95093	F-type H+-transporting ATPase b chain CfoII
VIT_02s0025g03230	-5.94881	Fringe protein
VIT_14s0060g01270	-5.94664	pseudouridine synthase
VIT_01s0011g00030	-5.93511	ACT domain containing protein (ACR4)
VIT_14s0108g01120	-5.91553	SPX (SYG1/Pho81/XPR1) domain-containing protein
VIT_08s0007g03370	-5.90206	Unknown protein
VIT_12s0057g00520	-5.89997	serine/threonine-protein kinase WNK3
VIT_00s0207g00270	-5.89699	thioredoxin family
VIT_01s0026g00670	-5.89434	Unknown protein
VIT_05s0062g00910	-5.88011	YGGT
VIT_15s0048g01780	-5.87662	peptidyl-prolyl cis-trans isomerase cyclophilin-type
VIT_06s0009g01190	-5.8726	RNA-binding protein AKIP1
VIT_11s0016g05630	-5.85463	acetylglucosaminyltransferase
VIT_07s0031g01850	-5.85201	BRI1 protein
VIT_15s0021g00990	-5.85151	LOL3 (LSD ONE LIKE 3)
VIT_07s0191g00050	-5.84578	Peroxidase 17
VIT_04s0023g00130	-5.84352	Unknown protein
VIT_08s0007g03250	-5.83432	Unknown protein
VIT_08s0007g00440	-5.82467	alpha-expansin 6 precursor
VIT_01s0137g00210	-5.78023	photosystem II core complex proteins psbY, chloroplast precursor
VIT_01s0011g00770	-5.77032	DRL1 (DEFORMED ROOTS AND LEAVES 1)
VIT_19s0014g02830	-5.74255	whitefly-induced gp91-phox
VIT_05s0077g01880	-5.74192	DAG protein
VIT_14s0006g00640	-5.7418	DELLA protein RGL1 (RGA-like protein 1)
VIT_01s0011g04740	-5.74005	multi-copper oxidase type I
VIT_10s0003g01310	-5.73863	Unknown protein
VIT_03s0038g02170	-5.72595	thaumatin
VIT_15s0046g01050	-5.71156	CAPIP1
VIT_08s0007g06700	-5.70332	Thioredoxin 5
VIT_17s0000g01460	-5.69653	protein kinase AKIN gamma
VIT_10s0116g00350	-5.6897	Unknown protein
VIT_13s0019g00890	-5.68677	integral membrane protein, MtN24
VIT_08s0007g06360	-5.68586	Unknown protein
VIT_02s0025g02270	-5.67644	PRLI-interacting factor G
VIT_06s0004g00170	-5.66789	antitermination NusB domain-containing
VIT_07s0031g03220	-5.65881	patellin-1
VIT_06s0004g06920	-5.65009	fructose-6-phosphate-2-kinase
VIT_01s0011g04020	-5.63161	Unknown protein
VIT_05s0062g00880	-5.6238	ribosomal protein S11
VIT_08s0056g00640	-5.60502	transposon protein, CACTA, En/Spm sub-class
VIT_04s0008g05440	-5.58499	Ethylene-responsive transcription factor SHINE 3
VIT_07s0031g00620	-5.57641	zeaxanthin epoxidase (ZEP) (ABA1)
VIT_08s0007g07700	-5.57598	Unknown protein
VIT_17s0000g05570	-5.55358	Receptor protein kinase
VIT_04s0008g01340	-5.54888	Unknown protein
VIT_19s0090g01780	-5.53586	zinc finger (CCCH-type) family protein
VIT_06s0080g01090	-5.5347	CCR4-NOT transcription complex protein
VIT_11s0016g00770	-5.53213	actin beta/gamma 1
VIT_10s0003g01690	-5.52905	Unknown protein
VIT_14s0060g00440	-5.52366	glucan endo-1,3-beta-glucosidase-related
VIT_18s0001g13200	-5.5082	cytokinin dehydrogenase 5 precursor
VIT_17s0000g07020	-5.49926	cytokinin-O-glucosyltransferase 2
VIT_12s0028g02500	-5.49838	Unknown protein
VIT_19s0027g00700	-5.4981	iojap protein
VIT_11s0016g05320	-5.48788	peroxidase
VIT_05s0020g02840	-5.48564	short-chain dehydrogenase/reductase
VIT_18s0001g11320	-5.476	ent-kaurene oxidase
VIT_11s0065g01170	-5.47511	Unknown protein
VIT_18s0122g00330	-5.47234	Unknown protein
VIT_05s0020g02650	-5.46347	Unknown protein
VIT_18s0075g00520	-5.45986	retrotransposon protein, unclassified
VIT_18s0001g07360	-5.45554	ER6 protein universal stress protein (USP) family
VIT_17s0000g06760	-5.44449	Unknown protein
VIT_03s0038g01320	-5.44403	crp1 protein
VIT_12s0059g00880	-5.4434	WRKY DNA-binding protein 6
VIT_13s0019g02390	-5.44224	Dihydrofolate synthetase
VIT_06s0004g05950	-5.43655	Unknown protein
VIT_11s0016g04800	-5.43538	no hit
VIT_07s0289g00020	-5.42966	ferredoxin
VIT_12s0142g00050	-5.42734	PUMILIO 7 (APUM7)
VIT_01s0011g05470	-5.41887	PGPS/D12
VIT_14s0006g01440	-5.41323	no hit
VIT_14s0060g00840	-5.4123	adaptor-related protein complex 3, mu 1 sub
VIT_05s0020g01090	-5.40285	bZIP protein HY5 (HY5)
VIT_03s0038g02440	-5.39907	heavy-metal-associated domain-containing protein / copper chaperone (CCH)
VIT_01s0011g00250	-5.39522	6-phosphogluconolactonase
VIT_18s0001g07660	-5.38365	hydroxyproline-rich glycoprotein
VIT_08s0007g05060	-5.38268	multidrug resistance protein 1
VIT_08s0007g05630	-5.37761	no hit
VIT_04s0023g00720	-5.36473	Unknown protein
VIT_13s0019g00220	-5.35036	Flowering Locus Y FY
VIT_08s0007g08230	-5.34878	Curculin (mannose-binding) lectin
VIT_07s0141g00020	-5.32889	SENSITIVE TO PROTON RHIZOTOXICITY 1
VIT_10s0042g01070	-5.32464	zinc finger (C3HC4-type RING finger)
VIT_09s0002g01090	-5.31523	flavonoid 3-monooxygenase
VIT_11s0052g01800	-5.30399	CONSTANS-LIKE 5
VIT_04s0023g03540	-5.29994	Thaumatin SCUTL1
VIT_09s0002g08940	-5.29941	MOS3/PRE/SAR3 (SUPPRESSOR OF AUXIN RESISTANCE3)
VIT_10s0116g00180	-5.29339	ribosomal protein L4/L1
VIT_07s0031g01580	-5.28278	SKP1 interacting partner 6 (SKIP6)
VIT_14s0006g01890	-5.27763	Unknown protein
VIT_00s2086g00010	-5.27662	1-aminocyclopropane-1-carboxylate oxidase 1
VIT_19s0014g01250	-5.27612	TUBBY LIKE PROTEIN 7 TLP7
VIT_01s0026g00730	-5.26931	Unknown protein
VIT_00s0854g00010	-5.22427	Unknown protein
VIT_06s0009g02300	-5.22239	cysteine desulfurase
VIT_19s0014g02230	-5.21804	ribosomal protein S20, Chloroplast 30S
VIT_09s0054g00960	-5.21475	no hit
VIT_15s0046g01190	-5.20932	hydroquinone glucosyltransferase
VIT_03s0038g03610	-5.20568	Unknown protein
VIT_03s0063g02580	-5.20307	ribosomal protein L27
VIT_19s0014g00300	-5.2016	alpha,alpha-trehalose-phosphate synthase
VIT_18s0001g08220	-5.20061	SUT4 (SUCROSE TRANSPORTER 4)
VIT_15s0046g02400	-5.19298	glycerol-3-phosphate acyltransferase 8
VIT_10s0071g00990	-5.19255	coiled-coil-helix-coiled-coil-helix domain
VIT_15s0046g01550	-5.19107	no hit
VIT_02s0025g03320	-5.17927	CYP86A2
VIT_02s0025g04920	-5.17401	Phosphate translocator protein2, Plastidic
VIT_00s0125g00430	-5.17334	root hair defective 3 GTP-binding (RHD3)
VIT_15s0048g01390	-5.1728	gibberellin receptor GID1L3
VIT_11s0118g00410	-5.1639	ANTR2 (anion transporter 2
VIT_17s0000g09980	-5.15754	REF6 (RELATIVE OF EARLY FLOWERING 6)
VIT_04s0023g03550	-5.15614	thaumatin
VIT_11s0078g00430	-5.14999	L-fucokinase
VIT_05s0020g01140	-5.14705	ribosomal protein L18
VIT_00s0179g00320	-5.13512	Unknown protein
VIT_17s0000g03640	-5.11816	proline-rich protein precursor
VIT_16s0100g00350	-5.11515	ABC transporter B member 8
VIT_06s0004g04360	-5.11253	amino acid binding protein
VIT_14s0006g01080	-5.10969	atypical receptor kinase MARK
VIT_18s0001g00330	-5.1071	Unknown protein
VIT_17s0000g07790	-5.10119	UDP-glucose:salicylic acid glucosyltransferase
VIT_11s0037g00040	-5.09266	basic helix-loop-helix (bHLH) family
VIT_17s0000g07700	-5.0729	glucose inhibited division protein B
VIT_11s0016g02530	-5.07209	protein arginine N-methyltransferase
VIT_18s0122g01380	-5.0714	Crp1 protein
VIT_14s0068g01180	-5.07112	Unknown protein
VIT_12s0055g00830	-5.06375	methyltransferase
VIT_04s0023g01490	-5.05719	ovate family protein 7 OFP7
VIT_07s0005g00040	-5.05446	dephospho-CoA kinase
VIT_19s0027g00710	-5.0508	Ribosomal protein L27 (RPL27C) 60S
VIT_18s0001g15330	-5.04893	nodulin MtN3 family
VIT_08s0058g00560	-5.04834	prenylated rab acceptor (PRA1)
VIT_08s0040g03320	-5.04752	glutamate N-acetyltransferase
VIT_14s0171g00360	-5.04635	Unknown protein
VIT_18s0086g00210	-5.04479	S-locus receptor protein kinase
VIT_08s0040g00630	-5.04449	hydroxyproline-rich glycoprotein
VIT_05s0049g01410	-5.04115	phosphate transporter 1
VIT_03s0063g02250	-5.0353	POLYOL TRANSPORTER 5
VIT_19s0027g00740	-5.03347	Inhibitor of apoptosis
VIT_03s0097g00600	-5.0328	octicosapeptide/Phox/Bem1p (PB1) domain-containing protein
VIT_02s0025g02330	-5.03028	zinc finger (HIT type)
VIT_15s0021g01560	-5.03002	leucine carboxyl methyltransferase family protein
VIT_17s0000g01970	-5.02321	MKK9
VIT_10s0003g02050	-5.01821	cyclic phosphodiesterase
VIT_10s0116g00590	-5.0126	pectinesterase family
VIT_17s0000g01290	-5.00969	RGP1 (REVERSIBLY GLYCOSYLATED POLYPEPTIDE 1)
VIT_07s0005g03660	-4.99418	NON-INTRINSIC ABC PROTEIN 4
VIT_02s0025g02070	-4.98984	RWP-RK domain-containing protein
VIT_06s0080g00570	-4.9832	Unknown protein
VIT_18s0001g03330	-4.98223	Unknown protein
VIT_07s0005g02480	-4.97404	myb domain protein 61
VIT_14s0068g01690	-4.97358	TCP family transcription factor TCP20
VIT_08s0040g01920	-4.96937	Crinkly4
VIT_00s0434g00080	-4.9684	aspartyl protease
VIT_13s0067g00260	-4.96657	nematode-resistance protein
VIT_17s0000g08020	-4.96196	Unknown protein
VIT_18s0001g02100	-4.96149	Unknown protein
VIT_05s0020g04520	-4.95865	AT rich interactive domain 2 (ARID, RFX-like)
VIT_03s0038g03860	-4.95314	Phosphate-induced protein 1
VIT_06s0004g02610	-4.93405	MOM1 (MAINTENANCE OF METHYLATION1)
VIT_04s0023g01320	-4.92891	minor allergen Alt a 7
VIT_00s0802g00020	-4.91537	Unknown protein
VIT_13s0147g00200	-4.91534	L-aminoadipate-semialdehyde dehydrogenase-phosphopantetheinyltransferase
VIT_17s0000g04660	-4.90974	agmatine deiminase
VIT_11s0016g00110	-4.90679	potassium channel tetramerisation domain-containing protein
VIT_15s0046g00360	-4.90642	aspartyl protease
VIT_11s0016g04650	-4.90578	drug/metabolite transporter DMT family transporter
VIT_18s0089g01170	-4.89716	LHCB5 (LIGHT HARVESTING COMPLEX OF PHOTOSYSTEM II 5)
VIT_14s0030g02220	-4.89714	sec-independent protein translocase protein TatA
VIT_18s0164g00030	-4.89661	ATP synthase delta chain, chloroplast precursor
VIT_07s0151g00550	-4.89614	BUD32 family protein kinase
VIT_01s0026g01430	-4.88834	Unknown protein
VIT_12s0055g01110	-4.88793	LHCB6 (LIGHT HARVESTING COMPLEX PSII)
VIT_08s0040g02700	-4.88577	heavy-metal-associated domain-containing protein / copper chaperone (CCH)
VIT_18s0122g00480	-4.88506	U2 snRNP auxiliary factor small subunit
VIT_13s0067g03150	-4.87922	rhodanese like protein
VIT_07s0005g00970	-4.87847	DNA binding
VIT_08s0007g01990	-4.87529	potassium channel tetramerisation domain-containing protein
VIT_18s0041g00350	-4.87407	Dienelactone hydrolase
VIT_10s0003g00080	-4.87195	ribosomal protein L11 methyltransferase
VIT_19s0138g00090	-4.87087	DWARF AND DELAYED FLOWERING 1
VIT_02s0154g00070	-4.8667	ABNORMAL FLORAL ORGANS
VIT_05s0051g00410	-4.86414	hydroxyethylthiazole kinase
VIT_08s0007g07970	-4.85958	serine/threonine-protein kinase Nek4
VIT_18s0001g14520	-4.85924	Unknown protein
VIT_17s0000g09790	-4.85329	BT1 (BTB and TAZ domain protein 1)
VIT_09s0018g01820	-4.84735	MKK5
VIT_06s0004g03540	-4.84658	MAPK (MPK3)
VIT_19s0014g02810	-4.84451	nucleotidyltransferase family protein
VIT_11s0016g02360	-4.84095	TET2 (TETRASPANIN2)
VIT_07s0005g01140	-4.83602	Unknown protein
VIT_16s0115g00340	-4.83401	UDP-glucose: anthocyanidin 5,3-O-glucosyltransferase
VIT_19s0177g00320	-4.82927	apolipoprotein D
VIT_04s0023g01170	-4.8246	Unknown protein
VIT_15s0024g01500	-4.81709	no hit
VIT_09s0054g00830	-4.80711	lipid-binding serum glycoprotein
VIT_13s0074g00160	-4.80179	3-oxoacyl-[acyl-carrier-protein] synthase
VIT_13s0320g00060	-4.80044	carboxyl-terminal peptidase
VIT_06s0004g03640	-4.79849	trans-2-enoyl-CoA reductase
VIT_12s0057g01330	-4.79156	zinc finger (C3HC4-type RING finger)
VIT_15s0045g00770	-4.78675	ribosomal protein S15
VIT_18s0001g15640	-4.77405	pathogenesis-related
VIT_16s0013g00240	-4.77096	Unknown protein
VIT_06s0004g06160	-4.76896	josephin family protein
VIT_04s0044g00530	-4.76275	PAP/fibrillin family
VIT_05s0020g00070	-4.75598	no hit
VIT_18s0001g04470	-4.75532	TGACG MOTIF-BINDING FACTOR 4
VIT_08s0007g07070	-4.75258	DEAD box RNA helicase RH11
VIT_11s0016g00590	-4.74939	invertase/pectin methylesterase inhibitor
VIT_11s0118g00250	-4.74738	IMP dehydrogenase/GMP reductase
VIT_00s0341g00020	-4.74659	transposon protein, CACTA, En/Spm sub-class
VIT_06s0004g06640	-4.7425	PDX1 (PYRIDOXINE BIOSYNTHESIS 1.3)
VIT_05s0029g00190	-4.73728	glucan endo-1,3-beta-glucosidase 4 precursor
VIT_14s0219g00200	-4.73531	pentatricopeptide (PPR) repeat-containing protein
VIT_01s0011g05260	-4.73476	DELLA protein GAI1
VIT_10s0042g00200	-4.73314	thioredoxin X
VIT_05s0020g02860	-4.73148	zinc finger (C3HC4-type RING finger)
VIT_02s0025g03240	-4.73007	protein kinase
VIT_03s0091g00690	-4.72727	SALT TOLERANCE ZINC FINGER
VIT_04s0023g03030	-4.72649	zinc finger (B-box type)
VIT_16s0098g00680	-4.72459	DNA mismatch repair protein MutS2
VIT_16s0098g00550	-4.7239	DNA binding
VIT_14s0036g00480	-4.72218	tyrosyl-tRNA synthetase
VIT_19s0014g03960	-4.72199	zinc finger (B-box type)
VIT_17s0000g02950	-4.71879	Glutathione S-transferase 25 GSTU7
VIT_08s0007g08560	-4.71423	Unknown protein
VIT_18s0001g09750	-4.70967	S-domain receptor kinase
VIT_13s0067g00150	-4.69629	hydrolase, alpha/beta fold
VIT_01s0011g02460	-4.69565	receptor protein kinase PERK1
VIT_11s0037g00750	-4.69481	CDK-activating kinase assembly factor MAT1
VIT_06s0004g00720	-4.68965	glucan endo-1,3-beta-glucosidase 4 precursor
VIT_01s0150g00020	-4.68686	Receptor protein kinase
VIT_02s0154g00590	-4.67689	unknown
VIT_10s0003g01060	-4.67579	topoisomerase, B subunit type IIA
VIT_13s0019g02300	-4.67556	wall-associated receptor kinase-like 20
VIT_06s0004g04110	-4.66515	Unknown protein
VIT_08s0007g04770	-4.66246	zinc finger (C2H2 type) family
VIT_08s0007g05600	-4.66156	pyrroline-5-carboxylate reductase
VIT_06s0009g01580	-4.64772	glycosyl hydrolase family 17 protein
VIT_11s0016g00100	-4.6475	adapter protein SPIKE1 (SPK1)
VIT_09s0018g01240	-4.63897	balbiani ring 1
VIT_15s0048g00870	-4.63846	AT-hook protein 1 (AHP1)
VIT_11s0016g00120	-4.6374	omega-6 fatty acid desaturase, chloroplast (FAD6) (FADC)
VIT_09s0002g04320	-4.63737	Photosystem I reaction center subunit VI PSAH
VIT_17s0000g08510	-4.63346	PWWP domain-containing protein
VIT_13s0074g00230	-4.63324	outer envelope protein omp24
VIT_08s0007g00420	-4.61295	Protein kinase APK1B
VIT_07s0031g01240	-4.60763	Unknown protein
VIT_16s0098g01700	-4.59927	epoxide hydrolase
VIT_11s0016g04230	-4.59749	Unknown protein
VIT_13s0067g02560	-4.59544	Unknown protein
VIT_08s0007g02030	-4.5947	AUX1 protein
VIT_16s0039g00310	-4.59166	Unknown protein
VIT_16s0100g00720	-4.59076	heat shock transcription factor B2A
VIT_14s0006g02240	-4.58701	oxalyl-CoA decarboxylase
VIT_11s0103g00220	-4.58477	ribosomal protein P3 (RPP3B) acidic 60S
VIT_19s0014g02680	-4.58234	ribosomal protein S2
VIT_05s0077g01290	-4.58211	Unknown protein
VIT_06s0004g03490	-4.58164	Nuclear transcription factor Y subunit B related
VIT_06s0004g03380	-4.57501	tRNA-intron endonuclease
VIT_11s0016g00810	-4.57473	inter-alpha-trypsin inhibitor heavy chain
VIT_13s0019g04140	-4.57426	LHCA1
VIT_01s0026g01020	-4.57001	binding
VIT_13s0147g00060	-4.5689	Ribosomal protein S25 (RPS25E) 40S
VIT_18s0001g13360	-4.56735	nodulin MtN21 family
VIT_11s0052g00100	-4.56566	basic helix-loop-helix (bHLH) family
VIT_13s0073g00620	-4.5629	MAM33 family
VIT_14s0108g00010	-4.55918	isochorismate synthase 1, chloroplast precursor
VIT_03s0038g03230	-4.55391	1-acyl-sn-glycerol-3-phosphate acyltransferase zeta precursor
VIT_07s0141g00810	-4.55225	Zinc finger, SWIM-type
VIT_00s0174g00130	-4.55144	far-red impaired responsive family protein
VIT_06s0061g01430	-4.54042	flavonoid 1-2 rhamnosyltransferase
VIT_14s0030g00640	-4.53778	DnaJ homolog, subfamily B, member 12
VIT_07s0005g01370	-4.53458	DNA mismatch repair protein MSH6
VIT_18s0075g00220	-4.53413	ReMembR-H2 protein JR702
VIT_14s0068g00750	-4.5341	C2 domain-containing protein
VIT_18s0001g12490	-4.53087	O-methyltransferase
VIT_04s0008g01730	-4.52617	PSBX (photosystem II subunit X)
VIT_07s0031g02870	-4.52326	nucleotidyltransferase
VIT_03s0038g03530	-4.51451	LYS/HIS TRANSPORTER 7
VIT_15s0024g00400	-4.51168	disease resistance protein (NBS-LRR class)
VIT_12s0055g00810	-4.51127	cationic peroxidase
VIT_13s0019g04270	-4.51121	no hit
VIT_06s0004g02890	-4.50729	protein disulfide isomerase
VIT_11s0016g05040	-4.50514	Unknown protein
VIT_18s0001g15580	-4.50412	glycogenin glucosyltransferase (glycogenin)
VIT_03s0017g01930	-4.49511	CYP97B2
VIT_12s0035g00690	-4.49498	TCP family transcription factor TCP23
VIT_13s0084g00630	-4.49241	Unknown protein
VIT_07s0031g02750	-4.49066	CBS domain containing protein
VIT_15s0048g01150	-4.49041	TCP family transcription factor TCP9
VIT_19s0014g00870	-4.49008	brassinosteroid signalling positive regulator (BZR1)
VIT_01s0011g05490	-4.48321	F-box domain containing protein
VIT_00s2839g00010	-4.4819	no hit
VIT_00s0269g00020	-4.48109	Unknown protein
VIT_13s0019g00720	-4.48105	Zinc knuckle
VIT_18s0072g00890	-4.48094	leucine-rich repeat protein kinase
VIT_01s0137g00240	-4.47964	pectate lyase
VIT_10s0003g03250	-4.47337	Unknown protein
VIT_18s0001g06150	-4.46927	Phosphate-induced protein 1
VIT_08s0058g00940	-4.46875	2OG-Fe(II) oxygenase
VIT_05s0051g00580	-4.4682	inosine triphosphate pyrophosphatase
VIT_13s0067g00110	-4.46787	CYP72A1
VIT_18s0001g00820	-4.46127	thioredoxin-like protein CDSP32
VIT_14s0068g01560	-4.45636	Unknown protein
VIT_00s0332g00030	-4.45545	Maturase matR
VIT_08s0007g05690	-4.45484	lycopene beta cyclase, chloroplast precursor
VIT_05s0077g00030	-4.44968	ammonium transporter 1, member 1 (AMT1.1)
VIT_11s0052g01120	-4.44515	ZINC FINGER PROTEIN 2
VIT_07s0129g00330	-4.44506	lateral organ boundaries protein 39
VIT_08s0007g02470	-4.44486	aspartyl protease
VIT_17s0000g07980	-4.44444	RDR2 (RNA-DEPENDENT RNA POLYMERASE 2)
VIT_07s0005g03680	-4.44279	ABC transporter family
VIT_02s0025g01650	-4.4425	PHD finger transcription factor
VIT_11s0016g01810	-4.43717	Unknown protein
VIT_14s0066g01030	-4.43549	tubulin gamma complex component 2
VIT_01s0137g00630	-4.43494	alpha-galactosidase/ hydrolase, hydrolyzing O-glycosyl compounds
VIT_01s0010g03350	-4.43041	GTPase EngC
VIT_16s0050g02270	-4.42845	Unknown protein
VIT_07s0104g01330	-4.4277	Unknown protein
VIT_00s0179g00090	-4.42655	TIFY 4B (Protein PEAPOD 2)
VIT_12s0059g02750	-4.42483	eukaryotic translation initiation factor-related
VIT_01s0011g00550	-4.42309	hydrolase, alpha/beta fold family
VIT_04s0008g05540	-4.42127	clathrin assembly protein 2
VIT_19s0015g00910	-4.41805	EMB2731
VIT_07s0031g00590	-4.41746	triacylglycerol lipase
VIT_06s0004g08290	-4.41134	KH domain-containing protein
VIT_19s0090g00450	-4.40874	Unknown protein
VIT_00s0253g00020	-4.40545	no hit
VIT_01s0146g00110	-4.40488	peptidyl-prolyl cis-trans isomerase B (cyclophilin B)
VIT_01s0146g00520	-4.40472	sterile alpha motif (SAM) domain-containing
VIT_19s0027g00590	-4.40058	arginine/serine-rich 45
VIT_05s0049g00470	-4.40008	Electron transfer flavoprotein beta-subunit
[truncated: 2,124 more rows]

## Sheet: H
Gene_ID	FC	Description
VIT_14s0006g00530	17.5094	no hit
VIT_19s0090g01830	15.8634	no hit
VIT_05s0049g00750	13.6336	no hit
VIT_04s0008g02300	10.7363	pyruvate dehydrogenase E1 beta subunit
VIT_13s0101g00010	10.6313	ABC transporter F member 2
VIT_05s0020g03410	10.4631	aspartate aminotransferase
VIT_14s0036g00910	10.3884	UDP-N-acetylglucosamine--peptide N-acetylglucosaminyltransferase
VIT_02s0033g01000	9.9402	Anthraniloyal-CoA: methanol anthraniloyal transferase
VIT_12s0121g00110	9.92618	no hit
VIT_00s0259g00020	8.94116	Histone H2A
VIT_13s0064g00510	8.92314	no hit
VIT_08s0007g00990	8.7176	no hit
VIT_04s0043g00960	8.66993	tetratricopeptide repeat (TPR)-containing
VIT_15s0024g00840	8.6304	ABC transporter F member 2
VIT_19s0015g02330	8.41703	AP-2 complex subunit mu-1
VIT_01s0026g01410	8.39282	inorganic pyrophosphatase
VIT_02s0012g03060	8.28841	6-phosphogluconate dehydrogenase, decarboxylating
VIT_05s0136g00090	8.2323	no hit
VIT_12s0034g02460	8.21489	no hit
VIT_00s0188g00090	8.18673	dicarboxylate/tricarboxylate carrier (DTC)
VIT_12s0034g02410	8.14691	no hit
VIT_14s0108g00440	8.03848	Tubulin alpha chain
VIT_08s0058g01080	7.81417	no hit
VIT_00s0183g00040	7.66575	importin alpha
VIT_03s0017g01310	7.63759	Ribosomal protein S17 (RPS17D) 40S
VIT_08s0032g00940	7.59757	DnaJ homolog, subfamily A, member 2
VIT_18s0122g00540	7.37871	no hit
VIT_19s0015g01520	7.31016	no hit
VIT_14s0036g00580	7.26995	betaine aldehyde dehydrogenase
VIT_13s0106g00090	7.25674	no hit
VIT_11s0065g00670	6.91239	no hit
VIT_18s0075g00550	6.82948	RuvB DNA helicase protein
VIT_04s0069g00120	6.65611	Cullin 3a
VIT_11s0078g00280	6.6491	Pol polyprotein
VIT_05s0102g00140	6.37446	no hit
VIT_10s0003g02510	6.34501	SRG1 (SENESCENCE-RELATED GENE 1) oxidoreductase
VIT_14s0006g01510	6.31743	no hit
VIT_12s0028g02310	6.216	no hit
VIT_07s0005g00870	6.13673	erg-1
VIT_05s0094g00330	5.95348	Chitinase, class IV [Vitis vinifera]
VIT_18s0001g00270	5.86208	no hit
VIT_14s0006g02500	5.84134	no hit
VIT_03s0091g00040	5.66079	limonoid UDP-glucosyltransferase
VIT_00s0194g00360	5.56	histone H2A.4 HTA12
VIT_01s0026g01220	5.54813	no hit
VIT_05s0049g00800	5.44202	Unknown protein
VIT_06s0009g03730	5.38718	V-type H+-transporting ATPase subunit B
VIT_06s0004g02570	5.3155	Kiwellin Ripening-related protein grip22
VIT_00s0131g00250	5.08345	heat-shock protein 80
VIT_01s0010g01340	4.96886	GTPase activating protein
VIT_13s0073g00040	4.90897	glycine-rich protein
VIT_12s0034g01950	4.90403	legumin
VIT_19s0015g02890	4.89106	Glutathione S-transferase 25 GSTU25
VIT_10s0042g01190	4.87289	ribosomal protein P2 (RPP2A) acidic 60S
VIT_09s0002g07580	4.65728	NADPH quinone oxidoreductase-like protein
VIT_00s0174g00230	4.64748	no hit
VIT_07s0005g04320	4.62018	no hit
VIT_18s0001g02800	4.58385	Expansin-A7
VIT_12s0055g01210	4.56611	no hit
VIT_00s0639g00010	4.55339	no hit
VIT_05s0077g01570	4.54693	pathogenesis protein 10 [Vitis vinifera]
VIT_05s0062g00560	4.52917	no hit
VIT_16s0022g00300	4.46268	sulfate transporter protein
VIT_16s0013g01610	4.3982	ribosomal protein P1 acidic 60S
VIT_07s0197g00180	4.37845	no hit
VIT_10s0042g00530	4.35734	no hit
VIT_01s0011g05140	4.35045	Major latex-like protein ripening protein [grip61]
VIT_16s0013g00990	4.28436	Ethylene-responsive transcription factor ERF105
VIT_11s0065g00530	4.23799	no hit
VIT_05s0049g02020	4.11943	Unknown protein
VIT_05s0077g00420	3.90546	Unknown protein
VIT_02s0033g01050	3.65791	anthraniloyal-CoA: methanol anthraniloyal transferase [Vitis labrusca]
VIT_03s0088g00920	3.61435	unknown
VIT_18s0001g11670	3.58896	Ras GTP-binding protein (RAN2)
VIT_19s0014g02400	3.28778	Ribosomal protein L11 RPL11B
VIT_05s0049g00690	3.28504	no hit
VIT_05s0094g01650	3.21501	unknown
VIT_13s0067g01610	3.20815	no hit
VIT_15s0024g00770	3.15944	no hit
VIT_18s0041g01610	3.1278	no hit
VIT_00s0252g00080	3.0483	ribosomal protein S4
VIT_19s0090g00740	2.98237	no hit
VIT_18s0076g00370	2.86509	ribosomal protein P2 (RPP2A) acidic 60S
VIT_16s0013g00480	2.85527	Unknown protein
VIT_19s0027g00460	2.80797	Glutathione S-transferase 25 GSTU25
VIT_10s0071g00180	2.74054	phosphatidylinositol 3- and 4-kinase family
VIT_00s0324g00080	2.72723	UDP-glucoronosyl and UDP-glucosyl transferase
VIT_12s0059g00850	2.63839	phosphatidylinositol 3- and 4-kinase
VIT_00s0186g00020	2.47354	SUM2 (SMALL UBIQUITIN-LIKE MODIFIER 2)
VIT_02s0025g01560	2.44047	UDP-glucose 4-epimerase GEPI48
VIT_01s0026g00820	2.38398	IAA-amino acid hydrolase 1 (ILR1)
VIT_12s0028g01380	2.28871	no hit
VIT_11s0065g00950	2.20468	CBL-interacting protein kinase 23
VIT_01s0026g01530	2.17201	HOMEOBOX PROTEIN 54
VIT_02s0241g00180	2.15113	UDP-D-GLUCURONATE 4-EPIMERASE 5 GAE5
VIT_11s0052g00580	2.15029	no hit
VIT_19s0090g01340	2.14398	no hit
VIT_05s0020g00050	2.06579	no hit
VIT_12s0028g00980	2.05555	myb family
VIT_15s0046g02420	2.00867	Aquaporin TMP-C
VIT_04s0023g03550	-8.60882	thaumatin
VIT_08s0040g00800	-7.2812	nodulin MtN21
VIT_05s0020g04570	-5.46242	CBL-interacting protein kinase 7 (CIPK7)
VIT_13s0067g02860	-5.0008	LRP1 (LATERAL ROOT PRIMORDIUM 1)
VIT_02s0109g00080	-4.93415	Phosphoribulokinase
VIT_00s1937g00010	-4.36563	amine oxidase
VIT_13s0067g00660	-4.12466	steroid 23-alpha-hydroxylase
VIT_00s0225g00230	-3.45718	alliin lyase precursor
VIT_08s0105g00380	-3.11048	Leucoanthocyanidin dioxygenase
VIT_14s0108g01020	-3.07515	alpha-expansin 1 precursor
VIT_14s0081g00710	-3.01556	unknown protein
VIT_13s0156g00110	-2.97784	chaperone BCS1 mitochondrial
VIT_05s0077g00030	-2.93545	ammonium transporter 1, member 1 (AMT1.1)
VIT_06s0009g01320	-2.90416	L-ascorbate oxidase
VIT_16s0098g00690	-2.89459	Major Facilitator Superfamily
VIT_04s0079g00680	-2.84387	phytoene synthase, chloroplast precursor
VIT_10s0003g02780	-2.81352	Unknown protein
VIT_14s0068g00680	-2.79409	glyceraldehyde-3-phosphate dehydrogenase A, chloroplast precursor
VIT_04s0008g04520	-2.78516	zinc finger, FYVE domain containing 26
VIT_09s0002g01090	-2.77006	flavonoid 3-monooxygenase
VIT_02s0025g01330	-2.76027	Polygalacturonase GH28
VIT_01s0011g02740	-2.74912	Phosphoenolpyruvate carboxylase
VIT_05s0077g01460	-2.74194	no hit
VIT_03s0038g04730	-2.73783	polyphenol oxidase
VIT_12s0059g02260	-2.73209	glutamate receptor GLR5
VIT_06s0009g02110	-2.7258	kelch repeat-containing F-box family protein
VIT_14s0036g01060	-2.67602	Unknown protein
VIT_01s0011g03160	-2.67489	PFT1 (PHYTOCHROME AND FLOWERING TIME 1) MED25
VIT_01s0150g00020	-2.66398	Receptor protein kinase
VIT_02s0025g00150	-2.65096	PRLI-interacting factor G
VIT_10s0042g00960	-2.64277	DNAJ heat shock N-terminal domain-containing protein
VIT_16s0022g00670	-2.6036	Vacuolar invertase 1, GIN1
VIT_05s0094g00020	-2.59833	RWP-RK domain-containing protein
VIT_02s0012g00570	-2.59447	pseudo-response regulator 2 (APRR2) (TOC2)
VIT_18s0117g00050	-2.55697	TIR-NBS-LRR-TIR disease resistance protein
VIT_17s0000g01870	-2.53944	INDETERMINATE(ID)-DOMAIN 16
VIT_04s0008g05010	-2.48619	Unknown protein
VIT_12s0028g02160	-2.48558	Ribulose bisphosphate carboxylase, large chain
VIT_13s0064g00460	-2.48212	Unknown protein
VIT_00s0407g00080	-2.46477	kinesin motor protein
VIT_19s0014g02440	-2.4378	MATE efflux family protein
VIT_07s0005g05510	-2.40966	kinase-like protein TMKL1
VIT_08s0040g02180	-2.40196	Mlo3
VIT_18s0001g08100	-2.39964	retroelement pol polyprotein
VIT_00s0203g00140	-2.39951	octicosapeptide/Phox/Bem1p (PB1) domain-containing protein
VIT_10s0003g03330	-2.39925	receptor-like serine-threonine protein kinase
VIT_00s0207g00010	-2.39576	anthranilate N-benzoyltransferase protein 1
VIT_02s0025g05070	-2.39138	microtubule motor PAK (PHOSPHATIDIC ACID KINASE) KHC
VIT_17s0000g05550	-2.28101	proton-dependent oligopeptide transport (POT) family protein
VIT_10s0003g00420	-2.25103	Auxin response factor 3
VIT_15s0046g00490	-2.24832	wax synthase
VIT_08s0007g01630	-2.24094	Tubulin beta-2 chain
VIT_00s0211g00160	-2.23408	Serine hydroxymethyltransferase 1
VIT_16s0098g00720	-2.22766	lectin protein kinase
VIT_11s0103g00550	-2.21426	Subtilisin-like serine protease 3
VIT_05s0049g01410	-2.20966	phosphate transporter 1
VIT_09s0002g03360	-2.20784	calmodulin binding protein
VIT_02s0012g01390	-2.2048	no hit
VIT_07s0031g00480	-2.17854	protein kinase family
VIT_10s0003g01490	-2.17342	NIK3 (NSP-INTERACTING KINASE 3)
VIT_01s0150g00250	-2.14968	peptide transporter PTR2-B
VIT_17s0000g02140	-2.13978	3-hydroxyisobutyrate dehydrogenase
VIT_04s0023g03480	-2.1277	armadillo/beta-catenin repeat
VIT_08s0007g02030	-2.1207	AUX1 protein
VIT_13s0064g00030	-2.10093	choline transporter
VIT_04s0043g00160	-2.1003	Receptor protein kinase
VIT_16s0098g01750	-2.09794	Unknown protein
VIT_08s0007g08540	-2.09094	Mg-chelatase subunit XANTHA-F
VIT_01s0137g00290	-2.08856	oxysterol binding protein
VIT_09s0002g07530	-2.06241	Tetratricopeptide helical
VIT_02s0033g01370	-2.05924	sodium:solute symporter family protein
VIT_08s0007g04550	-2.05621	NCS1 nucleoside transporter family protein
VIT_14s0068g00130	-2.03242	FERONIA receptor-like kinase
VIT_12s0028g01110	-2.03104	PHYTOCHROME-INTERACTING FACTOR 5 PIL6
VIT_00s0299g00100	-2.02678	ARABIDOPSIS THALIANA HOMEOBOX PROTEIN 2
VIT_10s0116g00680	-2.02226	PDF2 (PROTODERMAL FACTOR2)
VIT_14s0060g00990	-2.01294	unknown
VIT_17s0000g03190	-2.00357	glycosyl transferase family 28 protein
