# Supplementary material for: Increasing the source/sink ratio in Vitis vinifera (cv Sangiovese) induces extensive transcriptome reprogramming and modifies berry ripening
Source: BMC Genomics. 2011 Dec 23;12:631. doi: 10.1186/1471-2164-12-631 (PMC3283566; doi:10.1186/1471-2164-12-631)
Supplement: Additional file 7 — Differentially expressed genes displaying a five-fold or greater change in transcript abundance between C and CT at EV and /or H. For each gene the CT/C Fold-change (FC) at EV and /or H, the description, the gene ontology, the presence of the gene among genes identified by cluster analysis as CT specific, C specific, common to C and CT with a different expression profile and common to C and CT with the same expression profile, are reported.. [file 1471-2164-12-631-S7.XLS]

## Sheet: Foglio1
Gene_ID	FC EV	FC H	Description	Gene Ontology	CT highly modulated	C highly modulated	Common to C and CT with a different expression pattern	Common to C and CT with the same expression pattern
VIT_00s0240g00050	152.173		Glutathione S-transferase 8 GSTU19	Secondary Metabolic Process	*
VIT_19s0093g00110	139.879		Glutathione S-transferase 22 GSTU22	Secondary Metabolic Process	*
VIT_04s0043g00260	115.871		no hit	No Hit	*
VIT_19s0177g00370	104.654		ADP,ATP carrier protein	Transport	*
VIT_11s0037g01360	103.201		NADH dehydrogenase subunit 4	Generation of Precursor Metabolites and Energy	*
VIT_03s0038g04630	100.302		isoflavone reductase related protein	Secondary Metabolic Process	*
VIT_11s0037g00060	94.6515		elongation factor 1-alpha-like protein	Protein Metabolic Process	*
VIT_00s0233g00170	94.4141		flavin-containing monooxygenase 3	Cellular Process	*
VIT_05s0124g00490	74.4499		oxalyl-CoA decarboxylase	Generation of Precursor Metabolites and Energy	*
VIT_18s0076g00190	73.7272		no hit	No Hit	*
VIT_04s0008g03700	73.2336		no hit	No Hit	*
VIT_00s1869g00010	68.2982		Polyprotein	Cellular Process	*
VIT_15s0048g00140	65.9657		H(+)-ATPASE AHA10 (AUTOINHIBITED H(+)-ATPASE ISOFORM 10)	Generation of Precursor Metabolites and Energy	*
VIT_12s0055g01210	63.8074		no hit	No Hit	*
VIT_05s0049g00750	63.6854	13.6336	no hit	No Hit	*
VIT_14s0030g00910	63.5438		Superoxide dismutase [Cu-Zn]	Response to Stress	*
VIT_05s0094g00330	60.2868	5.95348	Chitinase, class IV [Vitis vinifera]	Cell Wall Organization or Biogenesis	*
VIT_07s0104g00170	60.0189		Glutamine synthetase	Cellular Amino Acid and Derivative Metabolic Process	*
VIT_13s0147g00030	59.3948		male germ cell-associated kinase	Signal Transduction	*
VIT_07s0005g06130	59.1999		heat shock cognate 70 kDa protein 1 (HSC70-1) (HSP70-1)	Response to Stress	*
VIT_07s0141g00010	58.5238		unknown	Unknown or classified not clear yet	*
VIT_19s0014g04110	58.3717		Elongation factor 1-alpha (EF-1-alpha)	Protein Metabolic Process	*
VIT_15s0045g00190	57.4921		NADP dependent malic enzyme	Carbohydrate Metabolic Process	*
VIT_02s0025g02300	57.0707		no hit	No Hit	*
VIT_10s0092g00420	56.597		no hit	No Hit	*
VIT_09s0054g00030	56.2629		Ribosomal protein L7 (RPL7D) 60S	Protein Metabolic Process	*
VIT_14s0083g01230	55.3338		heat shock protein 81-3	Response to Stress	*
VIT_00s0208g00070	54.7664		no hit	No Hit	*
VIT_13s0064g00510	54.6042	8.92314	no hit	No Hit	*
VIT_14s0083g01190	53.1291		S-adenosylmethionine synthetase 1 (SAM1)	Cellular Amino Acids and Derivative Metabolic Process	*
VIT_07s0129g00770	52.9865		CYP81D2	Secondary Metabolic Process	*
VIT_07s0130g00010	52.7943		Peroxiredoxin-2B	Response to Stress	*
VIT_08s0040g01100	51.9808		S-adenosylmethionine synthetase 1 (SAM1)	Cellular Amino Acids and Derivative Metabolic Process	*
VIT_08s0032g00940	51.9628	7.59757	DnaJ homolog, subfamily A, member 2	Transport	*
VIT_01s0011g05140	51.6393		Major latex-like protein ripening protein [grip61]	Response to Stress	*
VIT_12s0055g01200	51.288		secretory carrier membrane protein (SCAMP4)	Cellular Process	*
VIT_12s0121g00110	51.1059	9.92618	no hit	No Hit	*
VIT_10s0042g01160	49.3053		Elongation factor EF-2	Protein Metabolic Process	*
VIT_00s1850g00010	49.098		no hit	No Hit	*
VIT_03s0038g00190	48.1279		Tubulin beta-8	Cellular Process	*
VIT_10s0042g00310	47.4812		MRP-like ABC transporter	Transport	*
VIT_09s0054g01660	46.0779		no hit	No Hit	*
VIT_04s0008g00050	46.0169		ribosomal protein L5-1 60S	Protein Metabolic Process	*
VIT_00s0163g00040	45.9152		no hit	No Hit	*
VIT_14s0006g01510	45.3193	6.31743	no hit	No Hit	*
VIT_00s0208g00020	44.9784		COP9 signalosome complex subunit 4	Cellular Homeostasis	*
VIT_16s0022g00740	44.9658		granule-bound starch synthase Ib precursor	Carbohydrate Metabolic Process	*
VIT_07s0205g00070	44.6776		phosphoenolpyruvate carboxykinase	Carbohydrate Metabolic Process	*
VIT_19s0093g00220	44.3932		Glutathione S-transferase 8 GSTU19	Secondary Metabolic Process	*
VIT_06s0009g03700	44.0597		V-type H+-transporting ATPase subunit B	Generation of Precursor Metabolites and Energy	*
VIT_06s0004g03570	43.7605		no hit	No Hit	*
VIT_13s0067g00350	43.5806		U-box domain-containing protein 34	Unknown or classified not clear yet	*
VIT_00s1652g00010	42.9929		no hit	No Hit	*
VIT_13s0019g00930	41.8786		heat shock cognate protein 2 70 kDa	Transport	*
VIT_05s0049g00810	41.2949		no hit	No Hit	*
VIT_16s0039g01050	41.0567		NADP dependent malic enzyme	Carbohydrate Metabolic Process	*
VIT_13s0106g00090	41.0442	7.25674	no hit	No Hit	*
VIT_15s0024g00840	40.6721	8.6304	ABC transporter F member 2	Transport	*
VIT_16s0013g00170	40.1954		SAR1 (SECRETION-ASSOCIATED RAS)	Cellular Process	*
VIT_03s0180g00300	39.7837		ABC transporter F member 2	Transport	*
VIT_04s0008g04140	38.8728		RD22 [Vitis vinifera]	Response to Stress	*
VIT_18s0041g01380	38.817		TIR-NBS disease resistance	Response to Stress	*
VIT_00s0188g00090	38.8066	8.18673	dicarboxylate/tricarboxylate carrier (DTC)	Transport	*
VIT_14s0036g00910	38.637	10.3884	UDP-N-acetylglucosamine--peptide N-acetylglucosaminyltransferase	Cell Wall Organization or Biogenesis	*
VIT_05s0165g00210	38.5773		Unknown protein	Unknown or classified not clear yet	*
VIT_12s0034g00020	38.1652		no hit	No Hit	*
VIT_11s0016g01590	38.0507		oligosaccharyl transferase STT3 protein [Vitis vinifera]	Unknown or classified not clear yet	*
VIT_01s0026g01410	37.4055	8.39282	inorganic pyrophosphatase	Generation of Precursor Metabolites and Energy	*
VIT_16s0013g01670	37.2887		6-phosphogluconate dehydrogenase, cytosolic	Carbohydrate Metabolic Process	*
VIT_05s0077g01560	36.9638		pathogenesis protein 10.3 [Vitis quinquangularis]	Response to Stress			*
VIT_19s0027g00460	36.2159		Glutathione S-transferase 25 GSTU25	Secondary Metabolic Process	*
VIT_19s0093g00290	35.7361		GLUTATHIONE S-TRANSFERASE TAU 25	Secondary Metabolic Process	*
VIT_19s0015g02800	35.6102		no hit	No Hit	*
VIT_03s0017g00410	35.2677		magnesium-dependent phosphatase 1	Cellular Process	*
VIT_17s0000g09950	34.9052		heat shock cognate 70 kDa protein 1 (HSC70-1) (HSP70-1)	Response to Stress	*
VIT_05s0077g00220	34.1827		Expansin A4	Response to Hormone stimulus	*
VIT_12s0035g01010	33.8913		ribosomal protein L23	Protein Metabolic Process	*
VIT_14s0006g02980	33.8688		senescence-associated protein	Developmental Process	*
VIT_07s0031g02860	33.549		Elongation factor EF-2	Protein Metabolic Process	*
VIT_12s0055g00310	33.195		UDP-glucose glucosyltransferase	Cellular Process	*
VIT_07s0151g00580	32.8151		UDP-GLUCOSYLTRANSFERASE 74F2	Cellular Process	*
VIT_18s0075g00560	32.3749		fatty acid multifunctional protein (MFP2)	Lipid Metabolic Process	*
VIT_13s0067g00540	32.3559		no hit	No Hit	*
VIT_07s0005g06350	32.0349		photosystem II 47 kDa protein	Generation of Precursor Metabolites and Energy	*
VIT_14s0036g00990	31.8555		polyubiquitin (UBQ4)	Cellular Homeostasis	*
VIT_11s0065g01050	31.6975		no hit	No Hit	*
VIT_15s0024g01090	31.5549		dihydropyrimidinase	Nucleic Acid Metabolic Process	*
VIT_08s0032g00520	31.2261		no hit	No Hit	*
VIT_00s0357g00030	30.964		unknown	Unknown or classified not clear yet	*
VIT_19s0015g02610	30.9256		Glutathione S-transferase 25 GSTU25	Secondary Metabolic Process	*
VIT_13s0101g00010	30.9235	10.6313	ABC transporter F member 2	Transport	*
VIT_05s0094g00700	30.9087		ribosomal protein SA (p40) 40S	Protein Metabolic Process	*
VIT_03s0063g01310	30.7006		oxidoreductase, 2OG-Fe(II) oxygenase family	Unknown or classified not clear yet	*
VIT_15s0045g00480	30.4109		unknown	Unknown or classified not clear yet	*
VIT_14s0066g02650	29.9834		unknown	Unknown or classified not clear yet	*
VIT_02s0012g02640	29.8833		aspartic-type endopeptidase	Cellular Homeostasis	*
VIT_14s0108g00550	29.7573		no hit	No Hit	*
VIT_09s0096g00990	29.7367		E3 ubiquitin-protein ligase HUWE1	Cellular Homeostasis	*
VIT_14s0036g00710	29.5584		no hit	No Hit	*
VIT_17s0000g06990	29.2825		ribosomal protein L2	Protein Metabolic Process	*
VIT_10s0042g01410	29.2256		no hit	No Hit	*
VIT_12s0034g01980	28.9485		no hit	No Hit	*
VIT_00s0187g00140	28.2558		Photosystem II 44 kDa reaction center psbC	Generation of Precursor Metabolites and Energy	*
VIT_09s0002g02180	28.2152		Tubulin beta-5 chain	Cellular Process	*
VIT_13s0101g00400	27.979		no hit	No Hit	*
VIT_18s0072g00020	27.8118		DNA-binding protein-related-like	Nucleic Acid Metabolic Process	*
VIT_16s0050g01820	27.7828		no hit	No Hit	*
VIT_07s0104g01660	27.2162		HAK5 (High affinity K+ transporter 5)	Transport	*
VIT_12s0034g02490	26.7941		unknown	Unknown or classified not clear yet	*
VIT_18s0122g00540	26.6963	7.37871	no hit	No Hit	*
VIT_19s0085g00080	26.6162		DEAD BOX RNA helicase RH5	Nucleic Acid Metabolic Process	*
VIT_00s0239g00160	26.5759		no hit	No Hit	*
VIT_09s0002g08010	26.5214		vacuolar pyrophosphatase [Vitis vinifera]	Generation of Precursor Metabolites and Energy	*
VIT_14s0036g00580	26.2057	7.26995	betaine aldehyde dehydrogenase	Cellular Amino Acids and Derivative Metabolic Process	*
VIT_02s0012g03060	26.172	8.28841	6-phosphogluconate dehydrogenase, decarboxylating	Carbohydrate Metabolic Process	*
VIT_01s0137g00080	26.0572		aldehyde dehydrogenase (NAD+)	Carbohydrate Metabolic Process	*
VIT_19s0015g02560	25.7735		GLUTATHIONE S-TRANSFERASE TAU 25	Secondary Metabolic Process	*
VIT_00s0517g00010	25.6449		unknown	Unknown or classified not clear yet	*
VIT_13s0047g00040	25.4025		ZIFL1 (ZINC INDUCED FACILITATOR 1); tetracycline:hydrogen antiporter/ transporter	Transport	*
VIT_03s0038g00040	25.188		NADP dependent malic enzyme	Carbohydrate Metabolic Process	*
VIT_13s0067g00560	25.1575		Cinnamyl alcohol dehydrogenase	Secondary Metabolic Process	*
VIT_09s0002g05400	25.1513		ABC transporter g family pleiotropic drug resistance 12 PDR12	Transport	*
VIT_16s0050g01830	25.0871		AAA-type ATPase	Transport	*
VIT_06s0004g05520	25.0441		no hit	No Hit	*
VIT_05s0102g00140	24.8444	6.37446	no hit	No Hit	*
VIT_12s0028g03710	23.9953		no hit	No Hit	*
VIT_06s0009g03710	23.9473		no hit	No Hit	*
VIT_08s0007g03740	23.9196		DEAD box RNA helicase (PRH75)	Nucleic Acid Metabolic Process	*
VIT_08s0007g00990	23.9029	8.7176	no hit	No Hit	*
VIT_00s0230g00050	23.8974		Auxilin protein	Cellular Process	*
VIT_16s0013g01650	23.3762		calmodulin-6 (CAM6)	Signal Transduction	*
VIT_06s0009g02080	23.266		chloroplast envelope membrane protein	Transport	*
VIT_06s0004g01470	23.1703		lipoxygenase LOX1	Lipid Metabolic Process	*
VIT_10s0116g00610	23.0484		Tubulin alpha	Cellular Process	*
VIT_15s0024g01210	23.0298		no hit	No Hit	*
VIT_13s0019g01440	22.9757		no hit	No Hit	*
VIT_00s0239g00010	22.9514		CTV.22	Unknown or classified not clear yet	*
VIT_05s0049g00660	22.9264		no hit	No Hit	*
VIT_04s0023g02320	22.7697		jasmonate O-methyltransferase	Lipid Metabolic Process	*
VIT_14s0108g00440	22.7055	8.03848	Tubulin alpha chain	Cellular Process	*
VIT_13s0106g00460	22.705		NHL repeat-containing protein	Unknown or classified not clear yet	*
VIT_18s0041g00530	22.7021		unknown	Unknown or classified not clear yet	*
VIT_01s0010g03260	22.6178		alanine:glyoxylate aminotransferase 2	Cellular Amino Acids and Derivative Metabolic Process	*
VIT_08s0058g00430	22.5993		ferritin	Nitrogen compound metabolic process	*
VIT_11s0016g02030	22.3866		cytochrome f [Vitis vinifera]	Generation of Precursor Metabolites and Energy	*
VIT_06s0061g00340	22.3486		Cell division control protein 48 homolog E	Cellular Process	*
VIT_08s0040g02720	22.2533		CCT chaperonin beta subunit	Cellular Homeostasis	*
VIT_02s0033g01220	22.192		no hit	No Hit	*
VIT_08s0032g00820	21.9848		no hit	No Hit	*
VIT_03s0017g00080	21.882		S-adenosylmethionine synthetase MAT3	Cellular Amino Acids and Derivative Metabolic Process	*
VIT_14s0036g00890	21.8563		UDP-N-acetylglucosamine--peptide N-acetylglucosaminyltransferase	Cell Wall Organization or Biogenesis	*
VIT_03s0017g00150	21.7787		proteasome 26S regulatory subunit (RPN8)	Cellular Homeostasis	*
VIT_09s0002g02440	21.7011		ABC transporter C member 12	Transport	*
VIT_18s0001g10910	21.6863		patatin	Transport	*
VIT_08s0058g01080	21.543	7.81417	no hit	No Hit	*
VIT_05s0029g00610	21.4288		ER lumen protein retaining receptor family protein	Signal Transduction	*
VIT_02s0025g00060	21.3811		no hit	No Hit	*
VIT_01s0011g05070	21.3265		no hit	No Hit	*
VIT_05s0020g03410	21.304	10.4631	aspartate aminotransferase	Cellular Amino Acids and Derivative Metabolic Process	*
VIT_16s0039g01230	21.2784		VPS5A subunit of retromer complex	Cellular Process	*
VIT_01s0146g00010	21.2564		Calreticulin	Response to Stress	*
VIT_07s0005g03820	21.2431		Acyl-[acyl-carrier-protein] desaturase OS=Glycine max GN=SACPD A PE=3 SV=2	Lipid Metabolic Process	*
VIT_11s0052g01320	21.0963		XYLOGLUCAN ENDOTRANSGLYCOSYLASE 6	Cell Wall Organization or Biogenesis	*
VIT_18s0086g00510	21.0797		unknown	Unknown or classified not clear yet	*
VIT_19s0014g02120	21.0441		Metallothionein	Response to Stress	*
VIT_19s0015g02100	21.0401		CYP72A59	Secondary Metabolic Process	*
VIT_02s0025g00590	21.0005		no hit	No Hit	*
VIT_02s0025g04300	20.7872		Thaumatin	Response to Stress			*
VIT_12s0034g02460	20.6185	8.21489	no hit	No Hit	*
VIT_00s0239g00140	20.6091		mei2 AML4	Cellular Process	*
VIT_08s0040g02140	20.4876		no hit	No Hit	*
VIT_18s0001g14810	20.42		lipase 3 (EXL3) family II extracellular	Unknown or classified not clear yet	*
VIT_19s0093g00310	20.4016		Glutathione S-transferase 8 GSTU19	Secondary Metabolic Process	*
VIT_02s0012g01950	20.4014		photosystem II protein D1	Generation of Precursor Metabolites and Energy	*
VIT_09s0002g07760	20.3553		NADPH quinone oxidoreductase	Cellular Process	*
VIT_18s0076g00370	20.2833		ribosomal protein P2 (RPP2A) acidic 60S	Protein Metabolic Process	*
VIT_10s0042g01080	20.0569		no hit	No Hit	*
VIT_06s0004g02780	20.0547		unknown	Unknown or classified not clear yet
VIT_18s0001g15170	19.8877		S-adenosylmethionine sythetase 2	Cellular Amino Acids and Derivative Metabolic Process	*
VIT_06s0004g05580	19.883		RNA polymerase beta subunit [Vitis vinifera]	Nucleic Acid Metabolic Process	*
VIT_05s0136g00090	19.7675	8.2323	no hit	No Hit	*
VIT_19s0015g00010	19.7525		ABC transporter C member 9	Transport	*
VIT_12s0034g02130	19.7345		serine carboxypeptidase precursor	Cellular Homeostasis	*
VIT_07s0104g01720	19.6799		HAK5 (High affinity K+ transporter 5)	Transport	*
VIT_19s0015g02730	19.5164		Glutathione S-transferase 25 GSTU25	Secondary Metabolic Process	*
VIT_07s0031g02470	19.451		dicarboxylate/tricarboxylate carrier (DTC)	Transport	*
VIT_18s0164g00120	19.3722		no hit	No Hit	*
VIT_11s0118g00100	19.3547		no hit	No Hit	*
VIT_04s0008g00180	19.3012		NADP-dependent malic enzyme	Carbohydrate Metabolic Process	*
VIT_18s0001g02360	19.2212		diphenol oxidase	Cellular Amino Acids and Derivative Metabolic Process	*
VIT_07s0005g05190	19.1876		Ribosomal protein L27A (RPL27aC) 60S	Protein Metabolic Process	*
VIT_05s0029g01290	19.1828		aspartic protease	Cellular Homeostasis	*
VIT_16s0039g00600	19.1451		ADP,ATP carrier protein	Transport	*
VIT_12s0028g02990	19.0498		fasciclin arabinogalactan-protein (FLA13)	Cell Wall Organization or Biogenesis	*
VIT_00s1562g00010	19.0448		Sucrose synthase 2	Carbohydrate Metabolic Process	*
VIT_15s0024g00680	18.8855		no hit	No Hit	*
VIT_13s0019g03030	18.8491		chaperone	Cellular Homeostasis	*
VIT_11s0016g01040	18.8349		CYP92A2v4	Secondary Metabolic Process	*
VIT_13s0047g00020	18.7805		ZIF1 (ZINC INDUCED FACILITATOR 1); carbohydrate transporter/ sugar porter	Transport	*
VIT_12s0035g01590	18.7589		no hit	No Hit	*
VIT_05s0165g00100	18.5939		elongation factor 1-alpha	Protein Metabolic Process	*
VIT_09s0054g01110	18.5469		cycloartenol synthase	Lipid Metabolic Process	*
VIT_05s0077g00190	18.4441		no hit	No Hit	*
VIT_07s0005g05810	18.3641		ATP-dependent Clp protease ClpB protein	Cellular Homeostasis	*
VIT_19s0014g02510	18.3614		no hit	No Hit	*
VIT_05s0077g00210	18.3049		Unknown protein	Unknown or classified not clear yet	*
VIT_01s0010g00490	18.2852		heat shock protein 81-2	Response to Stress	*
VIT_12s0034g01950	18.127		legumin	Response to Stress	*
VIT_05s0029g01160	18.0798		Elongation factor 1-alpha 1	Protein Metabolic Process	*
VIT_18s0166g00270	18.064		Unknown protein	Unknown or classified not clear yet	*
VIT_11s0037g01200	17.9391		unknown	Unknown or classified not clear yet	*
VIT_15s0024g00710	17.8432		gag-pol polyprotein	Cellular Process	*
VIT_02s0033g00440	17.6833		myb VvMYBA1	Transcription	*
VIT_19s0014g01740	17.6822		sodium/calcium exchanger family protein	Transport	*
VIT_19s0015g02180	17.6141		unknown	Unknown or classified not clear yet	*
VIT_01s0137g00120	17.5555		Ribosomal protein S6 (RPS6B) 40S	Cellular Process	*
VIT_14s0036g01320	17.5226		superoxide dismutase, copper-zinc	Response to Stress	*
VIT_18s0001g03440	17.4732		no hit	No Hit	*
VIT_03s0132g00300	17.3771		disease resistance protein (CC-NBS class)	Response to Stress	*
VIT_10s0042g01190	17.2979		ribosomal protein P2 (RPP2A) acidic 60S	Protein Metabolic Process	*
VIT_01s0010g02120	17.2275		zinc finger (C3HC4-type RING finger)	Transcription	*
VIT_12s0034g01290	17.1629		no hit	No Hit
VIT_15s0048g02790	17.1301		no hit	No Hit	*
VIT_03s0110g00220	16.829		Ribosomal RNA assembly protein mis3	Protein metabolic process	*
VIT_04s0079g00350	16.8114		tubulin, Beta	Cellular Process	*
VIT_11s0016g05680	16.7562		RAB GTPase activator	Unknown or classified not clear yet	*
VIT_12s0034g01680	16.7504		disease resistance protein (NBS class)	Response to Stress	*
VIT_19s0085g01240	16.6989		gamma hydroxybutyrate dehydrogenase-like protein	Carbohydrate Metabolic Process	*
VIT_14s0068g01740	16.6154		ABCNAP14	Transport	*
VIT_13s0064g00810	16.5291		9,10[9',10']carotenoid cleavage dioxygenase [Vitis vinifera]	Secondary Metabolic Process	*
VIT_10s0116g01120	16.4839		ADP/ATP CARRIER 3	Transport	*
VIT_00s0267g00060	16.3857		no hit	No Hit	*
VIT_14s0036g00810	16.3785		HMG-CoA synthase 2	Lipid Metabolic Process	*
VIT_17s0000g10400	16.2957		ribosomal protein S14 (Clone MCH1) 40S	Protein Metabolic Process	*
VIT_05s0077g01540	16.2899		Bet v I allergen	Response to Stress	*
VIT_14s0006g01290	16.1784		myb domain protein 113	Transcription	*
VIT_05s0020g00990	16.1115		no hit	No Hit	*
VIT_13s0019g03140	16.0336		heat shock protein 17.3 kDa class I	Response to Stress	*
VIT_11s0016g01140	16.0079		unknown	Unknown or classified not clear yet	*
VIT_11s0206g00020	15.978		isopentenyl diphosphate isomerase 2	Lipid Metabolic Process	*
VIT_15s0048g00570	15.932		no hit	No Hit	*
VIT_08s0056g00590	15.9132		chloroplast envelope membrane protein [Vitis vinifera]	Transport	*
VIT_07s0005g05820	15.8376		brassinosteroid biosynthetic protein DWARF1	Lipid Metabolic Process	*
VIT_02s0012g01730	15.8194		integrase core domain containing protein	Cellular Process	*
VIT_09s0002g08760	15.7981		Ankyrin	Transport	*
VIT_18s0075g00860	15.789		unknown	Unknown or classified not clear yet
VIT_00s0251g00080	15.7539		no hit	No Hit	*
VIT_13s0019g02500	15.7492		no hit	No Hit	*
VIT_19s0027g01930	15.7132		no hit	No Hit	*
VIT_12s0055g00260	15.6166		no hit	No Hit	*
VIT_15s0045g00140	15.6123		no hit	No Hit	*
VIT_12s0055g00070	15.6092		UDP-glycosyltransferase 71A13	Cellular Process	*
VIT_14s0006g00440	15.5962		NADH dehydrogenase subunit 4	Generation of Precursor Metabolites and Energy	*
VIT_18s0075g00550	15.586	6.82948	RuvB DNA helicase protein	Nucleic Acid Metabolic Process	*
VIT_03s0038g04620	15.4991		isoflavone reductase	Secondary Metabolic Process	*
VIT_19s0014g00500	15.4758		receptor kinase 2	Signal Transduction	*
VIT_19s0090g00010	15.3835		H(+)-ATPase 9 AHA9	Generation of Precursor Metabolites and Energy	*
VIT_00s0233g00090	15.3373		vacuolar protein sorting 41 (VPS41)	Cellular Process	*
VIT_00s0246g00220	15.2821		F-type H+-transporting ATPase subunit 8	Generation of Precursor Metabolites and Energy	*
VIT_00s0768g00020	15.2813		Tubulin beta-6 chain	Cellular Process	*
VIT_00s0261g00050	15.2687		no hit	No Hit	*
VIT_01s0113g00440	15.1488		midasin-related	Unknown or classified not clear yet	*
VIT_01s0026g01360	15.1364		unknown	Unknown or classified not clear yet	*
VIT_09s0096g00620	15.1264		C2-HC type zinc finger protein C.e-MyT1	Transcription	*
VIT_08s0007g07940	15.0983		no hit	No Hit	*
VIT_12s0034g01920	15.0892		no hit	No Hit	*
VIT_00s0240g00020	15.0658		Glutathione S-transferase 23 GSTU23	Secondary Metabolic Process	*
VIT_00s2164g00010	15.0492		Serine/threonine-protein phosphatase BSL3	Response to Hormone stimulus	*
VIT_12s0034g02410	15.0284	8.14691	no hit	No Hit	*
VIT_16s0050g01410	15.0007		unknown	Unknown or classified not clear yet	*
VIT_00s0240g00060	14.9299		no hit	No Hit	*
VIT_00s0188g00190	14.8126		Auxilin	Cellular Process	*
VIT_05s0029g00530	14.8036		poly(A) binding protein	Unknown or classified not clear yet	*
VIT_04s0008g07380	14.7999		no hit	No Hit	*
VIT_05s0049g00800	14.7943	5.44202	Unknown protein	Unknown or classified not clear yet	*
VIT_17s0053g00250	14.7885		translation initiation factor eIF-5A	Nucleic Acid Metabolic Process	*
VIT_05s0020g00320	14.7566		ubiquitin-protein ligase E3 C	Cellular Homeostasis	*
VIT_03s0017g00600	14.7495		calmodulin binding heat shock protein	Signal Transduction	*
VIT_03s0132g00060	14.7494		Unknown protein	Unknown or classified not clear yet	*
VIT_05s0165g00020	14.7485		ankyrin repeat	Transport	*
VIT_15s0024g01050	14.719		Tubulin beta-8	Cellular Process	*
VIT_18s0086g00580	14.6209		DnaJ homolog, subfamily B, member 12	Transport	*
VIT_18s0001g04940	14.5746		no hit	No Hit	*
VIT_19s0014g02410	14.5111		L-ascorbate peroxidase 1, cytosolic (APX1)	Response to Stress	*
VIT_05s0077g00230	14.4514		Tubulin alpha 4	Cellular Process	*
VIT_11s0052g01540	14.4156		MATE efflux family protein	Transport	*
VIT_15s0024g01200	14.415		unknown	Unknown or classified not clear yet	*
VIT_10s0003g04310	14.3852		ATP synthase CF0 C chain	Generation of Precursor Metabolites and Energy	*
VIT_05s0020g03400	14.3145		no hit	No Hit	*
VIT_10s0003g03580	14.2675		aquaporin PIP3	Transport	*
VIT_02s0033g01320	14.2605		amino acid permease	Transport	*
VIT_07s0005g04320	14.2544		no hit	No Hit	*
VIT_14s0083g01070	14.0884		no hit	No Hit	*
VIT_17s0000g01570	14.0652		no hit	No Hit	*
VIT_00s0768g00030	14.0436		isopentenyl diphosphate isomerase 2	Lipid Metabolic Process	*
VIT_07s0031g02730	14.039		Reticulon-like protein B1 RTNLB1	Cellular Homeostasis	*
VIT_18s0001g15250	13.9959		no hit	No Hit	*
VIT_11s0065g00670	13.9897	6.91239	no hit	No Hit	*
VIT_05s0029g00600	13.9479		S-adenosyl-L-methionine-dependent methyltransferase mraW	Signal Transduction	*
VIT_11s0016g01610	13.9128		no hit	No Hit	*
VIT_17s0000g04530	13.837		TET8 (TETRASPANIN8)	Developmental Process	*
VIT_13s0019g05310	13.7428		no hit	No Hit	*
VIT_05s0094g00630	13.7303		stearoyl-CoA 9-desaturase	Lipid Metabolic Process	*
VIT_05s0049g00910	13.7124		no hit	No Hit	*
VIT_00s0269g00070	13.6729		no hit	No Hit	*
VIT_06s0004g05440	13.6452		tropinone reductase	Cellular Amino Acid and Derivative Metabolic Process	*
VIT_12s0034g00260	13.5714		unknown	Unknown or classified not clear yet	*
VIT_10s0003g05550	13.4935		carbohydrate oxidase	Carbohydrate Metabolic Process	*
VIT_13s0067g01810	13.4739		no hit	No Hit	*
VIT_19s0027g01470	13.4568		phenylalanine-tRNA synthetase	Cellular Amino Acids and Derivative Metabolic Process	*
VIT_13s0064g01460	13.4552		no hit	No Hit	*
VIT_00s0230g00010	13.4467		no hit	No Hit	*
VIT_12s0034g01890	13.3904		Cupin region	Response to Stress	*
VIT_09s0002g00060	13.3564		no hit	No Hit	*
VIT_16s0100g00760	13.3495		stilbene synthase 2 [Vitis sp. cv. 'Norton']	Secondary Metabolic Process	*
VIT_17s0000g01900	13.2037		no hit	No Hit	*
VIT_06s0004g07580	13.1957		aspartyl-tRNA synthetase	Cellular Amino Acid and Derivative Metabolic Process	*
VIT_13s0106g00450	13.1456		RNA-binding protein 45 (RBP45)	Nucleic Acid Metabolic Process	*
VIT_02s0087g00010	13.0311		dynamin-2B	Signal Transduction	*
VIT_12s0055g00170	13.0135		UDP-glucose glucosyltransferase	Cellular Process	*
VIT_02s0154g00290	12.9933		Extensin	Cell Wall Organization or Biogenesis	*
VIT_09s0070g00940	12.9476		CTV.22	Unknown or classified not clear yet	*
VIT_16s0013g01600	12.9063		LOB domain-containing protein 4	Developmental Process	*
VIT_06s0009g02070	12.8968		photosystem I assembly protein Ycf4	Generation of Precursor Metabolites and Energy	*
VIT_00s0286g00110	12.8491		S-locus protein kinase	Signal Transduction	*
VIT_02s0033g00790	12.8359		nitrilase 4B	Hormone Metabolic Process	*
VIT_03s0038g04680	12.8139		isoflavone reductase Bet v 6.0101	Secondary Metabolic Process	*
VIT_03s0017g01560	12.8008		Peptidyl-prolyl cis-trans isomerase	Cellular Homeostasis	*
VIT_04s0079g00560	12.7992		protein binding / zinc ion binding	Unknown or classified not clear yet	*
VIT_00s0173g00060	12.6481		no hit	No Hit	*
VIT_00s0361g00070	12.6223		no hit	No Hit	*
VIT_01s0011g01840	12.6174		no hit	No Hit	*
VIT_05s0049g00690	12.6171		no hit	No Hit	*
VIT_10s0092g00330	12.6016		cofilin	Cellular Process	*
VIT_10s0042g00970	12.5982		methionine synthase	Cellular Amino Acids and Derivative Metabolic Process	*
VIT_06s0004g01500	12.5397		lipoxygenase (LOX2)	Lipid Metabolic Process	*
VIT_09s0018g00870	12.4553		ATP-binding cassette, sub-family F, member 2	Transport	*
VIT_00s0160g00160	12.4073		no hit	No Hit	*
VIT_00s0259g00020	12.3578	8.94116	Histone H2A	Nucleic Acid Metabolic Process	*
VIT_01s0010g02060	12.2888		no hit	No Hit	*
VIT_02s0012g02020	12.2772		GTP binding protein	Unknown or classified not clear yet	*
VIT_16s0039g01000	12.1832		ADP,ATP carrier protein	Transport	*
VIT_19s0015g01360	12.1823		no hit	No Hit	*
VIT_01s0010g00140	12.1261		no hit	No Hit	*
VIT_14s0006g02770	12.0619		proton-dependent oligopeptide transport (POT) family protein	Transport	*
VIT_10s0042g01000	12.0393		Glutamine synthetase	Cellular Amino Acid and Derivative Metabolic Process	*
VIT_14s0006g00810	12.0242		no hit	No Hit	*
VIT_18s0075g00330	12.0179		sucrose-phosphate synthase	Carbohydrate Metabolic Process	*
VIT_07s0005g06650	12.0011		molecular chaperone DnaK	Transport	*
VIT_09s0054g01450	11.9982		no hit	No Hit	*
VIT_18s0001g11670	11.983		Ras GTP-binding protein (RAN2)	Cellular Process	*
VIT_19s0014g02520	11.9777		ribosomal protein S8, Chloroplast 30S	Protein Metabolic Process	*
VIT_11s0016g01680	11.9733		no hit	No Hit	*
VIT_02s0025g03910	11.9605		VIP3 (VERNALIZATION INDEPENDENCE 3); nucleotide binding	Developmental Process	*
VIT_01s0137g00090	11.9586		aldehyde dehydrogenase (NAD+)	Carbohydrate Metabolic Process	*
VIT_12s0034g01910	11.937		Glutelin type-A 3	Transport	*
VIT_00s1011g00020	11.9248		KH domain-containing protein	Unknown or classified not clear yet	*
VIT_16s0039g00580	11.9247		NADP dependent malic enzyme	Carbohydrate Metabolic Process	*
VIT_05s0029g00800	11.9201		Eukaryotic initiation factor 4A	Nucleic Acid Metabolic Process	*
VIT_18s0122g00440	11.8545		no hit	No Hit	*
VIT_07s0005g03360	11.7949		malate dehydrogenase, cytosolic	Carbohydrate Metabolic Process	*
VIT_12s0034g01930	11.7891		globulin-like protein	Transport	*
VIT_03s0097g00040	11.7765		no hit	No Hit	*
VIT_19s0015g00420	11.757		Phosphoenolpyruvate carboxylase.	Generation of Precursor Metabolites and Energy	*
VIT_07s0095g00720	11.7537		heat shock protein 81-3	Response to Stress	*
VIT_13s0019g00980	11.7515		GTP binding protein	Unknown or classified not clear yet	*
VIT_15s0021g02670	11.7416		expansin beta 1 precursor	Response to Hormone stimulus	*
VIT_03s0063g00550	11.7148		Fw2.2 ORFX	Unknown or classified not clear yet	*
VIT_05s0049g00610	11.6829		no hit	No Hit	*
VIT_00s1322g00010	11.6747		tubulin alpha-3 chain	Cellular Process	*
VIT_18s0001g01100	11.6429		KOW domain-containing factor family protein	Protein Metabolic Process	*
VIT_18s0001g11000	11.5188		no hit	No Hit	*
VIT_12s0028g01530	11.5134		S-receptor kinase	Signal Transduction	*
VIT_04s0008g00980	11.4824		translation initiation factor eIF-4A	Nucleic Acid Metabolic Process	*
VIT_06s0004g01990	11.4348		no hit	No Hit	*
VIT_14s0036g01370	11.3975		no hit	No Hit	*
VIT_15s0107g00390	11.2867		5'-adenylylsulfate reductase (APR3)	Cellular Process	*
VIT_18s0001g15160	11.2461		S-adenosylmethionine sythetase 2	Cellular Amino Acids and Derivative Metabolic Process	*
VIT_06s0004g07600	11.2202		aspartyl-tRNA synthetase	Cellular Amino Acid and Derivative Metabolic Process	*
VIT_13s0175g00110	11.1691		unknown	Unknown or classified not clear yet	*
VIT_10s0042g00380	11.1419		kinesin family member 2/24	Cellular Process	*
VIT_05s0049g00790	11.1265		no hit	No Hit	*
VIT_17s0000g00060	11.0775		no hit	No Hit	*
VIT_03s0132g00140	11.0254		unknown	Unknown or classified not clear yet	*
VIT_13s0064g00290	11.0203		Cinnamyl alcohol dehydrogenase	Secondary Metabolic Process	*
VIT_06s0009g02910	11.0147		Flavonoid 3',5'-hydroxylase	Secondary Metabolic Process	*
VIT_08s0007g01010	10.9882		aldo/keto reductase	Carbohydrate Metabolic Process	*
VIT_05s0051g00020	10.9696		no hit	No Hit	*
VIT_03s0017g00760	10.9052		E3 ubiquitin-protein ligase HUWE1	Cellular Homeostasis	*
VIT_14s0006g01150	10.8618		ATP-binding cassette, sub-family F, member 1	Transport	*
VIT_08s0040g00640	10.8522		no hit	No Hit
VIT_03s0088g00730	10.8342		methionine sulfoxide reductase	Cellular Amino Acid and Derivative Metabolic Process	*
VIT_00s1923g00010	10.7733		Esterase/lipase/thioesterase; AB-hydrolase associated lipase region	Unknown or classified not clear yet	*
VIT_09s0018g01120	10.7197		zinc finger and C2 domain protein	Transcription	*
VIT_18s0001g15790	10.6993		V-type H+-transporting ATPase 16kDa proteolipid subunit	Generation of Precursor Metabolites and Energy	*
VIT_03s0063g01280	10.6982		gibberellin 20 oxidase 2	Hormone Metabolic Process	*
VIT_04s0008g00060	10.662		proteasome 26S regulatory subunit S5A (RPN10)	Cellular Homeostasis	*
VIT_04s0079g00570	10.6522		protein binding / zinc ion binding	Unknown or classified not clear yet	*
VIT_04s0008g01870	10.64		ATMYB66/WER/WER1 (WEREWOLF 1)	Transcription	*
VIT_06s0061g01460	10.6256		ABC transporter G member 22	Transport	*
VIT_04s0023g02240	10.5959		S-adenosyl-L-methionine:salicylic acid carboxyl methyltransferase	Cellular Amino Acids and Derivative Metabolic Process	*
VIT_14s0060g02110	10.5848		Ribosomal protein S21 (RPS21C) 40S	Protein Metabolic Process	*
VIT_16s0022g02530	10.5698		ZFWD1 (zinc finger WD40 repeat protein 1)	Transcription	*
VIT_05s0094g00620	10.5513		Ribosomal protein S3A (RPS3aA) 40S	Protein Metabolic Process	*
VIT_13s0019g05200	10.5171		MATE efflux family protein	Transport	*
VIT_19s0085g00710	10.5138		POLY(A) BINDING PROTEIN 8	Unknown or classified not clear yet	*
VIT_10s0071g00160	10.4674		no hit	No Hit	*
VIT_14s0060g00730	10.4242		galactinol synthase	Carbohydrate Metabolic Process	*
VIT_00s0188g00210	10.4216		Auxilin	Cellular Process	*
VIT_01s0026g01810	10.3929		squamosa promoter-binding protein 12 (SPL12)	Transcription	*
VIT_07s0005g04540	10.3848		POLY(A) BINDING PROTEIN 8	Unknown or classified not clear yet	*
VIT_12s0034g02450	10.3823		no hit	No Hit	*
VIT_12s0034g00450	10.3622		no hit	No Hit	*
VIT_02s0087g00580	10.3248		nitrate transporter	Transport	*
VIT_01s0010g01340	10.2919		GTPase activating protein	Signal Transduction	*
VIT_04s0008g02300	10.2844	10.7363	pyruvate dehydrogenase E1 beta subunit	Carbohydrate Metabolic Process	*
VIT_19s0015g02700	10.2817		Glutathione S-transferase 25 GSTU25	Secondary Metabolic Process	*
VIT_04s0008g07390	10.219		conserved oligomeric Golgi complex 7	Transport	*
VIT_19s0015g01530	10.2057		heavy-metal-associated domain-containing protein / copper chaperone (CCH)	Unknown or classified not clear yet	*
VIT_03s0088g01280	10.1871		no hit	No Hit	*
VIT_08s0007g05850	10.1667		no hit	No Hit	*
VIT_18s0001g14200	10.1262		no hit	No Hit	*
VIT_18s0041g00840	10.1034		UDP-glucose: flavonoid 5,3-O-glucosyltransferase	Secondary Metabolic Process
VIT_12s0034g01900	10.0936		globulin-like protein	Transport	*
VIT_12s0028g02250	10.0805		cysteine proteinase	Cellular Homeostasis	*
VIT_08s0058g00710	10.0642		no hit	No Hit
VIT_04s0044g01120	10.0542		alcohol dehydrogenase 2 [Vitis vinifera]	Carbohydrate Metabolic Process	*
VIT_19s0015g00220	10.0426		Unknown protein	Unknown or classified not clear yet	*
VIT_19s0015g00040	10.0412		ABC transporter C member 9	Transport	*
VIT_19s0015g02890	9.98426		Glutathione S-transferase 25 GSTU25	Secondary Metabolic Process	*
VIT_05s0049g01450	9.97746		no hit	No Hit	*
VIT_15s0048g01240	9.96426		MADS-box protein AGL20	Developmental Process	*
VIT_03s0110g00340	9.96198		Cinnamyl alcohol dehydrogenase	Secondary Metabolic Process	*
VIT_04s0044g01800	9.95048		RNA polymerase I specific transcription initiation factor RRN3	Nucleic Acid Metabolic Process	*
VIT_00s0687g00030	9.92899		no hit	No Hit	*
VIT_06s0004g01690	9.89458		histone H3	Nucleic Acid Metabolic Process	*
VIT_15s0024g01330	9.87569		no hit	No Hit	*
VIT_07s0005g00430	9.84311		pyruvate kinase	Carbohydrate Metabolic Process	*
VIT_12s0034g00340	9.84177		no hit	No Hit	*
VIT_06s0004g05450	9.82555		tropinone reductase	Cellular Amino Acid and Derivative Metabolic Process	*
VIT_16s0100g00160	9.72315		HMG-CoA synthase 2	Lipid Metabolic Process	*
VIT_19s0093g00150	9.72226		Glutathione S-transferase 25 GSTU25	Secondary Metabolic Process	*
VIT_05s0077g01550	9.71891		pathogenesis protein 10.3 [Vitis quinquangularis]	Response to Stress			*
VIT_00s1584g00010	9.71024		elongation factor 1-alpha	Protein Metabolic Process	*
VIT_01s0026g01350	9.68699		MAIGO 1 MAG1	Signal Transduction	*
VIT_06s0009g01170	9.66843		no hit	No Hit	*
VIT_06s0004g02540	9.64799		Kiwellin Ripening-related protein grip22	Response to Stress	*
VIT_01s0010g03160	9.58258		no hit	No Hit
VIT_07s0129g00830	9.57108		CYP81D2	Secondary Metabolic Process	*
VIT_05s0077g00260	9.53814		transducin protein	Unknown or classified not clear yet	*
VIT_05s0049g02020	9.52866		Unknown protein	Unknown or classified not clear yet	*
VIT_06s0009g02850	9.51147		CYP79A2	Secondary Metabolic Process	*
VIT_01s0011g01170	9.49702		no hit	No Hit	*
VIT_18s0001g06480	9.48913		aquaporin PIP PIP1;4	Transport	*
VIT_15s0045g01030	9.43795		MRP-like ABC transporter MRP6	Transport
VIT_05s0051g00010	9.42565		beta-amylase 1	Carbohydrate Metabolic Process	*
VIT_04s0069g00120	9.41297	6.65611	Cullin 3a	Cellular Homeostasis	*
VIT_05s0136g00080	9.411		no hit	No Hit	*
VIT_06s0004g02570	9.40477	5.3155	Kiwellin Ripening-related protein grip22	Response to Stress	*
VIT_14s0030g01380	9.37362		ribosomal protein S8 40S	Protein Metabolic Process	*
VIT_16s0148g00270	9.29715		no hit	No Hit	*
VIT_06s0004g01460	9.29486		lipoxygenase LOX2	Lipid Metabolic Process
VIT_12s0057g01610	9.29215		WD-40 repeat family protein / beige-related	Transcription
VIT_16s0039g01760	9.23752		no hit	No Hit	*
VIT_16s0115g00210	9.22724		Inositol or phosphatidylinositol kinase	Signal Transduction	*
VIT_18s0001g14260	9.21809		no hit	No Hit
VIT_17s0000g06170	9.20412		pentatricopeptide (PPR) repeat-containing	Unknown or classified not clear yet	*
VIT_13s0047g00570	9.17113		no hit	No Hit	*
VIT_16s0100g00920	9.15376		stilbene synthase - grape	Secondary Metabolic Process	*
VIT_04s0008g07060	9.14883		eukaryotic translation initiation factor 3 subunit 9	Protein Metabolic Process	*
VIT_12s0034g01300	9.13804		TIR-NBS-LRR disease resistance	Response to Stress	*
VIT_04s0210g00030	9.11076		strictosidine synthase	Secondary Metabolic Process	*
VIT_04s0043g00200	9.10473		PROTEIN PHOSPHATASE 2A SUBUNIT A3 PP2AA3	Unknown or classified not clear yet
VIT_07s0191g00130	9.07979		histone H3.2	Nucleic Acid Metabolic Process	*
VIT_17s0000g01660	9.07049		WD40	Transcription	*
VIT_02s0012g00860	9.06712		no hit	No Hit	*
VIT_05s0102g00660	9.06668		no hit	No Hit	*
VIT_00s1707g00010	9.03404		ribosomal protein S8, Chloroplast 30S	Protein Metabolic Process	*
VIT_16s0013g00250	9.01361		no hit	No Hit	*
VIT_12s0034g00750	8.99876		MEKK1	Cellular Homeostasis	*
VIT_02s0109g00430	8.96778		nitrilase 4 (NIT4)	Hormone Metabolic Process	*
VIT_16s0115g00180	8.956		no hit	No Hit	*
VIT_10s0092g00760	8.95186		Unknown protein	Unknown or classified not clear yet
VIT_19s0093g00160	8.9481		Glutathione S-transferase 8 GSTU19	Secondary Metabolic Process	*
VIT_19s0014g03800	8.92023		RANGAP2 (RAN GTPASE ACTIVATING PROTEIN 2)	Cellular Process	*
VIT_16s0013g00990	8.91834		Ethylene-responsive transcription factor ERF105	Response to Hormone Stimulus	*
VIT_07s0005g04000	8.84867		no hit	No Hit	*
VIT_19s0027g00040	8.84053		CYP72A59	Secondary Metabolic Process	*
VIT_13s0101g00320	8.83758		pseudo-response regulator 2 (APRR2) (TOC2)	Response to Hormone stimulus	*
VIT_14s0171g00440	8.83323		Glyceraldehyde-3-phosphate dehydrogenase GAPC3,cytosolic	Carbohydrate Metabolic Process	*
VIT_00s0153g00040	8.83193		S-locus receptor kinase	Signal Transduction	*
VIT_15s0046g00380	8.82539		seven in absentia (SINA) family protein	Cellular Homeostasis	*
VIT_03s0038g04690	8.78168		Isoflavone reductase protein 6	Secondary Metabolic Process	*
VIT_15s0021g01050	8.75117		no hit	No Hit	*
VIT_14s0060g01800	8.73318		no hit	No Hit	*
VIT_18s0117g00420	8.70708		unknown	Unknown or classified not clear yet	*
VIT_07s0005g00380	8.70574		glycosyl hydrolase family 1 protein	Cellular Process	*
VIT_06s0009g03730	8.67149	5.38718	V-type H+-transporting ATPase subunit B	Generation of Precursor Metabolites and Energy	*
VIT_15s0024g01040	8.66768		clathrin binding	Unknown or classified not clear yet
VIT_02s0025g03110	8.65065		Cinnamyl alcohol dehydrogenase	Secondary Metabolic Process	*
VIT_00s0220g00040	8.63322		no hit	No Hit	*
VIT_00s0199g00100	8.62495		Unknown protein	Unknown or classified not clear yet	*
VIT_07s0031g01720	8.61819		RAB GTPase RABG3A	Transport	*
VIT_12s0121g00370	8.61552		NADH dehydrogenase (ubiquinone) flavoprotein 1	Generation of Precursor Metabolites and Energy	*
VIT_00s0125g00090	8.61287		leucine-rich repeat protein kinase	Signal Transduction	*
VIT_03s0017g01310	8.60362	7.63759	Ribosomal protein S17 (RPS17D) 40S	Protein Metabolic Process	*
VIT_18s0089g00830	8.53192		no hit	No Hit	*
VIT_08s0056g00530	8.51424		diaminopimelate decarboxylase	Cellular Amino Acids and Derivative Metabolic Process	*
VIT_15s0024g00370	8.46754		ribosomal protein P0 (RPP0A) acidic 60S	Protein Metabolic Process	*
VIT_01s0010g01490	8.45124		LYSINE HISTIDINE TRANSPORTER 1	Transport	*
VIT_05s0049g00740	8.42526		no hit	No Hit	*
VIT_15s0107g00210	8.40935		Cinnamyl alcohol dehydrogenase	Secondary Metabolic Process	*
VIT_09s0002g05430	8.40852		ABC transporter g family pleiotropic drug resistance 12 PDR12	Transport	*
VIT_04s0069g00110	8.38755		Cullin 3	Cellular Homeostasis	*
VIT_08s0032g00390	8.37752		Myosin-like protein	Cellular Process	*
VIT_09s0070g00340	8.34838		Unknown protein	Unknown or classified not clear yet	*
VIT_05s0029g00380	8.34034		no hit	No Hit	*
VIT_00s0214g00010	8.32995		DnaJ homolog, subfamily C, member 13	Transport
VIT_00s0230g00020	8.32276		no hit	No Hit	*
VIT_19s0085g00700	8.29563		CASEIN KINASE I-LIKE 6	Ptotein Metabolic Process
VIT_08s0040g03040	8.26934		Glutathione S-transferase GSTO1	Secondary Metabolic Process	*
VIT_07s0197g00180	8.25075		no hit	No Hit	*
VIT_11s0016g04280	8.25057		KH domain and CCCH containing protein	Transcription	*
VIT_01s0026g00420	8.24692		Bromo adjacent homology (BAH) domain-containing protein	Nucleic Acid Metabolic Process	*
VIT_12s0035g01490	8.24203		no hit	No Hit	*
VIT_16s0039g00420	8.22068		ADP,ATP carrier protein	Transport
VIT_19s0090g01830	8.15049	15.8634	no hit	No Hit	*
VIT_12s0059g02430	8.09119		chloroplast envelope membrane protein [Vitis vinifera]	Transport
VIT_18s0089g00300	8.06645		pentatricopeptide (PPR) repeat-containing protein	Unknown or classified not clear yet	*
VIT_18s0086g00560	8.06483		DnaJ homolog, subfamily B, member 12	Transport	*
VIT_03s0038g03380	8.06349		unknown	Unknown or classified not clear yet	*
VIT_19s0177g00110	8.05982		Unknown protein	Unknown or classified not clear yet	*
VIT_19s0085g00970	8.05839		syntaxin binding protein 5 (tomosyn)	Unknown or classified not clear yet
VIT_15s0045g00050	8.05402		protein phosphatase 2A 65 kDa regulatory subunit	Unknown or classified not clear yet
VIT_00s0246g00180	8.05236		NADH-plastoquinone oxidoreductase subunit 4 [Vitis vinifera]	Generation of Precursor Metabolites and Energy
VIT_13s0064g00280	8.04555		no hit	No Hit	*
VIT_07s0031g01430	8.03837		no hit	No Hit	*
VIT_07s0104g01810	8.02574		Glutathione S-transferase 13 GSTF13	Secondary Metabolic Process
VIT_05s0029g00510	8.02335		aquaporin PIP PIP1A	Transport	*
VIT_01s0026g02240	8.01496		ANTR2 (anion transporter 2	Transport
VIT_12s0035g00360	8.0077		AAA-type ATPase	Transport	*
VIT_07s0095g00060	7.99391		Cystathionine gamma-synthase isoform 1	Cellular Amino Acids and Derivative Metabolic Process	*
VIT_13s0019g03120	7.9889		Glucosyltransferase-2	Cellular Process	*
VIT_16s0022g01700	7.97219		no hit	No Hit	*
VIT_00s0371g00090	7.96929		no hit	No Hit	*
VIT_16s0013g00400	7.95551		no hit	No Hit	*
VIT_18s0122g00570	7.93345		MBD9 (METHYL-CPG-BINDING DOMAIN 9)	Developmental Process	*
VIT_14s0060g02480	7.91963		unknown	Unknown or classified not clear yet	*
VIT_01s0137g00110	7.88516		no hit	No Hit	*
VIT_10s0116g01710	7.87651		galactosyltransferase family protein	Unknown or classified not clear yet	*
VIT_05s0077g00420	7.87496		Unknown protein	Unknown or classified not clear yet	*
VIT_04s0023g02270	7.86218		S-adenosyl-L-methionine:salicylic acid carboxyl methyltransferase	Cellular Amino Acids and Derivative Metabolic Process	*
VIT_10s0003g02300	7.84986		SRG1 (SENESCENCE-RELATED GENE 1) oxidoreductase	Unknown or classified not clear yet	*
VIT_10s0003g03470	7.80188		multidrug resistance-associated protein 5	Transport
VIT_05s0165g00070	7.79474		no hit	No Hit	*
VIT_05s0062g00560	7.76044		no hit	No Hit	*
VIT_00s0301g00040	7.75257		glycine-rich protein	Unknown or classified not clear yet	*
VIT_15s0045g00520	7.73803		no hit	No Hit	*
VIT_11s0016g01050	7.72958		ferulate 5-hydroxylase	Secondary Metabolic Process	*
VIT_08s0007g05150	7.71147		cysteine proteinase A494	Cellular Homeostasis	*
VIT_13s0064g01420	7.70447		succinate dehydrogenase [ubiquinone] flavoprotein subunit	Carbohydrate Metabolic Process	*
VIT_19s0135g00230	7.68953		CYP72A1	Secondary Metabolic Process
VIT_01s0011g00510	7.66474		Unknown protein	Unknown or classified not clear yet	*
VIT_16s0013g01580	7.64197		no hit	No Hit	*
VIT_03s0180g00310	7.6419		ATP-dependent Clp protease ClpB protein	Cellular Homeostasis	*
VIT_00s0319g00010	7.63222		no hit	No Hit	*
VIT_02s0033g00370	7.62872		myb domain protein 113	Transcription	*
VIT_02s0025g01220	7.58612		high mobility group HMG1/2	Cellular Process	*
VIT_10s0003g01180	7.56913		ketol-acid reductoisomerase	Cellular Amino Acids and Derivative Metabolic Process	*
VIT_07s0141g00130	7.56281		protein phosphatase 2C	Unknown or classified not clear yet
VIT_08s0032g00350	7.55489		no hit	No Hit	*
VIT_00s0198g00100	7.50426		molecular chaperone DnaK	Transport	*
VIT_06s0004g03480	7.45589		no hit	No Hit	*
VIT_02s0033g00410	7.44751		myb VvMYBA1	Transcription	*
VIT_13s0156g00620	7.44608		S-receptor kinase	Signal Transduction
VIT_18s0001g08390	7.42377		no hit	No Hit
VIT_14s0036g01300	7.41366		no hit	No Hit	*
VIT_06s0004g07590	7.36473		Galacturonosyltransferase 1	Cell Wall Organization or Biogenesis
VIT_05s0051g00900	7.35215		no hit	No Hit	*
VIT_14s0006g00970	7.3489		WD-40 repeat family protein / beige-related	Transcription	*
VIT_12s0028g02270	7.31995		cysteine proteinase	Cellular Homeostasis	*
VIT_12s0034g01870	7.3166		cupin	Response to Stress
VIT_09s0018g00200	7.3102		carnitine/acylcarnitine translocase	Transport	*
VIT_19s0015g02540	7.30239		CYP72A59	Secondary Metabolic Process
VIT_17s0000g00440	7.29987		NADP-dependent glyceraldehyde-3-phosphate dehydrogenase	Cellular Amino Acids and Derivative Metabolic Process	*
VIT_18s0001g02870	7.28458		no hit	No Hit	*
VIT_03s0180g00190	7.27081		no hit	No Hit	*
VIT_16s0100g00150	7.25958		COP9 signalosome complex subunit 5	Cellular Homeostasis	*
VIT_08s0007g08850	7.25953		no hit	No Hit	*
VIT_03s0017g02220	7.2502		hydrolase, alpha/beta fold family protein	Unknown or classified not clear yet	*
VIT_12s0035g01300	7.2476		no hit	No Hit	*
VIT_11s0065g00440	7.24621		no hit	No Hit	*
VIT_04s0044g02000	7.23804		no hit	No Hit	*
VIT_18s0076g00270	7.23424		no hit	No Hit
VIT_15s0024g01300	7.23186		no hit	No Hit	*
VIT_05s0077g00530	7.22541		Unknown protein	Unknown or classified not clear yet
VIT_05s0094g00570	7.22028		no hit	No Hit	*
VIT_18s0001g12740	7.21749		no hit	No Hit
VIT_03s0088g01090	7.2093		zinc finger (C3HC4-type RING finger)	Transcription
VIT_01s0010g00380	7.2034		Receptor kinase TRKa	Response to Stress	*
VIT_05s0051g01070	7.19679		unknown	Unknown or classified not clear yet	*
VIT_04s0023g02470	7.17605		no hit	No Hit	*
VIT_06s0004g04430	7.1694		ubiquitin-conjugating enzyme E2 G1	Cellular Homeostasis	*
VIT_04s0008g00930	7.15802		alpha-expansin 6 precursor	Response to Hormone stimulus	*
VIT_14s0030g00950	7.14324		Superoxide dismutase [Cu-Zn]	Response to Stress	*
VIT_15s0048g01820	7.13949		ACCLIMATION OF PHOTOSYNTHESIS TO ENVIRONMENT APE1	Response to Stress	*
VIT_07s0005g05320	7.11963		calcium-dependent protein kinase 13 CPK13	Signal Transduction	*
VIT_19s0090g01380	7.11209		no hit	No Hit			*
VIT_01s0137g00550	7.10977		CYP71B34	Secondary Metabolic Process			*
VIT_04s0044g00250	7.07726		beta-cyanoalanine synthase 1	Unknown or classified not clear yet
VIT_00s0265g00100	7.07323		lectin-receptor like protein kinase 3	Signal Transduction	*
VIT_08s0007g07270	7.06436		dicarboxylate/tricarboxylate carrier (DTC)	Transport	*
VIT_12s0059g01490	7.02283		unknown protein	Unknown or classified not clear yet	*
VIT_15s0024g00190	7.00502		no hit	No Hit	*
VIT_06s0004g02560	6.99711		Kiwellin Ripening-related protein grip22	Response to Stress
VIT_13s0084g00460	6.99653		Ankyrin repeat protein	Transport
VIT_11s0103g00330	6.99632		proteasome 26S regulatory subunit (RPN8)	Cellular Homeostasis	*
VIT_18s0041g01550	6.98752		tubulin, Beta 2	Cellular Process	*
VIT_00s0380g00030	6.96221		Unknown protein	Unknown or classified not clear yet	*
VIT_02s0025g02510	6.92493		metal-nicotianamine transporter YSL1	Transport
VIT_13s0064g00230	6.91924		no hit	No Hit	*
VIT_12s0035g01560	6.91496		no hit	No Hit	*
VIT_09s0002g05410	6.86582		ABC transporter g family pleiotropic drug resistance 12 PDR12	Transport	*
VIT_00s0125g00230	6.84779		no hit	No Hit
VIT_00s0214g00020	6.84367		WD40-repeat protein	Transcription
VIT_09s0002g03290	6.84101		peroxiredoxin (alkyl hydroperoxide reductase subunit C)	Response to Stress
VIT_06s0004g03780	6.80275		WUSCHEL-related homeobox 3 PRESSED FLOWER	Transcription	*
VIT_03s0088g00040	6.79985		Concanavalin A lectin	Nucleic Acid Metabolic Process	*
VIT_02s0033g01000	6.78769	9.9402	Anthraniloyal-CoA: methanol anthraniloyal transferase	Cellular Amino Acid and Derivative Metabolic Process	*
VIT_02s0033g00710	6.77461		no hit	No Hit	*
VIT_07s0104g00450	6.77011		no hit	No Hit	*
VIT_16s0098g00400	6.76877		Receptor serine/threonine kinase PR5K-l	Signal Transduction	*
VIT_00s0131g00420	6.75981		Isoamylase isoform 3	Carbohydrate Metabolic Process	*
VIT_05s0049g00780	6.74798		no hit	No Hit	*
VIT_12s0034g00200	6.7202		sulfite reductase	Unknown or classified not clear yet
VIT_01s0011g03710	6.7166		thioesterase family	Unknown or classified not clear yet	*
VIT_10s0003g04800	6.70264		dienelactone hydrolase	Cellular Process	*
VIT_09s0054g00320	6.69589		mannosyl-oligosaccharide 1,2-alpha-mannosidase	Cell Wall Organization or Biogenesis
VIT_03s0017g02020	6.66417		unknown	Unknown or classified not clear yet	*
VIT_03s0063g01330	6.63314		nodulin 1A, senescence-associated	Response to Stress	*
VIT_13s0019g03110	6.62878		heat shock protein 18.2 kDa class I	Response to Stress	*
VIT_16s0050g01250	6.62323		heavy-metal-associated domain-containing protein / copper chaperone (CCH)	Unknown or classified not clear yet
VIT_01s0011g02570	6.61923		no hit	No Hit	*
VIT_07s0005g03000	6.61232		proteasome 26S regulatory subunit (RPN8)	Cellular Homeostasis	*
VIT_14s0066g00690	6.60406		no hit	No Hit	*
VIT_18s0122g00720	6.60086		no hit	No Hit	*
VIT_12s0134g00350	6.59859		zinc finger (C3HC4-type RING finger)	Transcription
VIT_09s0054g00740	6.58929		SAUR_C	Response to Hormone Stimulus	*
VIT_13s0047g00760	6.58271		Cinnamyl alcohol dehydrogenase	Secondary Metabolic Process
VIT_18s0075g00770	6.55615		no hit	No Hit	*
VIT_10s0116g01300	6.51781		no hit	No Hit	*
VIT_03s0038g00070	6.40284		no hit	No Hit	*
VIT_02s0012g02580	6.39803		no hit	No Hit	*
VIT_12s0057g00070	6.39259		wound-induced	Response to Stress	*
VIT_07s0005g01970	6.37665		galactinol synthase	Carbohydrate Metabolic Process				*
VIT_04s0008g01850	6.36529		Trihelix DNA-binding protein (GT2)	Nucleic Acid Metabolic Process
VIT_01s0011g05240	6.34509		no hit	No Hit	*
VIT_15s0024g01340	6.34402		Phosphatidylinositol 3- and 4-kinase, catalytic	Transcription	*
VIT_00s0194g00230	6.33153		no hit	No Hit	*
VIT_06s0080g00530	6.31188		aspartyl-tRNA synthetase	Cellular Amino Acid and Derivative Metabolic Process
VIT_07s0005g05180	6.31183		no hit	No Hit	*
VIT_15s0046g00910	6.30906		serine/threonine protein phosphatase 1; PP1	Carbohydrate Metabolic Process	*
VIT_04s0008g01550	6.30035		small molecular heat shock protein 17.5	Response to Stress	*
VIT_09s0002g02710	6.28558		light repressible receptor protein kinase	Signal Transduction	*
VIT_19s0177g00130	6.26913		unknown	Unknown or classified not clear yet
VIT_18s0001g05760	6.25855		no hit	No Hit	*
VIT_19s0015g00410	6.25494		Phosphoenolpyruvate carboxylase.	Generation of Precursor Metabolites and Energy	*
VIT_09s0002g04540	6.25231		RNA polymerase beta''	Nucleic Acid Metabolic Process
VIT_12s0057g00110	6.24223		wound-induced	Response to Stress	*
VIT_13s0047g00080	6.22374		ZIFL1 (ZINC INDUCED FACILITATOR 1); tetracycline:hydrogen antiporter/ transporter	Transport
VIT_00s1963g00010	6.22254		Serine/threonine-protein phosphatase BSL3	Response to Hormone stimulus	*
VIT_12s0059g00490	6.22099		unknown	Unknown or classified not clear yet	*
VIT_12s0134g00620	6.21902		anthocyanidin 3-O-glucoside-6''-O-malonyltransferase	Secondary Metabolic Process	*
VIT_05s0094g01440	6.19322		no hit	No Hit	*
VIT_17s0000g06080	6.18575		no hit	No Hit	*
VIT_04s0069g00380	6.16681		glutamate receptor 2.8	Transport	*
VIT_14s0083g00390	6.13868		calcium exchanger	Transport	*
VIT_09s0002g09160	6.13744		no hit	No Hit	*
VIT_02s0033g00880	6.12965		Ribosomal protein L8 (RPL8C) 60S	Protein Metabolic Process	*
VIT_16s0039g00810	6.11486		no hit	No Hit	*
VIT_19s0015g02240	6.11282		DYNAMIN-LIKE 3	Response to Hormone stimulus
VIT_04s0044g01130	6.1088		alcohol dehydrogenase 2 [Vitis vinifera]	Carbohydrate Metabolic Process	*
VIT_14s0030g00830	6.10774		Superoxide dismutase	Response to Stress	*
VIT_00s0532g00010	6.10692		no hit	No Hit	*
VIT_04s0044g01820	6.08271		no hit	No Hit
VIT_09s0002g08350	6.08237		no hit	No Hit
VIT_05s0077g01590	6.06774		Major allergen Mal d 1	Response to Stress	*
VIT_18s0086g00250	6.06384		potassium transporter (KUP6)	Transport	*
VIT_19s0014g00770	6.04461		no hit	No Hit	*
VIT_00s0254g00040	6.03707		heat shock cognate 70 kDa protein 3 (HSC70-3) (HSP70-3)	Response to Stress
VIT_12s0028g02310	6.03346	6.216	no hit	No Hit	*
VIT_08s0007g03730	6.03204		unknown	Unknown or classified not clear yet	*
VIT_00s0753g00020	6.01615		histone H2A.4 HTA12	Nucleic Acid Metabolic Process	*
VIT_13s0047g00910	6.00558		molybdopterin biosynthesis MoaE	Developmental Process	*
VIT_05s0049g00770	5.98963		no hit	No Hit	*
VIT_00s0259g00210	5.9833		DNA-binding protein	Transcription	*
VIT_00s0131g00250	5.96946	5.08345	heat-shock protein 80	Response to Stress	*
VIT_15s0045g01040	5.96033		KH domain-containing protein	Nucleic Acid Metabolic Process	*
VIT_02s0025g03820	5.94747		POTASSIUM TRANSPORTER 2	Transport
VIT_14s0066g02680	5.93036		leucine-rich repeat protein kinase	Signal Transduction	*
VIT_09s0054g00420	5.9297		translocon-associated protein beta TRAP complex	Nucleic Acid Metabolic Process	*
VIT_09s0070g00740	5.90309		pfkB-type carbohydrate kinase	Signal Transduction
VIT_12s0028g03990	5.89811		ankyrin repeat	Transport	*
VIT_10s0092g00410	5.89048		no hit	No Hit	*
VIT_04s0079g00660	5.88659		SET DOMAIN GROUP 40	Unknown or classified not clear yet
VIT_04s0043g01000	5.87873		OLIGOURIDYLATE BINDING PROTEIN 1B UBP1B	Nucleic Acid Metabolic Process	*
VIT_08s0007g03030	5.8478		small subunit ribosomal protein S27Ae	Protein metabolic process
VIT_13s0019g02170	5.84129		Laccase	Response to Stress	*
VIT_16s0013g02180	5.83344		unknown	Unknown or classified not clear yet
VIT_12s0028g03450	5.82362		plastocyanin domain-containing protein	Generation of Precursor Metabolites and Energy	*
VIT_19s0015g01300	5.82203		amino acid permease 7	Transport
VIT_12s0035g00040	5.80265		splicing factor 3B subunit 3	Nucleic Acid Metabolic Process	*
VIT_07s0005g00540	5.79824		Ribosomal protein S12 (RPS12C) 40S	Protein Metabolic Process	*
VIT_00s2424g00010	5.78492		unknown	Unknown or classified not clear yet
VIT_14s0060g01500	5.7844		somatic embryogenesis receptor kinase 2 SERK2	Developmental process
VIT_08s0007g02340	5.7723		Exocyst subunit EXO70 A2	Transport	*
VIT_17s0000g08400	5.7615		zinc finger (C3HC4-type RING finger)	Transcription
VIT_11s0037g01390	5.74599		acyl-CoA oxidase ACX3	Lipid Metabolic Process	*
VIT_15s0021g00860	5.7458		protein phosphatase 2C 11	Unknown or classified not clear yet	*
VIT_12s0035g02100	5.74466		Glutathione S-transferase Z1 GSTZ1	Secondary Metabolic Process	*
VIT_12s0055g00250	5.73478		UDP-glucose glucosyltransferase	Cellular Process	*
VIT_09s0054g00660	5.71687		SAUR_C	Response to Hormone Stimulus	*
VIT_09s0002g08330	5.70708		Photosystem I P700 apoprotein A2	Generation of Precursor Metabolites and Energy
VIT_10s0071g00970	5.70307		D111/G-patch domain-containing protein	Unknown or classified not clear yet	*
VIT_13s0019g02820	5.68951		heat shock protein	Response to Stress	*
VIT_07s0005g06520	5.67464		no hit	No Hit
VIT_14s0006g02500	5.67301	5.84134	no hit	No Hit	*
VIT_15s0045g00250	5.67281		Auxilin	Cellular Process
VIT_13s0047g00030	5.66757		ZIFL1 (ZINC INDUCED FACILITATOR 1); tetracycline:hydrogen antiporter/ transporter	Transport	*
VIT_04s0023g02310	5.64893		S-adenosyl-L-methionine:salicylic acid methyltransferase	Cellular Amino Acids and Derivative Metabolic Process	*
VIT_15s0024g01590	5.64873		no hit	No Hit	*
VIT_17s0000g04210	5.6414		Oleosin OLE-5	Unknown or classified not clear yet
VIT_13s0064g01680	5.63278		RNA polymerase beta''	Nucleic Acid Metabolic Process	*
VIT_11s0052g01680	5.63077		photosystem II protein D1	Generation of Precursor Metabolites and Energy
VIT_17s0053g00180	5.62773		ascorbate peroxidase	Response to Stress
VIT_00s0397g00030	5.6248		chloride channel protein B	Transport
VIT_07s0095g00230	5.61444		no hit	No Hit	*
VIT_19s0014g02400	5.61238		Ribosomal protein L11 RPL11B	Protein Metabolic Process	*
VIT_12s0035g00330	5.61106		AAA-type ATPase	Transport
VIT_12s0034g00440	5.59265		integrase	Cellular Process
VIT_17s0053g00380	5.59162		metal-nicotianamine transporter YSL7	Transport
VIT_14s0060g02560	5.58276		BRASSINOSTEROID-RESPONSIVE RING-H2 (BRH1)	Response to Hormone Stimulus	*
VIT_18s0072g00540	5.55991		unknown	Unknown or classified not clear yet			*
VIT_12s0035g00780	5.54352		proteasome 26S regulatory subunit (RPN5)	Cellular Homeostasis
VIT_14s0006g00360	5.53794		no hit	No Hit	*
VIT_17s0000g03580	5.53552		BEE3 (BR ENHANCED EXPRESSION 3)	Transcription	*
VIT_05s0094g01650	5.53315		unknown	Unknown or classified not clear yet	*
VIT_03s0017g01850	5.52865		no hit	No Hit	*
VIT_15s0024g00630	5.51733		pyruvate decarboxylase isozyme 2	Carbohydrate Metabolic Process
VIT_02s0012g02590	5.50834		Galacturonosyltransferase 1	Cell Wall Organization or Biogenesis	*
VIT_02s0025g00810	5.4977		cation/hydrogen exchanger (CHX18)	Transport			*
VIT_19s0015g02780	5.47511		CYP72A59	Secondary Metabolic Process
VIT_16s0050g01840	5.46608		nucleoside triphosphatase	Nucleic Acid Metabolic Process
VIT_18s0001g03030	5.46493		no hit	No Hit	*
VIT_13s0106g00470	5.45254		RNA-binding protein 45 (RBP45)	Nucleic Acid Metabolic Process
VIT_02s0012g00820	5.45052		unknown	Unknown or classified not clear yet	*
VIT_03s0132g00050	5.43813		ATHVA22A (Arabidopsis thaliana HVA22 homologue A)	Response to Hormone Stimulus	*
VIT_08s0032g01100	5.43657		Acyl-CoA oxidase	Lipid Metabolic Process	*
VIT_19s0014g04820	5.43511		V-type H+-transporting ATPase 21kDa proteolipid subunit	Generation of Precursor Metabolites and Energy
VIT_12s0059g00850	5.42893		phosphatidylinositol 3- and 4-kinase	Transcription
VIT_12s0055g00660	5.42041		leucine-rich repeat protein kinase	Signal Transduction	*
VIT_07s0005g04820	5.4181		PAPA-1	Unknown or classified not clear yet
VIT_16s0098g01580	5.40731		heat shock cognate 70 kDa protein 1	Response to Stress
VIT_00s2504g00010	5.39913		elongation factor 1-alpha 1	Protein Metabolic Process
VIT_17s0000g01910	5.39079		Glutamine synthetase cytosolic isozyme 1	Cellular Amino Acid and Derivative Metabolic Process
VIT_00s0186g00080	5.38779		SUM2 (SMALL UBIQUITIN-LIKE MODIFIER 2)	Cellular Homeostasis	*
VIT_15s0107g00010	5.38223		no hit	No Hit	*
VIT_00s0279g00040	5.37672		Auxilin protein	Cellular Process
VIT_15s0024g01550	5.36832		no hit	No Hit	*
VIT_04s0023g02540	5.36763		peroxisomal biogenesis factor 11 (PEX11C)	Developmental Process
VIT_16s0013g01740	5.36342		Nudix hydrolase 3	Response to Stress	*
VIT_09s0070g00320	5.33902		male germ cell-associated kinase	Signal Transduction	*
VIT_00s0186g00020	5.33821		SUM2 (SMALL UBIQUITIN-LIKE MODIFIER 2)	Cellular Homeostasis	*
VIT_06s0004g05400	5.32717		tropinone reductase	Cellular Amino Acid and Derivative Metabolic Process	*
VIT_13s0047g00010	5.32242		ZIFL2 (ZINC INDUCED FACILITATOR-LIKE 1)	Transport
VIT_07s0005g03350	5.30751		malate dehydrogenase, cytosolic	Carbohydrate Metabolic Process	*
VIT_17s0000g07660	5.30016		betaine-aldehyde dehydrogenase	Cellular Amino Acids and Derivative Metabolic Process	*
VIT_07s0005g03590	5.29268		NADH dehydrogenase subunit 7	Generation of Precursor Metabolites and Energy	*
VIT_19s0085g00100	5.2905		no hit	No Hit	*
VIT_13s0019g04570	5.28348		GCN5 N-acetyltransferase (GNAT)	Cellular Process	*
VIT_09s0054g00230	5.28295		mannosyl-oligosaccharide 1,2-alpha-mannosidase IA	Cell Wall Organization or Biogenesis
VIT_16s0050g01920	5.28012		Curculin (mannose-binding) lectin	Unknown or classified not clear yet
VIT_19s0015g02520	5.2795		CYP72A1	Secondary Metabolic Process
VIT_07s0129g00810	5.26789		CYP81E8	Secondary Metabolic Process	*
VIT_03s0017g01050	5.26736		MBD9 (METHYL-CPG-BINDING DOMAIN 9)	Developmental Process
VIT_16s0013g00680	5.24558		no hit	No Hit
VIT_01s0011g00330	5.23644		PROTEIN PHOSPHATASE 2A SUBUNIT A3 PP2AA3	Unknown or classified not clear yet
VIT_15s0107g00170	5.23406		DYNAMIN-LIKE 3	Response to Hormone stimulus
VIT_12s0034g01940	5.2278		no hit	No Hit	*
VIT_04s0008g04900	5.21162		WD-40 repeat protein (LEUNIG)	Transcription	*
VIT_00s0246g00190	5.20948		NADH-plastoquinone oxidoreductase subunit 4 [Vitis vinifera]	Generation of Precursor Metabolites and Energy
VIT_02s0033g00480	5.20251		no hit	No Hit	*
VIT_09s0054g00060	5.19125		Ribosomal protein L7 (RPL7D) 60S	Protein Metabolic Process
VIT_02s0012g01970	5.18922		no hit	No Hit	*
VIT_15s0046g02410	5.18094		Aquaporin TMP-C	Transport
VIT_04s0023g00070	5.16512		FLAVODOXIN-LIKE QUINONE REDUCTASE 1	Generation of Precursor Metabolites and Energy
VIT_01s0011g06640	5.16003		Beta-Ig-H3/fasciclin	Unknown or classified not clear yet	*
VIT_00s0131g00290	5.1534		integrase	Cellular Process
VIT_04s0023g00060	5.14681		FtsH protease	Cellular homeostasis
VIT_15s0107g00050	5.13822		no hit	No Hit
VIT_02s0033g00420	5.13543		Ribosomal protein S28 (RPS28C) 40S	Protein Metabolic Process	*
VIT_09s0002g00030	5.13502		KH domain-containing protein	Unknown or classified not clear yet	*
VIT_00s0174g00230	5.13237		no hit	No Hit
VIT_17s0000g08090	5.12875		no hit	No Hit
VIT_05s0124g00510	5.12273		oxalyl-CoA decarboxylase [Vitis vinifera]	Generation of Precursor Metabolites and Energy	*
VIT_00s1627g00010	5.11863		acylamino-acid-releasing enzyme	Cellular Amino Acid and Derivative Metabolic Process
VIT_06s0004g05680	5.11342		Glutathione S-transferase 25 GSTU7	Secondary Metabolic Process
VIT_09s0054g00560	5.11181		no hit	No Hit	*
VIT_02s0087g00310	5.10087		no hit	No Hit	*
VIT_14s0030g00900	5.09101		MRP-like ABC transporter MRP6	Transport
VIT_00s2416g00010	5.07461		Ribosomal protein L7 (RPL7B) 60S	Protein Metabolic Process
VIT_03s0063g01290	5.05068		gibberellin 20 oxidase 2	Hormone Metabolic Process
VIT_12s0059g02150	5.04679		aconitate hydratase, cytoplasmic	Nucleic Acid Metabolic Process
VIT_07s0031g01830	5.04212		Unknown protein	Unknown or classified not clear yet
VIT_18s0041g00950	5.04201		UDP-glucose: flavonoid 5,3-O-glucosyltransferase	Secondary Metabolic Process
VIT_07s0031g00750	5.03993		MATE efflux family protein	Transport	*
VIT_14s0060g00760	5.03133		galactinol synthase	Carbohydrate Metabolic Process		*
VIT_00s0371g00010	5.02895		cinnamyl alcohol dehydrogenase	Secondary Metabolic Process
VIT_05s0020g02620	5.02724		RNA recognition motif (RRM)-containing	Nucleic Acid Metabolic Process
VIT_05s0020g02550	5.02544		dienelactone hydrolase	Cellular Process	*
VIT_16s0039g00170	5.00306		no hit	No Hit	*
VIT_17s0000g01290	-5.00969		RGP1 (REVERSIBLY GLYCOSYLATED POLYPEPTIDE 1)	Unknown or classified not clear yet
VIT_10s0116g00590	-5.0126		pectinesterase family	Cell Wall Organization or Biogenesis	*
VIT_10s0003g02050	-5.01821		cyclic phosphodiesterase	Unknown or classified not clear yet
VIT_17s0000g01970	-5.02321		MKK9	Unknown or classified not clear yet
VIT_15s0021g01560	-5.03002		leucine carboxyl methyltransferase family protein	Cellular Amino Acid and Derivative Metabolic Process
VIT_02s0025g02330	-5.03028		zinc finger (HIT type)	Transcription
VIT_03s0097g00600	-5.0328		octicosapeptide/Phox/Bem1p (PB1) domain-containing protein	Unknown or classified not clear yet
VIT_19s0027g00740	-5.03347		Inhibitor of apoptosis	Developmental process
VIT_03s0063g02250	-5.0353		POLYOL TRANSPORTER 5	Transport	*
VIT_05s0049g01410	-5.04115		phosphate transporter 1	Transport	*
VIT_08s0040g00630	-5.04449		hydroxyproline-rich glycoprotein	Cell Wall Organization or Biogenesis	*
VIT_18s0086g00210	-5.04479		S-locus receptor protein kinase	Signal Transduction	*
VIT_14s0171g00360	-5.04635		Unknown protein	Unknown or classified not clear yet
VIT_08s0040g03320	-5.04752		glutamate N-acetyltransferase	Cellular Amino Acid and Derivative Metabolic Process	*
VIT_08s0058g00560	-5.04834		prenylated rab acceptor (PRA1)	Signal Transduction
VIT_18s0001g15330	-5.04893		nodulin MtN3 family	Transport
VIT_19s0027g00710	-5.0508		Ribosomal protein L27 (RPL27C) 60S	Protein Metabolic Process
VIT_07s0005g00040	-5.05446		dephospho-CoA kinase	Signal Transduction
VIT_04s0023g01490	-5.05719		ovate family protein 7 OFP7	Unknown or classified not clear yet
VIT_12s0055g00830	-5.06375		methyltransferase	Unknown or classified not clear yet
VIT_14s0068g01180	-5.07112		Unknown protein	Unknown or classified not clear yet
VIT_18s0122g01380	-5.0714		Crp1 protein	Response to Stress	*
VIT_11s0016g02530	-5.07209		protein arginine N-methyltransferase	Cellular Amino Acid and Derivative Metabolic Process	*
VIT_17s0000g07700	-5.0729		glucose inhibited division protein B	Cellular Process
VIT_11s0037g00040	-5.09266		basic helix-loop-helix (bHLH) family	Transcription
VIT_17s0000g07790	-5.10119		UDP-glucose:salicylic acid glucosyltransferase	Cellular Process	*
VIT_18s0001g00330	-5.1071		Unknown protein	Unknown or classified not clear yet
VIT_14s0006g01080	-5.10969		atypical receptor kinase MARK	Signal Transduction
VIT_06s0004g04360	-5.11253		amino acid binding protein	Cellular Amino Acid and Derivative Metabolic Process
VIT_16s0100g00350	-5.11515		ABC transporter B member 8	Transport
VIT_17s0000g03640	-5.11816		proline-rich protein precursor	Unknown or classified not clear yet
VIT_00s0179g00320	-5.13512		Unknown protein	Unknown or classified not clear yet	*
VIT_05s0020g01140	-5.14705		ribosomal protein L18	Protein Metabolic Process	*
VIT_11s0078g00430	-5.14999		L-fucokinase	Cell Wall Organization or Biogenesis	*
VIT_04s0023g03550	-5.15614	-8.60882	thaumatin	Response to Stress	*
VIT_17s0000g09980	-5.15754		REF6 (RELATIVE OF EARLY FLOWERING 6)	Developmental Process	*
VIT_11s0118g00410	-5.1639		ANTR2 (anion transporter 2	Transport	*
VIT_15s0048g01390	-5.1728		gibberellin receptor GID1L3	Response to Hormone Stimulus
VIT_00s0125g00430	-5.17334		root hair defective 3 GTP-binding (RHD3)	Unknown or classified not clear yet
VIT_02s0025g04920	-5.17401		Phosphate translocator protein2, Plastidic	Transport	*
VIT_02s0025g03320	-5.17927		CYP86A2	Cellular Process		*
VIT_15s0046g01550	-5.19107		no hit	No Hit
VIT_10s0071g00990	-5.19255		coiled-coil-helix-coiled-coil-helix domain	Unknown or classified not clear yet
VIT_15s0046g02400	-5.19298		glycerol-3-phosphate acyltransferase 8	Lipid Metabolic Process
VIT_18s0001g08220	-5.20061		SUT4 (SUCROSE TRANSPORTER 4)	Transport	*
VIT_19s0014g00300	-5.2016		alpha,alpha-trehalose-phosphate synthase	Carbohydrate Metabolic Process
VIT_03s0063g02580	-5.20307		ribosomal protein L27	Protein Metabolic Process
VIT_03s0038g03610	-5.20568		Unknown protein	Unknown or classified not clear yet
VIT_15s0046g01190	-5.20932		hydroquinone glucosyltransferase	Cellular Process	*
VIT_09s0054g00960	-5.21475		no hit	No Hit
VIT_19s0014g02230	-5.21804		ribosomal protein S20, Chloroplast 30S	Protein Metabolic Process
VIT_06s0009g02300	-5.22239		cysteine desulfurase	Cellular Amino Acids and Derivative Metabolic Process
VIT_00s0854g00010	-5.22427		Unknown protein	Unknown or classified not clear yet
VIT_01s0026g00730	-5.26931		Unknown protein	Unknown or classified not clear yet
VIT_19s0014g01250	-5.27612		TUBBY LIKE PROTEIN 7 TLP7	Unknown or classified not clear yet
VIT_00s2086g00010	-5.27662		1-aminocyclopropane-1-carboxylate oxidase 1	Hormone Metabolic Process			*
VIT_14s0006g01890	-5.27763		Unknown protein	Unknown or classified not clear yet	*
VIT_07s0031g01580	-5.28278		SKP1 interacting partner 6 (SKIP6)	Unknown or classified not clear yet
VIT_10s0116g00180	-5.29339		ribosomal protein L4/L1	Protein Metabolic Process
VIT_09s0002g08940	-5.29941		MOS3/PRE/SAR3 (SUPPRESSOR OF AUXIN RESISTANCE3)	Response to Hormone stimulus	*
VIT_04s0023g03540	-5.29994		Thaumatin SCUTL1	Response to Stress	*
VIT_11s0052g01800	-5.30399		CONSTANS-LIKE 5	Developmental Process
VIT_09s0002g01090	-5.31523		flavonoid 3-monooxygenase	Secondary Metabolic Process	*
VIT_10s0042g01070	-5.32464		zinc finger (C3HC4-type RING finger)	Transcription	*
VIT_07s0141g00020	-5.32889		SENSITIVE TO PROTON RHIZOTOXICITY 1	Unknown or classified not clear yet
VIT_08s0007g08230	-5.34878		Curculin (mannose-binding) lectin	Unknown or classified not clear yet	*
VIT_13s0019g00220	-5.35036		Flowering Locus Y FY	Developmental Process	*
VIT_04s0023g00720	-5.36473		Unknown protein	Unknown or classified not clear yet	*
VIT_08s0007g05630	-5.37761		no hit	No Hit			*
VIT_08s0007g05060	-5.38268		multidrug resistance protein 1	Transport	*
VIT_18s0001g07660	-5.38365		hydroxyproline-rich glycoprotein	Cell Wall Organization or Biogenesis
VIT_01s0011g00250	-5.39522		6-phosphogluconolactonase	Carbohydrate Metabolic Process	*
VIT_03s0038g02440	-5.39907		heavy-metal-associated domain-containing protein / copper chaperone (CCH)	Unknown or classified not clear yet	*
VIT_05s0020g01090	-5.40285		bZIP protein HY5 (HY5)	Unknown or classified not clear yet
VIT_14s0060g00840	-5.4123		adaptor-related protein complex 3, mu 1 sub	Unknown or classified not clear yet
VIT_14s0006g01440	-5.41323		no hit	No Hit
VIT_01s0011g05470	-5.41887		PGPS/D12	Unknown or classified not clear yet	*
VIT_12s0142g00050	-5.42734		PUMILIO 7 (APUM7)	Protein Metabolic Process	*
VIT_07s0289g00020	-5.42966		ferredoxin	Generation of Precursor Metabolites and Energy
VIT_11s0016g04800	-5.43538		no hit	No Hit		*
VIT_06s0004g05950	-5.43655		Unknown protein	Unknown or classified not clear yet		*
VIT_13s0019g02390	-5.44224		Dihydrofolate synthetase	Developmental Process	*
VIT_12s0059g00880	-5.4434		WRKY DNA-binding protein 6	Transcription
VIT_03s0038g01320	-5.44403		crp1 protein	Response to Stress	*
VIT_17s0000g06760	-5.44449		Unknown protein	Unknown or classified not clear yet	*
VIT_18s0001g07360	-5.45554		ER6 protein universal stress protein (USP) family	Response to stress
VIT_18s0075g00520	-5.45986		retrotransposon protein, unclassified	Nucleic Acid Metabolic Process	*
VIT_05s0020g02650	-5.46347		Unknown protein	Unknown or classified not clear yet	*
VIT_18s0122g00330	-5.47234		Unknown protein	Unknown or classified not clear yet			*
VIT_11s0065g01170	-5.47511		Unknown protein	Unknown or classified not clear yet
VIT_18s0001g11320	-5.476		ent-kaurene oxidase	Hormone Metabolic Process	*
VIT_05s0020g02840	-5.48564		short-chain dehydrogenase/reductase	Unknown or classified not clear yet
VIT_11s0016g05320	-5.48788		peroxidase	Response to Stress	*
VIT_19s0027g00700	-5.4981		iojap protein	Unknown or classified not clear yet
VIT_12s0028g02500	-5.49838		Unknown protein	Unknown or classified not clear yet	*
VIT_17s0000g07020	-5.49926		cytokinin-O-glucosyltransferase 2	Hormone Metabolic Process			*
VIT_18s0001g13200	-5.5082		cytokinin dehydrogenase 5 precursor	Hormone Metabolic Process				*
VIT_14s0060g00440	-5.52366		glucan endo-1,3-beta-glucosidase-related	Cell Wall Organization or Biogenesis	*
VIT_10s0003g01690	-5.52905		Unknown protein	Unknown or classified not clear yet	*
VIT_11s0016g00770	-5.53213		actin beta/gamma 1	Cellular Process
VIT_06s0080g01090	-5.5347		CCR4-NOT transcription complex protein	Nucleic Acid Metabolic Process	*
VIT_19s0090g01780	-5.53586		zinc finger (CCCH-type) family protein	Transcription	*
VIT_04s0008g01340	-5.54888		Unknown protein	Unknown or classified not clear yet
VIT_17s0000g05570	-5.55358		Receptor protein kinase	Signal Transduction	*
VIT_08s0007g07700	-5.57598		Unknown protein	Unknown or classified not clear yet	*
VIT_07s0031g00620	-5.57641		zeaxanthin epoxidase (ZEP) (ABA1)	Secondary Metabolic Process	*
VIT_04s0008g05440	-5.58499		Ethylene-responsive transcription factor SHINE 3	Response to Hormone Stimulus
VIT_08s0056g00640	-5.60502		transposon protein, CACTA, En/Spm sub-class	Nucleic Acid Metabolic Process	*
VIT_05s0062g00880	-5.6238		ribosomal protein S11	Protein Metabolic Process
VIT_01s0011g04020	-5.63161		Unknown protein	Unknown or classified not clear yet
VIT_06s0004g06920	-5.65009		fructose-6-phosphate-2-kinase	Carbohydrate Metabolic Process	*
VIT_07s0031g03220	-5.65881		patellin-1	Transport	*
VIT_06s0004g00170	-5.66789		antitermination NusB domain-containing	Unknown or classified not clear yet
VIT_02s0025g02270	-5.67644		PRLI-interacting factor G	Signal Transduction	*
VIT_08s0007g06360	-5.68586		Unknown protein	Unknown or classified not clear yet	*
VIT_13s0019g00890	-5.68677		integral membrane protein, MtN24	Unknown or classified not clear yet	*
VIT_10s0116g00350	-5.6897		Unknown protein	Unknown or classified not clear yet	*
VIT_17s0000g01460	-5.69653		protein kinase AKIN gamma	Signal Transduction	*
VIT_08s0007g06700	-5.70332		Thioredoxin 5	Cellular Homeostasis
VIT_15s0046g01050	-5.71156		CAPIP1	Response to Stress		*
VIT_03s0038g02170	-5.72595		thaumatin	Response to Stress	*
VIT_10s0003g01310	-5.73863		Unknown protein	Unknown or classified not clear yet			*
VIT_01s0011g04740	-5.74005		multi-copper oxidase type I	Response to Stress	*
VIT_14s0006g00640	-5.7418		DELLA protein RGL1 (RGA-like protein 1)	Response to Hormone stimulus	*
VIT_05s0077g01880	-5.74192		DAG protein	Unknown or classified not clear yet
VIT_19s0014g02830	-5.74255		whitefly-induced gp91-phox	Unknown or classified not clear yet
VIT_01s0011g00770	-5.77032		DRL1 (DEFORMED ROOTS AND LEAVES 1)	Transport	*
VIT_01s0137g00210	-5.78023		photosystem II core complex proteins psbY, chloroplast precursor	Generation of Precursor Metabolites and Energy			*
VIT_08s0007g00440	-5.82467		alpha-expansin 6 precursor	Response to Hormone stimulus			*
VIT_08s0007g03250	-5.83432		Unknown protein	Unknown or classified not clear yet	*
VIT_04s0023g00130	-5.84352		Unknown protein	Unknown or classified not clear yet	*
VIT_07s0191g00050	-5.84578		Peroxidase 17	Response to Stress	*
VIT_15s0021g00990	-5.85151		LOL3 (LSD ONE LIKE 3)	Signal Transduction	*
VIT_07s0031g01850	-5.85201		BRI1 protein	Response to Hormone stimulus	*
VIT_11s0016g05630	-5.85463		acetylglucosaminyltransferase	Cell Wall Organization or Biogenesis	*
VIT_06s0009g01190	-5.8726		RNA-binding protein AKIP1	Nucleic Acid Metabolic Process
VIT_15s0048g01780	-5.87662		peptidyl-prolyl cis-trans isomerase cyclophilin-type	Cellular Homeostasis
VIT_05s0062g00910	-5.88011		YGGT	Response to Stress
VIT_01s0026g00670	-5.89434		Unknown protein	Unknown or classified not clear yet
VIT_00s0207g00270	-5.89699		thioredoxin family	Cellular Homeostasis	*
VIT_12s0057g00520	-5.89997		serine/threonine-protein kinase WNK3	Signal Transduction	*
VIT_08s0007g03370	-5.90206		Unknown protein	Unknown or classified not clear yet
VIT_14s0108g01120	-5.91553		SPX (SYG1/Pho81/XPR1) domain-containing protein	Unknown or classified not clear yet
VIT_01s0011g00030	-5.93511		ACT domain containing protein (ACR4)	Cellular Process
VIT_14s0060g01270	-5.94664		pseudouridine synthase	Nucleic Acid Metabolic Process	*
VIT_02s0025g03230	-5.94881		Fringe protein	Unknown or classified not clear yet	*
VIT_04s0008g05590	-5.95093		F-type H+-transporting ATPase b chain CfoII	Generation of Precursor Metabolites and Energy	*
VIT_10s0003g02000	-5.95592		RKF1 (RECEPTOR-LIKE KINASE IN FLOWERS 1)	Signal Transduction	*
VIT_00s2249g00010	-5.95948		GLABRA2 expression modulator	Transcription	*
VIT_11s0016g03360	-5.96433		lipase-related	Unknown or classified not clear yet	*
VIT_07s0005g04240	-5.97004		import receptor subunit TOM22 homolog 2, Mitochondrial	Unknown or classified not clear yet
VIT_18s0122g00610	-5.99378		3-hydroxy-3-methylglutaryl-coenzyme A reductase 3	Lipid Metabolic Process	*
VIT_17s0000g09470	-5.99885		NITRATE TRANSPORTER3.1	Transport
VIT_06s0004g07170	-6.00892		Protein kinase PKN/PRK1	Signal Transduction
VIT_14s0060g01680	-6.01098		TPR3 (TOPLESS-RELATED 3)	Response to Hormone stimulus	*
VIT_18s0122g00260	-6.01226		Tetratricopeptide repeat protein 37	Unknown or classified not clear yet	*
VIT_01s0010g01380	-6.06102		ankyrin repeat	Transport	*
VIT_16s0050g02420	-6.06276		myosin heavy chain	Cellular Process	*
VIT_10s0116g01810	-6.06747		Unknown protein	Unknown or classified not clear yet	*
VIT_07s0005g01950	-6.08496		myb domain protein 78	Transcription
VIT_13s0019g04910	-6.09427		pectate lyase	Cell Wall Organization or Biogenesis	*
VIT_00s0904g00010	-6.09594		photosystem II oxygen-evolving enhancer protein PSBQ	Generation of Precursor Metabolites and Energy			*
VIT_13s0019g00900	-6.10773		integral membrane protein, MtN24	Unknown or classified not clear yet	*
VIT_05s0029g01140	-6.12807		sucrose-phosphate synthase	Carbohydrate Metabolic Process	*
VIT_03s0091g00500	-6.14759		Unknown protein	Unknown or classified not clear yet			*
VIT_14s0066g02590	-6.14855		nitrate transporter NRT1-5	Transport	*
VIT_18s0001g13330	-6.17431		purple acid phosphatase 32- ATPAP32/PAP32	Cellular Process
VIT_13s0067g02860	-6.19409	-5.0008	LRP1 (LATERAL ROOT PRIMORDIUM 1)	Response to Hormone stimulus	*
VIT_15s0021g02720	-6.20071		zinc finger (C2H2 type) family	Transcription
VIT_18s0001g09010	-6.21145		no hit	No Hit
VIT_05s0020g04670	-6.21364		no hit	No Hit
VIT_00s1739g00010	-6.21933		unknown	Unknown or classified not clear yet
VIT_00s0246g00090	-6.22623		NADH dehydrogenase (ubiquinone) Fe-S protein 2	Generation of Precursor Metabolites and Energy
VIT_05s0020g03490	-6.25055		ferredoxin	Generation of Precursor Metabolites and Energy	*
VIT_17s0000g01410	-6.26088		Nucleotide pyrophosphatase	Nucleic Acid Metabolic Process	*
VIT_04s0069g00780	-6.26325		Cellulose synthase CSLC05	Cell Wall Organization or Biogenesis	*
VIT_12s0059g01650	-6.27077		division site determinant MinD, Plastid	Cellular Process	*
VIT_03s0063g00030	-6.30001		Unknown protein	Unknown or classified not clear yet
VIT_12s0134g00070	-6.30922		no hit	No Hit	*
VIT_03s0063g02090	-6.33176		Unknown protein	Unknown or classified not clear yet	*
VIT_06s0004g04610	-6.34898		fasciclin arabinogalactan-protein (FLA4)	Cell Wall Organization or Biogenesis	*
VIT_14s0083g00990	-6.3591		IMP dehydrogenase	Nucleic Acid Metabolic Process	*
VIT_18s0001g01590	-6.39243		BTB/POZ domain-containing protein	Unknown or classified not clear yet
VIT_07s0005g06670	-6.39874		hydroxyproline-rich glycoprotein family	Cell Wall Organization or Biogenesis	*
VIT_15s0107g00550	-6.40291		Tetratricopeptide repeat domain male sterility MS5	Unknown or classified not clear yet	*
VIT_14s0066g01780	-6.4132		heavy-metal-associated domain-containing protein / copper chaperone (CCH)	Unknown or classified not clear yet	*
VIT_18s0001g11170	-6.41604		myb domain protein 73	Transcription
VIT_11s0052g00430	-6.43438		Glucose-6-phosphate/phosphate-tranlocator	Transport	*
VIT_08s0007g05010	-6.44242		Unknown protein	Unknown or classified not clear yet			*
VIT_14s0030g01900	-6.46084		ribose-5-phosphate isomerase	Carbohydrate Metabolic Process	*
VIT_18s0122g00220	-6.47671		phosphodiesterase/alkaline phosphatase D	Unknown or classified not clear yet
VIT_18s0001g09230	-6.51016		SALT TOLERANCE ZINC FINGER	Transcription	*
VIT_19s0015g00520	-6.51956		Unknown protein	Unknown or classified not clear yet
VIT_08s0007g04520	-6.54021		caffeic acid 3-O-methyltransferase	Secondary Metabolic Process	*
VIT_09s0002g01080	-6.56103		lipoxygenase	Lipid Metabolic Process	*
VIT_01s0026g00520	-6.57222		nodulin MtN21 family	Transport			*
VIT_13s0019g02090	-6.59604		Thylakoid lumenal 15 kDa protein 1	Unknown or classified not clear yet
VIT_16s0100g00380	-6.60749		DREB sub A-1 of ERF/AP2 transcription factor (CBF4)	Response to Hormone Stimulus	*
VIT_08s0007g08060	-6.60812		zinc finger (HIT type) SEF	Transcription
VIT_05s0020g03130	-6.61625		plastocyanin domain-containing protein	Generation of Precursor Metabolites and Energy
VIT_12s0134g00160	-6.68127		Xyloglucan endotransglycosylase/hydrolase 16	Cell Wall Organization or Biogenesis
VIT_05s0077g01450	-6.70315		GATA transcription factor 16	Transcription			*
VIT_02s0154g00370	-6.72226		YbaK/prolyl-tRNA synthetase associated region	Unknown or classified not clear yet
VIT_15s0046g02110	-6.73413		Late embryogenesis abundant protein Lea14-A	Developmental Process	*
VIT_08s0007g07380	-6.73814		molecular chaperone DnaJ	Cellular Process	*
VIT_05s0020g02310	-6.76947		pyruvate,orthophosphate dikinase	Carbohydrate Metabolic Process	*
VIT_05s0077g01460	-6.77607		no hit	No Hit
VIT_11s0016g02920	-6.78202		unknown protein	Unknown or classified not clear yet
VIT_15s0046g00280	-6.78441		no hit	No Hit
VIT_04s0008g01910	-6.82933		ferredoxin-related	Generation of Precursor Metabolites and Energy	*
VIT_19s0027g00470	-6.83		SNARE-associated protein	Unknown or classified not clear yet
VIT_08s0007g07230	-6.83282		myb domain protein 5	Transcription	*
VIT_07s0005g00060	-6.84295		no hit	No Hit
VIT_04s0044g01410	-6.8528		Photosystem I reaction center subunit N (PSAN)	Generation of Precursor Metabolites and Energy			*
VIT_17s0000g05650	-6.85897		Unknown protein	Unknown or classified not clear yet	*
VIT_00s0323g00040	-6.86543		Unknown protein	Unknown or classified not clear yet
VIT_05s0051g00450	-6.89403		GATA transcription factor 1	Transcription	*
VIT_13s0019g03200	-6.89982		myb domain protein 109	Transcription
VIT_18s0001g08100	-6.91325		retroelement pol polyprotein	Nucleic Acid Metabolic Process	*
VIT_09s0018g01290	-6.91676		Unknown protein	Unknown or classified not clear yet
VIT_01s0010g02480	-6.93811		ankyrin repeat	Transport	*
VIT_05s0094g00930	-6.94366		Phosphoglucomutase/phosphomannomutase C terminal	Carbohydrate Metabolic Process	*
VIT_19s0027g00340	-6.94899		Unknown protein	Unknown or classified not clear yet	*
VIT_19s0014g03370	-6.98437		Methyltransferase type 11	Unknown or classified not clear yet	*
VIT_17s0000g01870	-6.99143		INDETERMINATE(ID)-DOMAIN 16	Unknown or classified not clear yet
VIT_08s0105g00190	-7.03218		U-box domain-containing protein	Unknown or classified not clear yet			*
VIT_02s0025g00150	-7.06743		PRLI-interacting factor G	Signal Transduction
VIT_15s0048g00530	-7.06961		Auxin-responsive SAUR11	Response to Hormone stimulus	*
VIT_02s0012g00990	-7.07234		LOL1 (LSD ONE LIKE 1)	Signal Transduction			*
VIT_07s0005g04710	-7.10735		protein kinase	Signal Transduction	*
VIT_02s0012g02250	-7.15613		bZIP transcription factor	Transcription	*
VIT_18s0122g01140	-7.18717		WUSCHEL-RELATED HOMEOBOX 13	Transcription			*
VIT_08s0040g01600	-7.21314		TCP family transcription factor TCP11	Transcription
VIT_11s0037g00410	-7.26713		zinc finger (C2H2 type) family	Transcription
VIT_17s0000g09610	-7.28698		CYP71D10	Secondary Metabolic Process	*
VIT_05s0029g01220	-7.32663		Unknown protein	Unknown or classified not clear yet
VIT_07s0005g03600	-7.3284		transcription factor jumonji (jmj) / zinc finger (C5HC2 type)	Transcription	*
VIT_18s0076g00250	-7.32893		SUCROSE-PROTON SYMPORTER 2 SUC2	Transport	*
VIT_09s0002g05190	-7.40253		no hit	No Hit	*
VIT_14s0060g01190	-7.46128		nicotianamine synthase	Cellular Amino Acid and Derivative Metabolic Process			*
VIT_09s0054g01100	-7.46393		no hit	No Hit	*
VIT_04s0008g07340	-7.50084		CONSTANS-LIKE 4	Developmental Process	*
VIT_00s0332g00090	-7.51185		Unknown protein	Unknown or classified not clear yet	*
VIT_15s0021g01220	-7.51664		transcription factor	Transcription
VIT_06s0004g02920	-7.52705		yrdC	Transport
VIT_06s0004g00880	-7.56284		protease inhibitor/seed storage/lipid transfer protein (LTP)	Transport	*
VIT_09s0018g01190	-7.56469		Anthranilate N-benzoyltransferase	Cellular Amino Acid and Derivative Metabolic Process	*
VIT_00s0203g00140	-7.59916		octicosapeptide/Phox/Bem1p (PB1) domain-containing protein	Unknown or classified not clear yet	*
VIT_16s0039g01020	-7.60419		Unknown protein	Unknown or classified not clear yet
VIT_06s0004g04520	-7.64984		OBP3 (OBF-BINDING PROTEIN 3)	Unknown or classified not clear yet
VIT_13s0084g00810	-7.67959		Armadillo	Unknown or classified not clear yet
VIT_03s0063g00960	-7.69022		Unknown protein	Unknown or classified not clear yet
VIT_03s0038g00700	-7.69972		kinesin motor protein	Cellular Process	*
VIT_04s0008g01260	-7.70267		zinc transporter ZIP4	Transport	*
VIT_03s0038g02160	-7.70557		thaumatin	Response to Stress
VIT_12s0057g01300	-7.70582		armadillo/beta-catenin repeat family protein	Unknown or classified not clear yet	*
VIT_18s0001g14530	-7.76514		Ubiquitin-protein ligase CIP8 (COP1-interacting protein 8)	Cellular Homeostasis
VIT_15s0046g01870	-7.77274		proline-rich family protein	Unknown or classified not clear yet
VIT_07s0151g00610	-7.79521		no hit	No Hit
VIT_15s0021g01280	-7.84451		Cyclin-U4-1 (CycU4;1) CYCP4;1	Cellular Process	*
VIT_01s0011g00120	-7.89433		Unknown protein	Unknown or classified not clear yet	*
VIT_17s0000g02310	-7.9103		zinc finger (Ran-binding)	Transcription
VIT_07s0141g00360	-7.97289		lipase class 3	Lipid Metabolic Process			*
VIT_06s0004g03710	-7.9975		PRLI-interacting factor G	Signal Transduction	*
VIT_07s0005g06160	-8.05893		no hit	No Hit	*
VIT_18s0001g11900	-8.06257		GNS1/SUR4 membrane	Lipid Metabolic Process	*
VIT_12s0059g02510	-8.07405		zinc finger (B-box type)	Transcription
VIT_18s0001g03910	-8.10235		nitrate reductase 2 (NR2)	Nitrogen compound metabolic process	*
VIT_01s0127g00740	-8.16837		quinone oxidoreductase, chloroplast precursor	Generation of Precursor Metabolites and Energy	*
VIT_17s0119g00350	-8.18617		3,4-dihydroxy-2-butanone kinase	Lipid Metabolic Process	*
VIT_11s0016g00960	-8.20076		subtilase	Cellular Homeostasis	*
VIT_12s0028g01390	-8.20186		small heat shock protein ACD31	Response to Stress
VIT_07s0005g02700	-8.20823		KCO5 (Ca2+ activated outward rectifying K+ channel 5)	Transport		*
VIT_00s0407g00080	-8.25162		kinesin motor protein	Cellular Process	*
VIT_08s0007g05970	-8.25573		purple acid phosphatase 16 ATPAP16/PAP16	Cellular Process	*
VIT_08s0007g07400	-8.41798		Glutamate dehydrogenase 1	Cellular Amino Acid and Derivative Metabolic Process	*
VIT_03s0091g00310	-8.46313		indole-3-acetic acid-amido synthetase GH3.8	Hormone Metabolic Process	*
VIT_14s0068g01950	-8.55993		Ribosomal protein L27, chloroplast (RPL27) 50S	Protein Metabolic Process	*
VIT_18s0001g11370	-8.5797		cytochrome b6f complex subunit (petM)	Generation of Precursor Metabolites and Energy	*
VIT_13s0156g00110	-8.58469		chaperone BCS1 mitochondrial	Cellular Homeostasis	*
VIT_04s0008g04520	-8.63603		zinc finger, FYVE domain containing 26	Transcription	*
VIT_08s0007g02500	-8.63663		Transcription termination factor mitochondrial mTERF	Nucleic Acid Metabolic Process	*
VIT_16s0098g00710	-8.6453		serine protease inhibitor, Kazal-type	Cellular Homeostasis	*
VIT_09s0002g07770	-8.69518		Beta-galactosidase	Cellular Process	*
VIT_13s0067g01440	-8.74118		pentatricopeptide (PPR) repeat-containing protein	Unknown or classified not clear yet
VIT_01s0026g00130	-8.78883		no hit	No Hit	*
VIT_00s0187g00190	-8.84685		SWIB complex BAF60b domain-containing protein	Unknown or classified not clear yet
VIT_05s0020g04570	-8.87583	-5.46242	CBL-interacting protein kinase 7 (CIPK7)	Signal Transduction		*
VIT_01s0011g02450	-8.99856		no hit	No Hit
VIT_00s0299g00080	-8.9986		unknown	Unknown or classified not clear yet	*
VIT_06s0004g08380	-9.05127		Unknown protein	Unknown or classified not clear yet	*
VIT_11s0103g00380	-9.07613		Cd2+-exporting ATPase HMA2 (Heavy metal ATPase 2)	Transport	*
VIT_15s0046g01140	-9.07938		WRKY DNA-binding protein 53	Transcription	*
VIT_14s0068g00030	-9.10498		FERONIA receptor-like kinase	Cellular Process			*
VIT_01s0011g00270	-9.18684		division regulator MinE, Plastid	Cellular Process
VIT_04s0008g02590	-9.20773		selenoprotein	Unknown or classified not clear yet
VIT_01s0026g01780	-9.21291		leucine-rich repeat transmembrane	Signal Transduction			*
VIT_03s0180g00050	-9.31381		DNA-directed RNA polymerase II subunit C	Nucleic Acid Metabolic Process	*
VIT_14s0006g00250	-9.51162		Cysteine-rich repeat secretory protein 60	Signal Transduction		*
VIT_00s0429g00040	-9.53678		aspartic proteinase nepenthesin-1 precursor	Cellular Homeostasis	*
VIT_17s0000g00110	-9.5532		rubredoxin	Lipid Metabolic Process			*
VIT_12s0028g03040	-9.56458		Unknown protein	Unknown or classified not clear yet	*
VIT_07s0104g00770	-9.61596		methyl-CpG-binding domain-containing protein	Unknown or classified not clear yet
VIT_15s0048g02500	-9.63203		thylakoid membrane phosphoprotein 14 kda, chloroplast precursor	Unknown or classified not clear yet	*
VIT_11s0052g01040	-9.78405		no hit	No Hit	*
VIT_05s0049g01430	-9.88115		EDA6/MEE37 (embryo sac development arrest 6, maternal effect embryo arrest 37)	Developmental Process	*
VIT_00s0386g00050	-9.92107		xyloglucan endotransglucosylase/hydrolase precursor	Cell Wall Organization or Biogenesis				*
VIT_06s0004g06080	-9.96987		proton-dependent oligopeptide transport (POT) family protein	Transport	*
VIT_13s0084g00880	-10.0158		NADPH:quinone oxidoreductase	Cellular Process
VIT_03s0038g00940	-10.0311		auxin-responsive	Response to Hormone stimulus			*
VIT_00s0875g00010	-10.0639		Unknown protein	Unknown or classified not clear yet
VIT_18s0001g07320	-10.181		2-oxoglutarate/malate carrier protein, Mitochondrial	Transport	*
VIT_09s0002g04500	-10.2614		carnitine/acylcarnitine carrier, Mitochondrial	Transport	*
VIT_07s0141g00260	-10.3068		Unknown protein	Unknown or classified not clear yet	*
VIT_07s0031g01540	-10.4777		4-alpha-glucanotransferase	Cell Wall Organization or Biogenesis	*
VIT_04s0008g05860	-10.6149		no hit	No Hit	*
VIT_06s0004g06940	-10.8443		zinc transporter ZIP6	Transport	*
VIT_02s0025g03960	-10.8939		TET10 (TETRASPANIN10)	Developmental Process	*
VIT_19s0015g01760	-10.9621		photosystem I reaction center subunit V (PSAG)	Generation of Precursor Metabolites and Energy	*
VIT_15s0048g01750	-11.0362		fasciclin arabinogalactan-protein (FLA8)	Cell Wall Organization or Biogenesis			*
VIT_15s0045g00380	-11.2505		phosphoesterase	Lipid Metabolic Process			*
VIT_18s0001g14480	-11.2952		Thaumatin SCUTL1	Response to Stress	*
VIT_15s0046g01860	-11.3268		EMBRYO SAC DEVELOPMENT ARREST 8	Developmental Process
VIT_14s0060g00990	-11.3594		unknown	Unknown or classified not clear yet	*
VIT_08s0040g00540	-11.4648		VQ motif-containing protein	Unknown or classified not clear yet	*
VIT_13s0073g00580	-11.5388		small nuclear ribonucleoprotein associated protein B	Nucleic Acid Metabolic Process	*
VIT_16s0050g00160	-11.7787		DTA2 (DOWNSTREAM TARGET OF AGL15 2)	Signal Transduction	*
VIT_00s0332g00130	-11.8764		cytochrome c-type biogenesis protein CcmF	Transport		*
VIT_13s0067g01450	-12.0698		lateral organ boundaries domain 21	Developmental Process			*
VIT_00s0332g00050	-12.0879		cytochrome b6/f complex subunit IV petD	Generation of Precursor Metabolites and Energy
VIT_01s0011g02710	-12.1266		no hit	No Hit			*
VIT_06s0004g02530	-12.2884		Wall-associated receptor kinase 5	Signal Transduction	*
VIT_08s0058g00640	-12.4509		patellin-5	Transport	*
VIT_05s0020g04000	-12.5429		zinc finger (C3HC4-type RING finger)	Transcription	*
VIT_16s0022g01430	-12.9228		Phosphate-induced protein 1	Unknown or classified not clear yet			*
VIT_05s0020g04500	-13.3825		Unknown protein	Unknown or classified not clear yet	*
VIT_06s0004g02830	-13.7853		Unknown protein	Unknown or classified not clear yet	*
VIT_18s0001g01660	-14.6956		NADH dehydrogenase I subunit M	Generation of Precursor Metabolites and Energy	*
VIT_11s0016g02450	-14.846		serine O-acetyltransferase (SAT-52)	Cellular Amino Acid and Derivative Metabolic Process	*
VIT_03s0091g00430	-15.975		SWIB complex BAF60b domain-containing protein	Nucleic Acid Metabolic Process	*
VIT_14s0068g00660	-17.9014		ATAN11 (ANTHOCYANIN11)	Signal Transduction	*
VIT_00s0246g00060	-19.152		cytochrome c-type biogenesis protein CcmF	Transport
VIT_10s0116g00050	-19.7213		Receptor protein kinase	Signal Transduction	*
VIT_00s0332g00150	-21.5692		no hit	No Hit
VIT_19s0014g02300	-22.5379		prenylated rab acceptor (PRA1)	Signal Transduction	*
VIT_00s0246g00080	-60.4016		NADH dehydrogenase subunit 7	Generation of Precursor Metabolites and Energy			*
VIT_11s0078g00280		6.6491	Pol polyprotein	Cellular Process	*
VIT_14s0006g00530		17.5094	no hit	No Hit	*
VIT_19s0015g01520		7.31016	no hit	No Hit	*
VIT_18s0001g00270		5.86208	no hit	No Hit	*
VIT_01s0026g01220		5.54813	no hit	No Hit	*
VIT_00s0194g00360		5.56	histone H2A.4 HTA12	Nucleic Acid Metabolic Process	*
VIT_07s0005g00870		6.13673	erg-1	Response to Hormone Stimulus	*
VIT_03s0091g00040		5.66079	limonoid UDP-glucosyltransferase	Secondary Metabolic Process	*
VIT_19s0015g02330		8.41703	AP-2 complex subunit mu-1	Transport	*
VIT_00s0183g00040		7.66575	importin alpha	Transport	*
VIT_08s0040g00800		-7.2812	nodulin MtN21	Transport
VIT_10s0003g02510		6.34501	SRG1 (SENESCENCE-RELATED GENE 1) oxidoreductase	Unknown or classified not clear yet	*
VIT_04s0043g00960		8.66993	tetratricopeptide repeat (TPR)-containing	Unknown or classified not clear yet	*
