# Supplementary material for: Increasing the source/sink ratio in Vitis vinifera (cv Sangiovese) induces extensive transcriptome reprogramming and modifies berry ripening
Source: BMC Genomics. 2011 Dec 23;12:631. doi: 10.1186/1471-2164-12-631 (PMC3283566; doi:10.1186/1471-2164-12-631)
Supplement: Additional file 8 — List of the primers used for real time RT-PCR validation experiment. [file 1471-2164-12-631-S8.XLS]

## Sheet: Foglio1
probe_ID	Forward primer	Reverse primer
VIT_16s0022g00670	5'-CAGGTAAGGAATAGGCTATC-3'	5'-GGCAAGGCTGCCATATTCAA-3'
VIT_16s0039g01120	5'-ACATACCTAGTGGCACTCTG-3'	5'-TCGCAGAATCTCGATGGATG-3'
VIT_18s0001g03430	5'-CTGCACTATCCAGAGATGAG-3'	5'-TTGCCGCTTCAACAACAACA-3'
VIT_00s2527g00010	5'-GGCGGATGTATGCAGACTTC-3'	5'-GTATCCAACCAAGGCGATCT-3'
VIT_06s0009g02910	5'-CAGACTGCATACGCACTCTG-3'	5'-ATGCCGGATGGAGTTGAGAT-3'
VIT_04s0023g01290	5'-ACTCATCACGGCTTCCAAGT-3'	5'-TTAACCACCGGAAGTGAGAC-3'
VIT_12s0178g00200	5'-ATTCCTCACCATCATCAGCA-3'	5'-GACCCCCTCCTACTAAAACT-'
VIT_06s0004g03220	5'-GAACTGGGTGCTTGATAGGC-3'	5'-AACCAAAATATCCGGAGTAAAAGA-3'
